# Supplementary material for: High-Fat Nutritional Challenge Reshapes Circadian Signatures in Murine Extraorbital Lacrimal Glands
Source: Invest Ophthalmol Vis Sci. 2022 May 19;63(5):23. doi: 10.1167/iovs.63.5.23 (PMC9123521; doi:10.1167/iovs.63.5.23)
Supplement: Supplement 5 [file iovs-63-5-23_s005.xlsx]

## Sheet: Cycling for HFD-2663
Gene.Symbol	BH.Q	ADJ.P	PER	LAG	AMP
Arntl	2.59254e-08	1.91515e-12	24	0	2.96985
Dbp	3.14221e-08	4.6424e-12	24	10.5	7.58018
Rorc	3.46764e-08	7.68481e-12	24	21	3.41886
Hspa8	8.0411e-08	2.37604e-11	24	16.5	141.605
Nfil3	2.02021e-07	7.75709e-11	24	22.5	3.78302
Alas1	2.02021e-07	1.04465e-10	24	13.5	30.052
Per3	2.02021e-07	1.04465e-10	24	12	2.2486
Ciart	2.65036e-07	1.56629e-10	24	10.5	1.06773
Tef	3.14047e-07	2.08793e-10	24	12	8.48351
Lonrf1	7.94493e-07	5.86905e-10	24	13.5	0.745998
Pigr	8.66496e-07	7.68114e-10	24	3	44.9225
Ces1d	8.66496e-07	7.68114e-10	24	16.5	18.7914
Nr1d1	1.1392e-06	1.09401e-09	24	9	10.1434
Per2	2.48232e-06	2.56722e-09	24	15	1.79075
Tgm5	4.10334e-06	4.54681e-09	24	4.5	0.707107
Phgdh	6.29009e-06	7.89921e-09	24	12	7.36982
Hsph1	6.29009e-06	7.89921e-09	24	16.5	5.21138
Slc16a6	1.01362e-05	1.3478e-08	24	0	1.87737
Nr1d2	1.22132e-05	1.80442e-08	24	10.5	4.0747
Usp2	1.22132e-05	1.80442e-08	24	13.5	3.16784
Ccl9	1.33077e-05	2.26104e-08	24	19.5	8.28022
Hist1h2bc	1.33077e-05	2.26104e-08	24	21	7.3981
Unc93a	1.33077e-05	2.26104e-08	24	6	0.346482
Adarb1	1.69045e-05	2.99704e-08	24	10.5	0.258094
Asns	1.74255e-05	3.73303e-08	24	12	12.6148
Tomm5	1.74255e-05	3.73303e-08	24	16.5	9.43634
Stip1	1.74255e-05	3.73303e-08	24	16.5	4.96389
Slc46a3	1.74255e-05	3.73303e-08	24	13.5	4.78004
C2cd4b	1.74255e-05	3.73303e-08	24	22.5	2.42538
Dnaja2	2.07375e-05	4.90212e-08	24	12	2.4572
Sult1a1	2.07375e-05	4.90212e-08	24	13.5	0.966969
Zbtb40	2.07375e-05	4.90212e-08	24	18	0.19799
Cbr2	2.28294e-05	6.07121e-08	24	13.5	14.1209
Mettl7a1	2.28294e-05	6.07121e-08	24	12	3.01051
Jmjd6	2.28294e-05	6.07121e-08	24	15	1.54149
Cxcl5	2.28294e-05	6.07121e-08	24	22.5	0.325269
Slc43a2	2.81524e-05	7.90273e-08	24	1.5	2.16375
Bhlhe41	2.81524e-05	7.90273e-08	24	12	0.452548
Cyp2a5	3.29431e-05	9.73424e-08	24	12	80.9991
Inmt	3.29431e-05	9.73424e-08	24	13.5	1.14905
Hist2h3c2	4.05018e-05	1.25661e-07	24	21	7.16653
Ppp1r3c	4.05018e-05	1.25661e-07	24	1.5	1.14905
Herpud1	4.63206e-05	1.5398e-07	24	12	35.5109
Nrg4	4.63206e-05	1.5398e-07	24	16.5	6.31093
Pllp	4.63206e-05	1.5398e-07	24	1.5	3.29335
Slc3a2	6.26004e-05	2.40468e-07	24	13.5	13.7744
Tuba4a	6.26004e-05	2.40468e-07	24	18	7.38043
Ube2g2	6.26004e-05	2.40468e-07	24	16.5	3.04056
Mrpl36	6.26004e-05	2.40468e-07	24	21	2.91682
Pnpo	6.26004e-05	2.40468e-07	24	16.5	1.54856
Tspan4	6.26004e-05	2.40468e-07	24	15	1.44073
Mtss1l	6.26004e-05	2.40468e-07	24	3	0.834386
Pnp	7.80868e-05	3.05725e-07	24	21	0.989949
Adh1	8.8105e-05	3.70982e-07	24	13.5	14.7167
4833439L19Rik	8.8105e-05	3.70982e-07	24	15	9.05981
Gpd1	8.8105e-05	3.70982e-07	24	3	5.6763
Tsc22d3	8.8105e-05	3.70982e-07	24	13.5	1.97636
Ankrd23	0.000105668	4.6835e-07	24	3	0.989949
A430078G23Rik	0.000105668	4.6835e-07	24	19.5	0.6965
Ccdc92b	0.000105668	4.6835e-07	24	7.5	0.540937
Tubb4b	0.000119658	5.65718e-07	24	19.5	22.4595
Rbm3	0.000119658	5.65718e-07	24	10.5	15.8675
LOC100041057	0.000119658	5.65718e-07	24	4.5	1.73241
Cry1	0.000119658	5.65718e-07	24	19.5	1.65817
Hspbp1	0.000147748	7.09437e-07	24	21	1.01116
Hsp90aa1	0.00015607	8.53155e-07	24	18	16.2352
Smarcd2	0.00015607	8.53155e-07	24	12	5.66393
Hnrnpc	0.00015607	8.53155e-07	24	19.5	4.45124
Cirbp	0.00015607	8.53155e-07	24	4.5	3.14663
Dnaja4	0.00015607	8.53155e-07	24	16.5	2.15137
Dcakd	0.00015607	8.53155e-07	24	15	1.38063
Fam241a	0.00015607	8.53155e-07	24	0	1.18617
Col5a3	0.00015607	8.53155e-07	24	3	0.289914
Il1f5	0.00015607	8.53155e-07	24	3	0.247487
Arhgap8	0.000186901	1.06311e-06	24	16.5	2.23976
Tubb2a	0.000186901	1.06311e-06	24	19.5	1.12784
Dlg2	0.000186901	1.06311e-06	24	9	0.176777
Scgb2b6	0.000191484	1.27307e-06	24	21	272.954
Fkbp4	0.000191484	1.27307e-06	24	16.5	15.9347
Ildr1	0.000191484	1.27307e-06	24	1.5	8.8848
Nars	0.000191484	1.27307e-06	24	12	5.97505
Dnaja1	0.000191484	1.27307e-06	24	15	5.07703
Limd2	0.000191484	1.27307e-06	24	10.5	4.73408
Suox	0.000191484	1.27307e-06	24	19.5	3.40118
Pdlim3	0.000191484	1.27307e-06	24	22.5	2.77363
Coq10b	0.000191484	1.27307e-06	24	15	2.54735
Tmem115	0.000191484	1.27307e-06	24	16.5	1.42305
Xrra1	0.000191484	1.27307e-06	24	22.5	1.42305
Ctnnbip1	0.000191484	1.27307e-06	24	4.5	0.615183
Spef1	0.000191484	1.27307e-06	24	18	0.304056
Serpinb6b	0.000229513	1.57677e-06	24	3	1.67584
Leo1	0.000229513	1.57677e-06	24	0	0.816708
Aldh1a1	0.000229513	1.57677e-06	24	15	0.682358
Esp36	0.00025456	1.88047e-06	24	7.5	6.75994
Elf3	0.00025456	1.88047e-06	24	19.5	2.89914
4833423E24Rik	0.00025456	1.88047e-06	24	21	2.18496
Timp3	0.00025456	1.88047e-06	24	13.5	1.88621
Kti12	0.00025456	1.88047e-06	24	18	1.64756
Dnajb2	0.00025456	1.88047e-06	24	18	1.4478
Tmem139	0.00025456	1.88047e-06	24	0	1.07127
Ppp2r5b	0.000304338	2.31564e-06	24	18	0.797263
Rnf144b	0.000304338	2.31564e-06	24	1.5	0.533866
Ankdd1a	0.000304338	2.31564e-06	24	6	0.127279
Gsta3	0.000338524	2.7508e-06	24	16.5	20.8879
Glul	0.000338524	2.7508e-06	24	13.5	19.3464
Gde1	0.000338524	2.7508e-06	24	22.5	5.42174
Mgll	0.000338524	2.7508e-06	24	3	4.20198
Sec14l1	0.000338524	2.7508e-06	24	13.5	3.83605
Thbs1	0.000338524	2.7508e-06	24	18	0.802566
Npas2	0.000338524	2.7508e-06	24	0	0.342947
Asgr1	0.000403556	3.36868e-06	24	4.5	1.55563
Tubb2b	0.000403556	3.36868e-06	24	21	0.46669
Zc3h6	0.000403556	3.36868e-06	24	6	0.293449
Eif1	0.000431729	3.98656e-06	24	15	10.2177
St13	0.000431729	3.98656e-06	24	16.5	6.15183
Hspa1b	0.000431729	3.98656e-06	24	18	5.25734
Polb	0.000431729	3.98656e-06	24	3	4.22496
Bok	0.000431729	3.98656e-06	24	21	3.92444
Btg2	0.000431729	3.98656e-06	24	22.5	2.77539
Per1	0.000431729	3.98656e-06	24	13.5	2.4077
Timm29	0.000431729	3.98656e-06	24	13.5	1.87383
Tomm34	0.000431729	3.98656e-06	24	0	1.52735
Adamts15	0.000431729	3.98656e-06	24	1.5	0.392444
Cys1	0.000431729	3.98656e-06	24	13.5	0.106066
Tchh	0.000431729	3.98656e-06	24	1.5	0.0954594
Ube2f	0.000505683	4.85623e-06	24	18	1.4531
Eif1b	0.000505683	4.85623e-06	24	16.5	1.25865
Cisd3b	0.000505683	4.85623e-06	24	7.5	0.770746
Bysl	0.000505683	4.85623e-06	24	18	0.636396
Slc22a15	0.000505683	4.85623e-06	24	1.5	0.222739
Ldha	0.000565778	5.72591e-06	24	21	7.14001
Dusp1	0.000565778	5.72591e-06	24	15	3.92621
Cyp27a1	0.000565778	5.72591e-06	24	13.5	3.61332
Erlec1	0.000565778	5.72591e-06	24	12	1.78014
Myd88	0.000565778	5.72591e-06	24	19.5	1.2286
Wwox	0.000565778	5.72591e-06	24	10.5	1.13491
Crlf1	0.000565778	5.72591e-06	24	22.5	0.979343
Ces1e	0.00066157	6.93972e-06	24	15	2.18673
Rbm14	0.00066157	6.93972e-06	24	16.5	1.11016
Cgrrf1	0.00066157	6.93972e-06	24	15	1.04652
Fos	0.00066157	6.93972e-06	24	18	0.708875
Neil2	0.00066157	6.93972e-06	24	4.5	0.0919239
Hsp90ab1	0.000735829	8.15353e-06	24	16.5	81.0875
Slc7a5	0.000735829	8.15353e-06	24	10.5	20.7377
Ubr2	0.000735829	8.15353e-06	24	12	2.40593
Tmem205	0.000735829	8.15353e-06	24	15	1.8155
Vav2	0.000735829	8.15353e-06	24	0	1.21269
Ppm1j	0.000735829	8.15353e-06	24	3	0.84676
Rusc1	0.000735829	8.15353e-06	24	15	0.777817
Hivep2	0.000735829	8.15353e-06	24	16.5	0.36416
Tmed3	0.000875807	9.83399e-06	24	21	14.8934
Cyp3a57	0.000875807	9.83399e-06	24	7.5	0.24572
Slc27a2	0.000938982	1.15144e-05	24	12	55.4195
Cryab	0.000938982	1.15144e-05	24	19.5	9.79343
Prdx6	0.000938982	1.15144e-05	24	16.5	7.35745
Gnmt	0.000938982	1.15144e-05	24	13.5	6.25613
Ahsa1	0.000938982	1.15144e-05	24	18	5.50129
Hsd17b10	0.000938982	1.15144e-05	24	12	4.18254
Psat1	0.000938982	1.15144e-05	24	12	2.90444
Cxcl14	0.000938982	1.15144e-05	24	21	2.45012
Hacd2	0.000938982	1.15144e-05	24	13.5	1.84908
Josd2	0.000938982	1.15144e-05	24	19.5	1.49553
Aldh1l2	0.000938982	1.15144e-05	24	12	1.34704
Dnajb1	0.000938982	1.15144e-05	24	15	1.19855
Arhgap29	0.000938982	1.15144e-05	24	3	1.14198
Ncoa3	0.000938982	1.15144e-05	24	13.5	1.09955
Adi1	0.0010879	1.38228e-05	24	12	2.21324
Ubfd1	0.0010879	1.38228e-05	24	16.5	2.1885
Txnrd1	0.0010879	1.38228e-05	24	18	1.41421
Cyp2s1	0.0010879	1.38228e-05	24	4.5	0.675287
Akr7a5	0.0010879	1.38228e-05	24	19.5	0.526795
Plk3	0.0010879	1.38228e-05	24	15	0.240416
Krt8	0.00118037	1.61312e-05	24	21	27.9625
Amd1	0.00118037	1.61312e-05	24	18	3.98808
Slc6a9	0.00118037	1.61312e-05	24	10.5	2.62513
Paxx	0.00118037	1.61312e-05	24	10.5	2.54558
Tusc2	0.00118037	1.61312e-05	24	19.5	1.68291
Ctgf	0.00118037	1.61312e-05	24	15	1.31522
Hsbp1l1	0.00118037	1.61312e-05	24	6	1.30461
Abcf3	0.00118037	1.61312e-05	24	15	1.18264
Rps19bp1	0.00118037	1.61312e-05	24	19.5	0.889187
Fndc5	0.00118037	1.61312e-05	24	7.5	0.588666
Nat14	0.00118037	1.61312e-05	24	15	0.33234
Aldh1a7	0.00118037	1.61312e-05	24	12	0.19799
Arhgap6	0.00118037	1.61312e-05	24	4.5	0.0989949
Cbs	0.00136633	1.92782e-05	24	3	1.1243
Mid1ip1	0.00136633	1.92782e-05	24	9	1.10309
Pdf	0.00136633	1.92782e-05	24	19.5	0.756604
Narfl	0.00136633	1.92782e-05	24	19.5	0.615183
Tgfbr3l	0.00136633	1.92782e-05	24	7.5	0.583363
Gna14	0.00136633	1.92782e-05	24	13.5	0.295217
Atf5	0.00147365	2.24253e-05	24	12	9.11107
Pcbp1	0.00147365	2.24253e-05	24	18	7.53776
Dhrs7	0.00147365	2.24253e-05	24	10.5	4.48836
Rabl6	0.00147365	2.24253e-05	24	15	3.40472
Psmc4	0.00147365	2.24253e-05	24	21	2.97338
Chid1	0.00147365	2.24253e-05	24	21	2.5173
Ier3	0.00147365	2.24253e-05	24	18	1.8703
Pinx1	0.00147365	2.24253e-05	24	4.5	1.66877
Chtf8	0.00147365	2.24253e-05	24	19.5	1.31522
Pofut2	0.00147365	2.24253e-05	24	18	1.24097
Thra	0.00147365	2.24253e-05	24	6	0.885651
Rbm10	0.00147365	2.24253e-05	24	18	0.875045
Ccdc86	0.00147365	2.24253e-05	24	18	0.486136
Slco4c1	0.00147365	2.24253e-05	24	12	0.224506
Styk1	0.00147365	2.24253e-05	24	6	0.148492
Vgll4	0.00172014	2.66846e-05	24	19.5	1.54149
Sema4g	0.00172014	2.66846e-05	24	3	0.551543
Ngef	0.00172014	2.66846e-05	24	12	0.371231
Slc12a1	0.00172014	2.66846e-05	24	1.5	0.26163
Por	0.00190404	3.09439e-05	24	15	6.25082
Inha	0.00190404	3.09439e-05	24	7.5	3.24562
Kcnip3	0.00190404	3.09439e-05	24	4.5	3.18198
Bhlhe40	0.00190404	3.09439e-05	24	13.5	2.54912
Mrpl34	0.00190404	3.09439e-05	24	19.5	1.96929
Macrod1	0.00190404	3.09439e-05	24	13.5	1.91272
Mro	0.00190404	3.09439e-05	24	6	1.52912
Chordc1	0.00190404	3.09439e-05	24	15	1.48316
Tysnd1	0.00190404	3.09439e-05	24	19.5	0.997021
Slc39a2	0.00190404	3.09439e-05	24	6	0.190919
Shmt2	0.00218667	3.6668e-05	24	12	2.38649
Ywhag	0.00218667	3.6668e-05	24	18	1.92863
Cyp39a1	0.00218667	3.6668e-05	24	15	1.75009
Rcan1	0.00218667	3.6668e-05	24	18	0.6965
Tnfrsf12a	0.00218667	3.6668e-05	24	19.5	0.507349
Cidea	0.00218667	3.6668e-05	24	22.5	0.410122
Zfp618	0.00218667	3.6668e-05	24	3	0.155563
Bmyc	0.00236157	4.23921e-05	24	21	9.9543
Bckdha	0.00236157	4.23921e-05	24	10.5	5.44119
Gars	0.00236157	4.23921e-05	24	10.5	4.85429
Lmo4	0.00236157	4.23921e-05	24	12	4.64039
Tuba1c	0.00236157	4.23921e-05	24	19.5	4.30274
Krt23	0.00236157	4.23921e-05	24	0	3.5426
Bag3	0.00236157	4.23921e-05	24	16.5	3.532
Mansc1	0.00236157	4.23921e-05	24	0	3.29865
Hspb1	0.00236157	4.23921e-05	24	21	2.64458
Mgp	0.00236157	4.23921e-05	24	18	2.38472
Serpinh1	0.00236157	4.23921e-05	24	21	1.44073
Ccl7	0.00236157	4.23921e-05	24	18	0.480833
DXBay18	0.00236157	4.23921e-05	24	3	0.438406
Spata5l1	0.00236157	4.23921e-05	24	18	0.41189
Bend3	0.00236157	4.23921e-05	24	0	0.155563
Akap5	0.00236157	4.23921e-05	24	6	0.148492
Dynll1	0.00268766	5.00325e-05	24	21	4.51134
Naa60	0.00268766	5.00325e-05	24	15	2.75418
Nostrin	0.00268766	5.00325e-05	24	1.5	1.17733
Chpf	0.00268766	5.00325e-05	24	21	0.843225
Uros	0.00268766	5.00325e-05	24	21	0.742462
Ttc7b	0.00268766	5.00325e-05	24	6	0.586899
Ccdc162	0.00268766	5.00325e-05	24	4.5	0.251023
F2rl1	0.00268766	5.00325e-05	24	19.5	0.175009
Nectin3	0.00268766	5.00325e-05	24	0	0.120208
Mthfd2	0.00292403	5.76728e-05	24	9	6.91904
Psmb3	0.00292403	5.76728e-05	24	18	4.59443
Slc25a23	0.00292403	5.76728e-05	24	12	3.45598
Aars	0.00292403	5.76728e-05	24	10.5	2.71529
Srsf3	0.00292403	5.76728e-05	24	0	2.33345
Selenbp1	0.00292403	5.76728e-05	24	10.5	1.95692
Polr2l	0.00292403	5.76728e-05	24	21	1.37179
Abhd17c	0.00292403	5.76728e-05	24	3	1.32583
Hspa2	0.00292403	5.76728e-05	24	15	0.961665
Arhgap24	0.00292403	5.76728e-05	24	4.5	0.781353
Psph	0.00292403	5.76728e-05	24	10.5	0.745998
Slc7a8	0.00292403	5.76728e-05	24	3	0.661145
Nexn	0.00292403	5.76728e-05	24	6	0.615183
Crem	0.00292403	5.76728e-05	24	19.5	0.576292
Slc7a7	0.00292403	5.76728e-05	24	10.5	0.330572
Tbx15	0.00332557	6.78037e-05	24	19.5	3.83605
Klhdc3	0.00332557	6.78037e-05	24	10.5	1.48139
Pbxip1	0.00332557	6.78037e-05	24	4.5	0.811405
Neu2	0.00332557	6.78037e-05	24	16.5	0.4278
Zc3h12d	0.00332557	6.78037e-05	24	1.5	0.304056
Aoc2	0.00332557	6.78037e-05	24	13.5	0.265165
Cxcl2	0.00332557	6.78037e-05	24	19.5	0.155563
Slc7a11	0.00332557	6.78037e-05	24	6	0.13435
Tulp2	0.00332557	6.78037e-05	24	10.5	0.0636396
Hp	0.00350498	7.79345e-05	24	19.5	58.3204
Eif4ebp1	0.00350498	7.79345e-05	24	10.5	9.96844
Hspe1	0.00350498	7.79345e-05	24	16.5	5.20607
Lima1	0.00350498	7.79345e-05	24	13.5	3.84489
Bcl3	0.00350498	7.79345e-05	24	19.5	1.9852
Osgin1	0.00350498	7.79345e-05	24	15	1.62281
Acot13	0.00350498	7.79345e-05	24	10.5	1.56271
Fam214a	0.00350498	7.79345e-05	24	9	1.5026
Gkap1	0.00350498	7.79345e-05	24	9	1.49907
Tuba1a	0.00350498	7.79345e-05	24	21	1.47785
Rap1gap2	0.00350498	7.79345e-05	24	22.5	1.17733
Smim5	0.00350498	7.79345e-05	24	4.5	0.79196
LOC108167387	0.00350498	7.79345e-05	24	3	0.700036
5730409E04Rik	0.00350498	7.79345e-05	24	0	0.668216
Grwd1	0.00350498	7.79345e-05	24	19.5	0.643467
Psd	0.00350498	7.79345e-05	24	16.5	0.555079
Gabrr2	0.00350498	7.79345e-05	24	7.5	0.445477
Uspl1	0.00350498	7.79345e-05	24	18	0.381838
Zfp52	0.00350498	7.79345e-05	24	1.5	0.296985
C5ar1	0.00350498	7.79345e-05	24	18	0.219203
Ccdc122	0.00350498	7.79345e-05	24	6	0.169706
A930018P22Rik	0.00350498	7.79345e-05	24	6	0.169706
Slc13a2	0.00350498	7.79345e-05	24	0	0.155563
Myom1	0.00350498	7.79345e-05	24	10.5	0.113137
Erbb4	0.00350498	7.79345e-05	24	7.5	0.0636396
Fcamr	0.00399897	9.12817e-05	24	1.5	1.45134
Hnmt	0.00399897	9.12817e-05	24	6	0.89449
BC024139	0.00399897	9.12817e-05	24	4.5	0.770746
C130074G19Rik	0.00399897	9.12817e-05	24	7.5	0.735391
P4ha1	0.00399897	9.12817e-05	24	18	0.374767
Kcnk5	0.00399897	9.12817e-05	24	19.5	0.360624
Gpn1	0.00399897	9.12817e-05	24	21	0.339411
Mthfd1l	0.00399897	9.12817e-05	24	12	0.120208
Dnase1	0.00429201	0.000104629	24	7.5	462.706
Pmvk	0.00429201	0.000104629	24	22.5	7.07637
Gpt2	0.00429201	0.000104629	24	9	5.50659
Srm	0.00429201	0.000104629	24	13.5	5.12299
Mt2	0.00429201	0.000104629	24	18	4.25502
Nudt19	0.00429201	0.000104629	24	0	4.1295
Fus	0.00429201	0.000104629	24	6	3.37113
Adhfe1	0.00429201	0.000104629	24	9	2.94864
Tjp3	0.00429201	0.000104629	24	0	2.81428
Cltb	0.00429201	0.000104629	24	18	2.79307
Ubtd1	0.00429201	0.000104629	24	18	2.26981
Nfe2l2	0.00429201	0.000104629	24	15	2.09304
Bfar	0.00429201	0.000104629	24	16.5	1.38063
Bcl2l14	0.00429201	0.000104629	24	0	0.921007
Homer2	0.00429201	0.000104629	24	15	0.730088
Klhdc4	0.00429201	0.000104629	24	21	0.72832
Trpt1	0.00429201	0.000104629	24	6	0.484368
Dph5	0.00429201	0.000104629	24	1.5	0.438406
Unc93a2	0.00429201	0.000104629	24	4.5	0.190919
Slc45a3	0.00429201	0.000104629	24	21	0.0883883
Lrrc24	0.00429201	0.000104629	24	13.5	0.0707107
Mat2a	0.00481904	0.000122105	24	18	3.70524
Sars	0.00481904	0.000122105	24	12	2.25214
Rpl7l1	0.00481904	0.000122105	24	18	1.77837
Cnpy3	0.00481904	0.000122105	24	18	1.61397
Slc11a2	0.00481904	0.000122105	24	15	1.48139
AW209491	0.00481904	0.000122105	24	18	1.1243
Iffo2	0.00481904	0.000122105	24	16.5	0.837922
Ppa2	0.00481904	0.000122105	24	10.5	0.647003
Nudt5	0.00481904	0.000122105	24	21	0.502046
Impa2	0.00481904	0.000122105	24	3	0.4278
Tnf	0.00481904	0.000122105	24	19.5	0.360624
Rbm20	0.00481904	0.000122105	24	0	0.321734
Metrnl	0.00481904	0.000122105	24	18	0.26163
Ucp2	0.00510676	0.00013958	24	13.5	15.4874
H1f0	0.00510676	0.00013958	24	3	7.05516
H2afj	0.00510676	0.00013958	24	18	4.16663
Acsl1	0.00510676	0.00013958	24	13.5	3.04233
Pdhb	0.00510676	0.00013958	24	12	2.41477
Tmem208	0.00510676	0.00013958	24	19.5	2.40593
Cars	0.00510676	0.00013958	24	10.5	2.22739
Aimp2	0.00510676	0.00013958	24	18	1.97636
Dtx4	0.00510676	0.00013958	24	22.5	1.24451
Aamdc	0.00510676	0.00013958	24	12	1.00409
Lactb2	0.00510676	0.00013958	24	13.5	0.869741
Bud23	0.00510676	0.00013958	24	19.5	0.839689
Tmem185a	0.00510676	0.00013958	24	16.5	0.740694
Gm5724	0.00510676	0.00013958	24	10.5	0.685894
Hscb	0.00510676	0.00013958	24	7.5	0.608112
Nmnat3	0.00510676	0.00013958	24	7.5	0.590434
Pop7	0.00510676	0.00013958	24	21	0.491439
Lman2l	0.00510676	0.00013958	24	19.5	0.445477
Alkbh4	0.00510676	0.00013958	24	19.5	0.357089
Farp2	0.00510676	0.00013958	24	18	0.342947
P4ha2	0.00510676	0.00013958	24	19.5	0.293449
Exo5	0.00510676	0.00013958	24	0	0.240416
Atp13a5	0.00510676	0.00013958	24	7.5	0.199758
Trdmt1	0.00510676	0.00013958	24	4.5	0.141421
Esr2	0.00510676	0.00013958	24	13.5	0.10253
Srcin1	0.00510676	0.00013958	24	3	0.0777817
Atp10b	0.00510676	0.00013958	24	16.5	0.0565685
Mgat2	0.00567798	0.000162324	24	18	3.0547
Slc23a2	0.00567798	0.000162324	24	12	2.46957
Csad	0.00567798	0.000162324	24	15	2.44482
Ppp1r14b	0.00567798	0.000162324	24	21	2.39356
Hras	0.00567798	0.000162324	24	21	1.53973
Wnk2	0.00567798	0.000162324	24	12	1.46725
Ablim1	0.00567798	0.000162324	24	19.5	1.29401
Sh3bp4	0.00567798	0.000162324	24	18	1.05712
Cry2	0.00567798	0.000162324	24	12	1.05005
Mapk12	0.00567798	0.000162324	24	12	1.02354
Trmt61a	0.00567798	0.000162324	24	18	0.569221
Trappc13	0.00567798	0.000162324	24	18	0.565685
Higd1a	0.00567798	0.000162324	24	18	0.445477
Hist1h2be	0.00567798	0.000162324	24	22.5	0.353553
Galr2	0.00567798	0.000162324	24	15	0.113137
Wasf1	0.00567798	0.000162324	24	22.5	0.113137
Kif26b	0.00567798	0.000162324	24	12	0.0565685
Cyp2f2	0.00603676	0.000185067	24	12	31.7367
Hnrnpa3	0.00603676	0.000185067	24	4.5	6.18718
Pcbp2	0.00603676	0.000185067	24	10.5	5.26618
Tank	0.00603676	0.000185067	24	0	3.71761
S100a10	0.00603676	0.000185067	24	21	3.50725
Mrpl38	0.00603676	0.000185067	24	18	3.25976
Pgam1	0.00603676	0.000185067	24	19.5	2.20617
Rnf149	0.00603676	0.000185067	24	4.5	1.91449
Snrpd3	0.00603676	0.000185067	24	19.5	1.88798
Cxcl1	0.00603676	0.000185067	24	19.5	1.81726
Tmem125	0.00603676	0.000185067	24	22.5	1.78898
Mmp3	0.00603676	0.000185067	24	22.5	1.51321
Dcxr	0.00603676	0.000185067	24	12	1.34704
Slc1a4	0.00603676	0.000185067	24	9	1.25865
Pprc1	0.00603676	0.000185067	24	18	1.20562
Eci2	0.00603676	0.000185067	24	9	1.17733
Ahsa2	0.00603676	0.000185067	24	16.5	1.01823
Tmem246	0.00603676	0.000185067	24	19.5	0.724784
Timm10	0.00603676	0.000185067	24	19.5	0.721249
Wdr36	0.00603676	0.000185067	24	18	0.434871
E130311K13Rik	0.00603676	0.000185067	24	4.5	0.381838
Pde1c	0.00603676	0.000185067	24	1.5	0.353553
Chst13	0.00603676	0.000185067	24	0	0.325269
Polr1e	0.00603676	0.000185067	24	21	0.236881
Rnase10	0.00603676	0.000185067	24	0	0.212132
Als2cr12	0.00603676	0.000185067	24	6	0.190919
Tubg2	0.00603676	0.000185067	24	4.5	0.127279
Gpr83	0.00603676	0.000185067	24	13.5	0.0777817
Hist1h1c	0.00686427	0.000214493	24	0	6.45942
Retreg1	0.00686427	0.000214493	24	3	1.13491
Fam102a	0.00686427	0.000214493	24	18	0.936916
Dhrs7b	0.00686427	0.000214493	24	21	0.915703
Fam110a	0.00686427	0.000214493	24	22.5	0.905097
Ampd2	0.00686427	0.000214493	24	19.5	0.583363
Wnt4	0.00686427	0.000214493	24	19.5	0.254558
Mtx3	0.00686427	0.000214493	24	4.5	0.254558
Naca	0.00735394	0.000243918	24	12	9.37624
Cox7a2l	0.00735394	0.000243918	24	15	8.01859
Eif2s2	0.00735394	0.000243918	24	9	4.39467
Rab5if	0.00735394	0.000243918	24	19.5	4.17193
Pck2	0.00735394	0.000243918	24	9	3.17137
Cx3cl1	0.00735394	0.000243918	24	19.5	2.29456
Aldh1l1	0.00735394	0.000243918	24	10.5	2.22385
Jagn1	0.00735394	0.000243918	24	19.5	2.01702
Snrpa	0.00735394	0.000243918	24	21	1.90742
Fam221a	0.00735394	0.000243918	24	4.5	1.48492
Slc25a29	0.00735394	0.000243918	24	18	1.4425
Mb	0.00735394	0.000243918	24	12	1.29754
Tmem150a	0.00735394	0.000243918	24	3	1.24451
Znhit2	0.00735394	0.000243918	24	19.5	1.08894
Rhbdd1	0.00735394	0.000243918	24	9	0.933381
Tnfaip1	0.00735394	0.000243918	24	18	0.839689
Mertk	0.00735394	0.000243918	24	9	0.807869
Cipc	0.00735394	0.000243918	24	16.5	0.615183
Dixdc1	0.00735394	0.000243918	24	6	0.53033
Slitrk6	0.00735394	0.000243918	24	3	0.480833
Foxq1	0.00735394	0.000243918	24	19.5	0.350018
Npy1r	0.00735394	0.000243918	24	13.5	0.282843
Cpeb1	0.00735394	0.000243918	24	12	0.274004
Utp20	0.00735394	0.000243918	24	19.5	0.19799
Mdn1	0.00735394	0.000243918	24	19.5	0.0989949
Zscan20	0.00735394	0.000243918	24	21	0.0707107
Rars	0.00822058	0.000281772	24	9	4.58559
Pvr	0.00822058	0.000281772	24	19.5	1.60513
Usp10	0.00822058	0.000281772	24	18	1.2339
Alg8	0.00822058	0.000281772	24	21	1.06773
Phf14	0.00822058	0.000281772	24	7.5	0.869741
Thap7	0.00822058	0.000281772	24	21	0.66468
LOC102638047	0.00822058	0.000281772	24	4.5	0.645235
Mettl16	0.00822058	0.000281772	24	18	0.629325
Aqp9	0.00822058	0.000281772	24	9	0.608112
Icmt	0.00822058	0.000281772	24	18	0.487904
Ankrd35	0.00822058	0.000281772	24	3	0.473762
Nmrk1	0.00822058	0.000281772	24	9	0.406586
Dzip1	0.00822058	0.000281772	24	4.5	0.383605
I830127L07Rik	0.00822058	0.000281772	24	6	0.311127
Klrb1b	0.00822058	0.000281772	24	16.5	0.0919239
Scgb2b21	0.00874096	0.000319626	24	19.5	48.7868
Fgg	0.00874096	0.000319626	24	6	20.8614
Cyb5a	0.00874096	0.000319626	24	15	11.4003
Prelid1	0.00874096	0.000319626	24	19.5	8.4623
Txnip	0.00874096	0.000319626	24	18	7.36982
Pgf	0.00874096	0.000319626	24	9	5.42881
Gmppb	0.00874096	0.000319626	24	21	3.27037
LOC101055758	0.00874096	0.000319626	24	4.5	2.72943
Ptov1	0.00874096	0.000319626	24	18	2.06652
Clpx	0.00874096	0.000319626	24	1.5	1.92333
Esp34	0.00874096	0.000319626	24	10.5	1.69706
Irak2	0.00874096	0.000319626	24	0	1.27633
Ezr	0.00874096	0.000319626	24	19.5	1.16673
Stx17	0.00874096	0.000319626	24	7.5	1.02177
C2cd2l	0.00874096	0.000319626	24	18	0.940452
Mmp12	0.00874096	0.000319626	24	22.5	0.905097
Sfn	0.00874096	0.000319626	24	19.5	0.855599
Pop5	0.00874096	0.000319626	24	15	0.822012
Osbpl6	0.00874096	0.000319626	24	12	0.779585
Hyal2	0.00874096	0.000319626	24	21	0.767211
Mtmr12	0.00874096	0.000319626	24	7.5	0.689429
Hmgb3	0.00874096	0.000319626	24	3	0.684126
Tubb6	0.00874096	0.000319626	24	19.5	0.544472
Sdr42e1	0.00874096	0.000319626	24	3	0.454316
Fam122b	0.00874096	0.000319626	24	4.5	0.392444
Vldlr	0.00874096	0.000319626	24	7.5	0.342947
Kcnq2	0.00874096	0.000319626	24	22.5	0.339411
Mmaa	0.00874096	0.000319626	24	18	0.205061
Pm20d1	0.00874096	0.000319626	24	4.5	0.120208
Lrrc73	0.00874096	0.000319626	24	22.5	0.120208
AU041133	0.00874096	0.000319626	24	3	0.113137
Mrps18b	0.00971213	0.000368052	24	19.5	2.05768
Grhpr	0.00971213	0.000368052	24	12	1.7165
Bckdhb	0.00971213	0.000368052	24	10.5	1.52028
Fut4	0.00971213	0.000368052	24	13.5	0.906864
Hist1h1e	0.00971213	0.000368052	24	0	0.703571
Coq5	0.00971213	0.000368052	24	16.5	0.53033
Nol12	0.00971213	0.000368052	24	21	0.503814
Slc10a3	0.00971213	0.000368052	24	19.5	0.49851
Hoga1	0.00971213	0.000368052	24	9	0.480833
Ovca2	0.00971213	0.000368052	24	19.5	0.424264
Krt19	0.00971213	0.000368052	24	22.5	0.417193
Klhdc8a	0.00971213	0.000368052	24	0	0.378302
Cdk14	0.00971213	0.000368052	24	3	0.318198
Rev1	0.00971213	0.000368052	24	13.5	0.22981
Gatb	0.00971213	0.000368052	24	21	0.226274
Lmnb2	0.00971213	0.000368052	24	19.5	0.183848
Cmtr2	0.00971213	0.000368052	24	19.5	0.113137
Zfp40	0.00971213	0.000368052	24	4.5	0.104298
Mydgf	0.0104988	0.000416479	24	21	7.11349
Oat	0.0104988	0.000416479	24	21	6.26673
Gm4791	0.0104988	0.000416479	24	10.5	4.67044
Sumo1	0.0104988	0.000416479	24	13.5	4.64216
Hspd1	0.0104988	0.000416479	24	18	4.36992
Snx3	0.0104988	0.000416479	24	18	4.05879
Trim8	0.0104988	0.000416479	24	15	3.80777
Cuta	0.0104988	0.000416479	24	13.5	3.07238
Cited2	0.0104988	0.000416479	24	3	2.99636
Serpina3n	0.0104988	0.000416479	24	19.5	2.61276
Efhd2	0.0104988	0.000416479	24	16.5	2.25214
Mogs	0.0104988	0.000416479	24	18	2.1938
Eef2k	0.0104988	0.000416479	24	15	1.62281
D630039A03Rik	0.0104988	0.000416479	24	0	1.61044
Kctd15	0.0104988	0.000416479	24	21	0.724784
Zswim1	0.0104988	0.000416479	24	18	0.721249
Mettl5	0.0104988	0.000416479	24	6	0.533866
Fhit	0.0104988	0.000416479	24	13.5	0.480833
Ggct	0.0104988	0.000416479	24	3	0.470226
Zfp180	0.0104988	0.000416479	24	16.5	0.318198
Dmkn	0.0104988	0.000416479	24	22.5	0.268701
Dpf1	0.0104988	0.000416479	24	3	0.201525
Pkd2l2	0.0104988	0.000416479	24	1.5	0.0848528
Zswim5	0.0104988	0.000416479	24	3	0.0777817
Maged1	0.0117034	0.000478096	24	21	2.32992
Psmd7	0.0117034	0.000478096	24	18	2.12839
Rrp7a	0.0117034	0.000478096	24	19.5	1.2339
Hddc3	0.0117034	0.000478096	24	0	0.779585
2310011J03Rik	0.0117034	0.000478096	24	19.5	0.721249
Ccl12	0.0117034	0.000478096	24	18	0.717713
Dnase1l2	0.0117034	0.000478096	24	4.5	0.661145
Sgf29	0.0117034	0.000478096	24	21	0.636396
BC107364	0.0117034	0.000478096	24	10.5	0.480833
Sh3pxd2a	0.0117034	0.000478096	24	3	0.390676
Praf2	0.0117034	0.000478096	24	22.5	0.374767
Atg10	0.0117034	0.000478096	24	6	0.335876
Rassf6	0.0117034	0.000478096	24	3	0.30052
Rsad1	0.0117034	0.000478096	24	10.5	0.15026
Clba1	0.0117034	0.000478096	24	22.5	0.116673
Zfp641	0.0117034	0.000478096	24	4.5	0.0919239
Ndfip1	0.0124465	0.000539714	24	13.5	10.9283
Stard10	0.0124465	0.000539714	24	18	10.1647
Atf4	0.0124465	0.000539714	24	12	7.96025
LOC102635992	0.0124465	0.000539714	24	21	6.14829
B4galnt1	0.0124465	0.000539714	24	19.5	5.7859
Azgp1	0.0124465	0.000539714	24	12	5.29977
Psmb4	0.0124465	0.000539714	24	18	4.65983
Eya2	0.0124465	0.000539714	24	21	3.159
Azin1	0.0124465	0.000539714	24	18	2.82312
Nectin2	0.0124465	0.000539714	24	0	2.59862
Mpnd	0.0124465	0.000539714	24	18	2.43598
Dnajb6	0.0124465	0.000539714	24	15	1.82964
Sbds	0.0124465	0.000539714	24	12	1.73948
Rnf145	0.0124465	0.000539714	24	13.5	1.52735
Max	0.0124465	0.000539714	24	15	1.47962
Cystm1	0.0124465	0.000539714	24	19.5	1.24804
Wsb1	0.0124465	0.000539714	24	1.5	1.02177
Cebpd	0.0124465	0.000539714	24	18	0.995253
Psmd14	0.0124465	0.000539714	24	21	0.844993
Tmem44	0.0124465	0.000539714	24	7.5	0.601041
Elavl1	0.0124465	0.000539714	24	18	0.572756
Gpn2	0.0124465	0.000539714	24	18	0.567453
Echdc1	0.0124465	0.000539714	24	4.5	0.544472
Vamp1	0.0124465	0.000539714	24	6	0.473762
Crybg1	0.0124465	0.000539714	24	21	0.438406
Acad10	0.0124465	0.000539714	24	13.5	0.360624
Vpreb3	0.0124465	0.000539714	24	12	0.275772
C2cd4d	0.0124465	0.000539714	24	0	0.268701
Pwp2	0.0124465	0.000539714	24	21	0.212132
Hlf	0.0124465	0.000539714	24	12	0.190919
Sh3pxd2b	0.0124465	0.000539714	24	19.5	0.169706
Magix	0.0124465	0.000539714	24	6	0.106066
Bfsp1	0.0124465	0.000539714	24	4.5	0.0989949
Angpt2	0.0124465	0.000539714	24	1.5	0.0636396
Asph	0.0137757	0.000617703	24	7.5	1.52558
Irx1	0.0137757	0.000617703	24	12	1.51144
Kdelr3	0.0137757	0.000617703	24	21	1.36472
Emc6	0.0137757	0.000617703	24	18	1.31345
Commd6	0.0137757	0.000617703	24	22.5	1.05182
Ppfibp2	0.0137757	0.000617703	24	3	0.756604
Banp	0.0137757	0.000617703	24	16.5	0.721249
Acrbp	0.0137757	0.000617703	24	15	0.565685
Fam120b	0.0137757	0.000617703	24	16.5	0.449013
Ccnjl	0.0137757	0.000617703	24	7.5	0.445477
Ier5	0.0137757	0.000617703	24	21	0.399515
Dok2	0.0137757	0.000617703	24	18	0.305824
Ggt7	0.0137757	0.000617703	24	15	0.275772
Abtb2	0.0137757	0.000617703	24	15	0.247487
Clec4n	0.0137757	0.000617703	24	21	0.201525
Mpig6b	0.0137757	0.000617703	24	6	0.201525
Dnah11	0.0137757	0.000617703	24	9	0.169706
Susd4	0.0137757	0.000617703	24	7.5	0.116673
Urb1	0.0137757	0.000617703	24	19.5	0.113137
Clec9a	0.0137757	0.000617703	24	10.5	0.0494975
Esp38	0.014738	0.000695692	24	21	11.936
Cd82	0.014738	0.000695692	24	12	8.0893
Noct	0.014738	0.000695692	24	18	6.14476
Hnrnpa2b1	0.014738	0.000695692	24	4.5	6.11294
Myl12b	0.014738	0.000695692	24	18	4.4972
Qars	0.014738	0.000695692	24	13.5	3.59741
Ivd	0.014738	0.000695692	24	10.5	3.50371
Hspa1a	0.014738	0.000695692	24	18	2.76832
Slc2a5	0.014738	0.000695692	24	12	2.76302
Cct3	0.014738	0.000695692	24	18	2.21324
Clec2d	0.014738	0.000695692	24	19.5	2.10011
Irf3	0.014738	0.000695692	24	18	1.61927
Adm2	0.014738	0.000695692	24	7.5	1.46725
Tent5b	0.014738	0.000695692	24	9	1.03591
Nop16	0.014738	0.000695692	24	18	0.954594
Arhgef18	0.014738	0.000695692	24	13.5	0.954594
Tppp3	0.014738	0.000695692	24	21	0.936916
Mrps23	0.014738	0.000695692	24	19.5	0.813173
Aen	0.014738	0.000695692	24	19.5	0.738927
Gsta4	0.014738	0.000695692	24	13.5	0.723017
Rdh16	0.014738	0.000695692	24	22.5	0.544472
H2afy2	0.014738	0.000695692	24	1.5	0.533866
Med28	0.014738	0.000695692	24	18	0.509117
Ddx39	0.014738	0.000695692	24	21	0.502046
Tmem33	0.014738	0.000695692	24	19.5	0.480833
Nip7	0.014738	0.000695692	24	19.5	0.399515
Ttll10	0.014738	0.000695692	24	10.5	0.39598
Afmid	0.014738	0.000695692	24	7.5	0.372999
Trim65	0.014738	0.000695692	24	15	0.350018
Ddx31	0.014738	0.000695692	24	19.5	0.238649
Mttp	0.014738	0.000695692	24	13.5	0.113137
Ulk4	0.014738	0.000695692	24	12	0.0777817
Grcc10	0.0162341	0.000793896	24	18	3.61155
Krt14	0.0162341	0.000793896	24	18	2.53498
Cadm4	0.0162341	0.000793896	24	13.5	2.34229
Mrpl12	0.0162341	0.000793896	24	19.5	2.07182
Llph	0.0162341	0.000793896	24	16.5	1.63342
Plcxd1	0.0162341	0.000793896	24	0	1.40714
Elp5	0.0162341	0.000793896	24	18	1.18087
Cd14	0.0162341	0.000793896	24	18	0.921007
BC037034	0.0162341	0.000793896	24	18	0.820244
Dnajc4	0.0162341	0.000793896	24	12	0.800798
Upb1	0.0162341	0.000793896	24	10.5	0.509117
Cbarp	0.0162341	0.000793896	24	22.5	0.33234
Snx15	0.0162341	0.000793896	24	19.5	0.33234
Angptl2	0.0162341	0.000793896	24	13.5	0.302288
Fabp12	0.0162341	0.000793896	24	4.5	0.282843
Caprin2	0.0162341	0.000793896	24	7.5	0.254558
Ccdc62	0.0162341	0.000793896	24	10.5	0.183848
Zfhx2	0.0162341	0.000793896	24	21	0.159099
Gorab	0.0162341	0.000793896	24	3	0.155563
Prpmp5	0.0162341	0.000793896	24	4.5	0.144957
Zc2hc1c	0.0162341	0.000793896	24	0	0.120208
Zfp960	0.0162341	0.000793896	24	4.5	0.113137
Ldb3	0.0162341	0.000793896	24	4.5	0.0636396
Sval2	0.0174514	0.000892099	24	0	267.336
Pabpc1	0.0174514	0.000892099	24	10.5	35.6665
Fau	0.0174514	0.000892099	24	13.5	17.7307
Pdcd4	0.0174514	0.000892099	24	6	13.3396
Hist2h2aa1	0.0174514	0.000892099	24	19.5	11.2819
Cope	0.0174514	0.000892099	24	18	9.39745
217615	0.0174514	0.000892099	24	9	9.32674
Ubxn4	0.0174514	0.000892099	24	15	4.10475
Aup1	0.0174514	0.000892099	24	19.5	2.67286
Cdk2ap2	0.0174514	0.000892099	24	21	2.52791
Phyhd1	0.0174514	0.000892099	24	13.5	2.38118
Bscl2	0.0174514	0.000892099	24	12	1.58038
Bop1	0.0174514	0.000892099	24	19.5	1.15966
Ankrd24	0.0174514	0.000892099	24	9	1.03061
Stim2	0.0174514	0.000892099	24	15	0.866206
Fmo1	0.0174514	0.000892099	24	12	0.774282
Zfp185	0.0174514	0.000892099	24	4.5	0.639932
Xpa	0.0174514	0.000892099	24	6	0.60988
Rbks	0.0174514	0.000892099	24	13.5	0.54624
Pigh	0.0174514	0.000892099	24	22.5	0.516188
Thnsl2	0.0174514	0.000892099	24	10.5	0.436638
Bloc1s4	0.0174514	0.000892099	24	18	0.431335
Lrrc36	0.0174514	0.000892099	24	3	0.367696
Ccdc92	0.0174514	0.000892099	24	18	0.219203
Tmem62	0.0174514	0.000892099	24	22.5	0.201525
Slc25a19	0.0174514	0.000892099	24	19.5	0.144957
9930012K11Rik	0.0174514	0.000892099	24	4.5	0.13435
Pik3r5	0.0174514	0.000892099	24	18	0.127279
Dpy19l3	0.0174514	0.000892099	24	6	0.109602
Hr	0.0174514	0.000892099	24	19.5	0.10253
Rpl24	0.0193005	0.00101514	24	13.5	15.924
Mknk2	0.0193005	0.00101514	24	12	4.21789
Arpc1a	0.0193005	0.00101514	24	18	2.63574
Man2a2	0.0193005	0.00101514	24	3	1.70766
Polr2g	0.0193005	0.00101514	24	22.5	1.31168
Nploc4	0.0193005	0.00101514	24	15	0.922774
Znfx1	0.0193005	0.00101514	24	16.5	0.834386
Pdxk	0.0193005	0.00101514	24	13.5	0.666448
Taok3	0.0193005	0.00101514	24	0	0.620486
Timp1	0.0193005	0.00101514	24	21	0.548008
Ppid	0.0193005	0.00101514	24	18	0.540937
Fam204a	0.0193005	0.00101514	24	6	0.404819
Ptprcap	0.0193005	0.00101514	24	18	0.39598
H1fx	0.0193005	0.00101514	24	4.5	0.371231
Hspa4l	0.0193005	0.00101514	24	18	0.321734
Cxxc4	0.0193005	0.00101514	24	4.5	0.215668
Mtf1	0.0193005	0.00101514	24	18	0.212132
Sstr3	0.0193005	0.00101514	24	4.5	0.169706
Egr3	0.0193005	0.00101514	24	16.5	0.0919239
Prkaa2	0.0193005	0.00101514	24	12	0.0636396
Edf1	0.0208209	0.00113818	24	19.5	8.50296
Tent5a	0.0208209	0.00113818	24	18	5.6162
Txn1	0.0208209	0.00113818	24	21	4.68458
Lipo4	0.0208209	0.00113818	24	1.5	3.92975
Plin3	0.0208209	0.00113818	24	13.5	3.82545
Trir	0.0208209	0.00113818	24	18	3.61508
Ubxn1	0.0208209	0.00113818	24	3	2.34759
Tst	0.0208209	0.00113818	24	0	1.92863
Krt5	0.0208209	0.00113818	24	18	1.91272
Rad23a	0.0208209	0.00113818	24	13.5	1.78191
Hdac11	0.0208209	0.00113818	24	10.5	1.393
Ppan	0.0208209	0.00113818	24	19.5	1.01823
Spon2	0.0208209	0.00113818	24	0	0.981111
Cdk8	0.0208209	0.00113818	24	10.5	0.912168
Maco1	0.0208209	0.00113818	24	12	0.898026
Nfya	0.0208209	0.00113818	24	18	0.86267
Coq8a	0.0208209	0.00113818	24	7.5	0.852064
44262	0.0208209	0.00113818	24	6	0.83085
Sh3yl1	0.0208209	0.00113818	24	6	0.820244
Vipr1	0.0208209	0.00113818	24	16.5	0.715946
Krt17	0.0208209	0.00113818	24	21	0.668216
Akirin1	0.0208209	0.00113818	24	19.5	0.606344
Cmc1	0.0208209	0.00113818	24	7.5	0.480833
Lipg	0.0208209	0.00113818	24	4.5	0.399515
Spsb1	0.0208209	0.00113818	24	16.5	0.385373
Stk35	0.0208209	0.00113818	24	15	0.381838
Thg1l	0.0208209	0.00113818	24	22.5	0.304056
Ak4	0.0208209	0.00113818	24	16.5	0.282843
Coro2a	0.0230661	0.00129158	24	9	3.37113
Lman2	0.0230661	0.00129158	24	18	2.97338
Cyb561	0.0230661	0.00129158	24	13.5	2.90621
Ccl6	0.0230661	0.00129158	24	21	1.70943
Entpd3	0.0230661	0.00129158	24	13.5	1.43896
Yars	0.0230661	0.00129158	24	12	0.880348
Ddx54	0.0230661	0.00129158	24	19.5	0.869741
Rassf10	0.0230661	0.00129158	24	16.5	0.684126
Arfrp1	0.0230661	0.00129158	24	16.5	0.661145
Acot1	0.0230661	0.00129158	24	22.5	0.643467
1810013L24Rik	0.0230661	0.00129158	24	9	0.53033
Tab1	0.0230661	0.00129158	24	0	0.517956
0610030E20Rik	0.0230661	0.00129158	24	13.5	0.452548
Gtpbp4	0.0230661	0.00129158	24	12	0.406586
Aldh3a1	0.0230661	0.00129158	24	16.5	0.318198
Nyx	0.0230661	0.00129158	24	0	0.148492
Galntl5	0.0230661	0.00129158	24	4.5	0.106066
9130019O22Rik	0.0230661	0.00129158	24	19.5	0.0636396
Wfdc18	0.02511	0.00144498	24	21	109.711
Pnrc2	0.02511	0.00144498	24	4.5	5.60912
Napa	0.02511	0.00144498	24	15	4.29391
Pyroxd2	0.02511	0.00144498	24	12	2.81605
Pycr2	0.02511	0.00144498	24	18	2.79661
H6pd	0.02511	0.00144498	24	22.5	2.64104
Abcc2	0.02511	0.00144498	24	13.5	2.55266
Vdac1	0.02511	0.00144498	24	13.5	2.4572
Stard5	0.02511	0.00144498	24	13.5	1.91979
Tmem219	0.02511	0.00144498	24	12	1.73948
Hist3h2a	0.02511	0.00144498	24	18	1.58392
Esrp2	0.02511	0.00144498	24	1.5	1.39654
Rab27b	0.02511	0.00144498	24	1.5	0.827315
Bcas3	0.02511	0.00144498	24	9	0.745998
Unc45a	0.02511	0.00144498	24	21	0.555079
Fmnl3	0.02511	0.00144498	24	0	0.459619
Tpgs1	0.02511	0.00144498	24	19.5	0.388909
Acot7	0.02511	0.00144498	24	18	0.321734
Gk	0.02511	0.00144498	24	12	0.252791
Lcn3	0.02511	0.00144498	24	3	0.205061
Ppm1e	0.02511	0.00144498	24	0	0.0565685
Foxa1	0.0278107	0.00163532	24	16.5	2.65165
Pik3ap1	0.0278107	0.00163532	24	19.5	1.76953
Cryl1	0.0278107	0.00163532	24	9	0.767211
Surf2	0.0278107	0.00163532	24	9	0.657609
Pigo	0.0278107	0.00163532	24	1.5	0.533866
Camk2d	0.0278107	0.00163532	24	3	0.49851
Slc43a1	0.0278107	0.00163532	24	10.5	0.4278
Prep	0.0278107	0.00163532	24	21	0.4278
Snrnp35	0.0278107	0.00163532	24	19.5	0.417193
Rbm15	0.0278107	0.00163532	24	16.5	0.342947
Rrp12	0.0278107	0.00163532	24	19.5	0.272236
Slc35b4	0.0278107	0.00163532	24	19.5	0.258094
Ccno	0.0278107	0.00163532	24	3	0.201525
Alox12e	0.0278107	0.00163532	24	21	0.19799
Aars2	0.0278107	0.00163532	24	21	0.183848
Gm6821	0.0278107	0.00163532	24	6	0.183848
Dram1	0.0278107	0.00163532	24	19.5	0.16617
Ubb	0.0292127	0.00182566	24	15	53.0295
Cyp2b10	0.0292127	0.00182566	24	13.5	13.9159
Ctsl	0.0292127	0.00182566	24	13.5	6.41346
Fam174b	0.0292127	0.00182566	24	18	6.0546
Cldn3	0.0292127	0.00182566	24	19.5	5.4023
Lamtor2	0.0292127	0.00182566	24	18	4.84898
Ptbp1	0.0292127	0.00182566	24	18	4.37876
Tagln2	0.0292127	0.00182566	24	21	3.92444
Luc7l2	0.0292127	0.00182566	24	7.5	3.87848
Pink1	0.0292127	0.00182566	24	13.5	3.12895
Fam20b	0.0292127	0.00182566	24	22.5	3.0989
Tfg	0.0292127	0.00182566	24	12	3.04409
Carm1	0.0292127	0.00182566	24	13.5	2.97692
Creg1	0.0292127	0.00182566	24	10.5	2.79661
Aldh9a1	0.0292127	0.00182566	24	12	2.1496
Mfsd10	0.0292127	0.00182566	24	9	2.00465
Mks1	0.0292127	0.00182566	24	0	1.84908
Acaa2	0.0292127	0.00182566	24	12	1.54503
Tecpr1	0.0292127	0.00182566	24	4.5	1.4425
Mocs2	0.0292127	0.00182566	24	9	1.37709
Entr1	0.0292127	0.00182566	24	18	1.32406
Phb	0.0292127	0.00182566	24	19.5	1.13491
Rab20	0.0292127	0.00182566	24	19.5	1.10485
Phc2	0.0292127	0.00182566	24	19.5	1.06773
B3gat3	0.0292127	0.00182566	24	18	1.02884
Dnajb4	0.0292127	0.00182566	24	15	0.979343
Mrps7	0.0292127	0.00182566	24	19.5	0.977575
Slc25a37	0.0292127	0.00182566	24	12	0.972272
Impa1	0.0292127	0.00182566	24	19.5	0.921007
Nhp2	0.0292127	0.00182566	24	21	0.919239
Cdr2	0.0292127	0.00182566	24	16.5	0.857367
Nubp2	0.0292127	0.00182566	24	19.5	0.738927
Fam135a	0.0292127	0.00182566	24	9	0.685894
Hnrnpll	0.0292127	0.00182566	24	4.5	0.615183
Gpr155	0.0292127	0.00182566	24	18	0.548008
Rhoj	0.0292127	0.00182566	24	21	0.49851
Tet3	0.0292127	0.00182566	24	7.5	0.496743
Msrb2	0.0292127	0.00182566	24	3	0.449013
Cldn4	0.0292127	0.00182566	24	19.5	0.39598
Zfp623	0.0292127	0.00182566	24	15	0.374767
Gm14325	0.0292127	0.00182566	24	4.5	0.374767
A630001G21Rik	0.0292127	0.00182566	24	6	0.321734
Kctd21	0.0292127	0.00182566	24	18	0.238649
Tlr2	0.0292127	0.00182566	24	18	0.183848
Nfkbid	0.0292127	0.00182566	24	19.5	0.155563
Clcn2	0.0292127	0.00182566	24	7.5	0.141421
Esyt3	0.0292127	0.00182566	24	19.5	0.0954594
Rcor2	0.0292127	0.00182566	24	4.5	0.0919239
Dhcr24	0.0292127	0.00182566	24	21	0.0636396
Otogl	0.0292127	0.00182566	24	6	0.0565685
Aqp5	0.0320645	0.00206073	24	19.5	9.53533
Nme1	0.0320645	0.00206073	24	21	4.02874
Jun	0.0320645	0.00206073	24	16.5	2.09127
Phf10	0.0320645	0.00206073	24	9	1.86676
Txnl4a	0.0320645	0.00206073	24	19.5	1.84908
Eif2b5	0.0320645	0.00206073	24	18	1.40714
Map2k3	0.0320645	0.00206073	24	16.5	1.36472
Klk1b11	0.0320645	0.00206073	24	9	1.31168
Ypel5	0.0320645	0.00206073	24	7.5	1.17557
Grhl2	0.0320645	0.00206073	24	22.5	1.11016
Hsd17b12	0.0320645	0.00206073	24	21	1.05712
C1qtnf12	0.0320645	0.00206073	24	12	0.943988
Mon1a	0.0320645	0.00206073	24	18	0.912168
Nedd4l	0.0320645	0.00206073	24	22.5	0.468458
Stat5b	0.0320645	0.00206073	24	21	0.385373
Sertad1	0.0320645	0.00206073	24	16.5	0.353553
Ccl20	0.0320645	0.00206073	24	19.5	0.314663
Stx8	0.0320645	0.00206073	24	10.5	0.30052
Ripply3	0.0320645	0.00206073	24	4.5	0.296985
Tm6sf2	0.0320645	0.00206073	24	15	0.22981
Bche	0.0320645	0.00206073	24	6	0.113137
Cnnm1	0.0320645	0.00206073	24	4.5	0.106066
Ttll3	0.0320645	0.00206073	24	16.5	0.0919239
Hpdl	0.0320645	0.00206073	24	22.5	0.0777817
Actg1	0.0339654	0.0022958	24	18	70.145
Rplp2	0.0339654	0.0022958	24	16.5	26.0958
Aldh3a2	0.0339654	0.0022958	24	21	18.7825
Prdx1	0.0339654	0.0022958	24	21	8.60195
Acox1	0.0339654	0.0022958	24	13.5	3.99515
Chac1	0.0339654	0.0022958	24	7.5	3.97394
Bri3	0.0339654	0.0022958	24	10.5	3.532
Tspan12	0.0339654	0.0022958	24	3	2.92919
Gusb	0.0339654	0.0022958	24	22.5	2.20087
Cebpb	0.0339654	0.0022958	24	18	2.16021
Nfkb2	0.0339654	0.0022958	24	19.5	1.78898
Btf3l4	0.0339654	0.0022958	24	7.5	1.7607
Gps1	0.0339654	0.0022958	24	19.5	1.73595
Nr4a2	0.0339654	0.0022958	24	21	1.64756
Fbf1	0.0339654	0.0022958	24	12	1.39123
Tufm	0.0339654	0.0022958	24	19.5	1.22329
Emc2	0.0339654	0.0022958	24	6	1.20562
G3bp1	0.0339654	0.0022958	24	21	1.20208
Keap1	0.0339654	0.0022958	24	18	1.18794
Pde4a	0.0339654	0.0022958	24	1.5	1.06066
Enpep	0.0339654	0.0022958	24	22.5	1.01823
Hcar2	0.0339654	0.0022958	24	19.5	0.989949
Luc7l	0.0339654	0.0022958	24	13.5	0.905097
Rab3ip	0.0339654	0.0022958	24	15	0.841457
Rgs19	0.0339654	0.0022958	24	21	0.671751
Clcn4	0.0339654	0.0022958	24	21	0.606344
Fbxo33	0.0339654	0.0022958	24	18	0.59397
Pcgf2	0.0339654	0.0022958	24	6	0.592202
Heatr3	0.0339654	0.0022958	24	18	0.516188
Traf2	0.0339654	0.0022958	24	18	0.494975
Myo1d	0.0339654	0.0022958	24	18	0.452548
Nop2	0.0339654	0.0022958	24	19.5	0.441942
2010315B03Rik	0.0339654	0.0022958	24	3	0.413657
Ankmy2	0.0339654	0.0022958	24	4.5	0.413657
Ncald	0.0339654	0.0022958	24	21	0.346482
Atg16l2	0.0339654	0.0022958	24	18	0.321734
Fnip1	0.0339654	0.0022958	24	4.5	0.289914
Dapk1	0.0339654	0.0022958	24	22.5	0.275772
Trim47	0.0339654	0.0022958	24	18	0.233345
Cdkl1	0.0339654	0.0022958	24	4.5	0.222739
Armc6	0.0339654	0.0022958	24	18	0.205061
Slc2a13	0.0339654	0.0022958	24	6	0.183848
Cfap97d2	0.0339654	0.0022958	24	21	0.0989949
Rtn4rl2	0.0339654	0.0022958	24	16.5	0.0707107
Gm35060	0.0339654	0.0022958	24	6	0.0318198
Thrap3	0.0370269	0.0025848	24	10.5	2.35113
Tnks1bp1	0.0370269	0.0025848	24	10.5	2.01879
Sys1	0.0370269	0.0025848	24	16.5	1.91096
Rps6kb1	0.0370269	0.0025848	24	13.5	1.73595
Abhd16a	0.0370269	0.0025848	24	12	1.04298
Arhgdig	0.0370269	0.0025848	24	21	0.979343
Prpsap1	0.0370269	0.0025848	24	18	0.961665
Cndp2	0.0370269	0.0025848	24	19.5	0.943988
Med11	0.0370269	0.0025848	24	21	0.692965
Fnbp4	0.0370269	0.0025848	24	13.5	0.675287
Serpinb9	0.0370269	0.0025848	24	3	0.66468
Ak6	0.0370269	0.0025848	24	19.5	0.638164
Rilp	0.0370269	0.0025848	24	16.5	0.551543
Txlna	0.0370269	0.0025848	24	19.5	0.548008
Tcaf1	0.0370269	0.0025848	24	21	0.459619
Lrriq1	0.0370269	0.0025848	24	7.5	0.4278
Rbbp8nl	0.0370269	0.0025848	24	22.5	0.417193
Tfeb	0.0370269	0.0025848	24	13.5	0.410122
Zfp954	0.0370269	0.0025848	24	18	0.293449
Lcmt2	0.0370269	0.0025848	24	21	0.254558
Rbm19	0.0370269	0.0025848	24	21	0.190919
Depdc7	0.0370269	0.0025848	24	22.5	0.183848
Adcy2	0.0370269	0.0025848	24	22.5	0.141421
LOC100502592	0.0370269	0.0025848	24	4.5	0.127279
Mreg	0.0370269	0.0025848	24	15	0.116673
Arc	0.0370269	0.0025848	24	18	0.0989949
Clcf1	0.0370269	0.0025848	24	18	0.0919239
Glb1l2	0.0370269	0.0025848	24	7.5	0.0777817
Otop1	0.0370269	0.0025848	24	3	0.0494975
Ccbe1	0.0370269	0.0025848	24	10.5	0.0353553
Actb	0.039375	0.00287379	24	18	26.1382
Rabac1	0.039375	0.00287379	24	19.5	9.39391
Chchd2	0.039375	0.00287379	24	19.5	6.38164
Crip2	0.039375	0.00287379	24	3	6.219
Creld2	0.039375	0.00287379	24	19.5	5.77706
Rab3d	0.039375	0.00287379	24	13.5	5.32805
Ak3	0.039375	0.00287379	24	13.5	4.36815
Iscu	0.039375	0.00287379	24	18	3.74236
Csnk2b	0.039375	0.00287379	24	13.5	3.31987
Mpv17l	0.039375	0.00287379	24	0	2.57033
Tmem248	0.039375	0.00287379	24	15	2.37765
Pla2g12a	0.039375	0.00287379	24	13.5	2.3582
Elof1	0.039375	0.00287379	24	19.5	1.70059
Serpina3k	0.039375	0.00287379	24	18	1.66347
Fam107b	0.039375	0.00287379	24	12	1.23744
Ubr4	0.039375	0.00287379	24	18	1.19147
Pycrl	0.039375	0.00287379	24	19.5	1.09071
Prcc	0.039375	0.00287379	24	18	0.951059
Sco2	0.039375	0.00287379	24	18	0.813173
Nqo2	0.039375	0.00287379	24	6	0.694732
Mettl23	0.039375	0.00287379	24	22.5	0.512652
Proser2	0.039375	0.00287379	24	15	0.502046
Tarsl2	0.039375	0.00287379	24	3	0.454316
Fxn	0.039375	0.00287379	24	21	0.422496
Dcun1d2	0.039375	0.00287379	24	18	0.406586
Rapgefl1	0.039375	0.00287379	24	6	0.381838
Ccdc71	0.039375	0.00287379	24	18	0.36416
2310009B15Rik	0.039375	0.00287379	24	15	0.357089
Cand2	0.039375	0.00287379	24	6	0.291682
Sccpdh	0.039375	0.00287379	24	4.5	0.289914
Sik1	0.039375	0.00287379	24	16.5	0.282843
Tmem101	0.039375	0.00287379	24	21	0.279307
Ncoa5	0.039375	0.00287379	24	19.5	0.265165
Kbtbd4	0.039375	0.00287379	24	18	0.243952
Fbxo10	0.039375	0.00287379	24	12	0.215668
Ell3	0.039375	0.00287379	24	7.5	0.212132
Syngap1	0.039375	0.00287379	24	7.5	0.155563
Arid5a	0.039375	0.00287379	24	16.5	0.152028
Ccdc57	0.039375	0.00287379	24	9	0.13435
Psg29	0.039375	0.00287379	24	21	0.13435
Slc5a11	0.039375	0.00287379	24	22.5	0.0742462
Pramef12	0.039375	0.00287379	24	4.5	0.0742462
LOC108168936	0.039375	0.00287379	24	4.5	0.0353553
Junb	0.0427917	0.00322748	24	18	3.30219
Urod	0.0427917	0.00322748	24	9	1.61927
Szrd1	0.0427917	0.00322748	24	18	1.29931
Pno1	0.0427917	0.00322748	24	22.5	1.28163
Gm14288	0.0427917	0.00322748	24	15	1.20915
Apba3	0.0427917	0.00322748	24	16.5	1.19501
Tc2n	0.0427917	0.00322748	24	7.5	1.05005
Tmem52	0.0427917	0.00322748	24	12	1.00763
Wars	0.0427917	0.00322748	24	19.5	0.793727
Med29	0.0427917	0.00322748	24	19.5	0.745998
Togaram1	0.0427917	0.00322748	24	10.5	0.565685
Ppp3cc	0.0427917	0.00322748	24	6	0.510885
Galnt11	0.0427917	0.00322748	24	18	0.507349
Lnx2	0.0427917	0.00322748	24	22.5	0.473762
Zpr1	0.0427917	0.00322748	24	18	0.449013
Cxcl13	0.0427917	0.00322748	24	22.5	0.417193
Bcap29	0.0427917	0.00322748	24	6	0.399515
Dtx2	0.0427917	0.00322748	24	16.5	0.378302
Cebpzos	0.0427917	0.00322748	24	13.5	0.369463
B4galt7	0.0427917	0.00322748	24	16.5	0.367696
Taf1b	0.0427917	0.00322748	24	6	0.323501
Reln	0.0427917	0.00322748	24	7.5	0.268701
Ints2	0.0427917	0.00322748	24	21	0.240416
Snx22	0.0427917	0.00322748	24	15	0.205061
Grtp1	0.0427917	0.00322748	24	22.5	0.201525
Mfsd7a	0.0427917	0.00322748	24	4.5	0.183848
Gstcd	0.0427917	0.00322748	24	21	0.169706
Ccl17	0.0427917	0.00322748	24	19.5	0.141421
Lrrcc1	0.0427917	0.00322748	24	4.5	0.120208
Tmem158	0.0427917	0.00322748	24	21	0.106066
Has2	0.0427917	0.00322748	24	22.5	0.0636396
Fzd3	0.0427917	0.00322748	24	21	0.053033
Zfand4	0.0427917	0.00322748	24	4.5	0.0353553
Ly6f	0.0450541	0.00358117	24	16.5	46.6231
Eif5a	0.0450541	0.00358117	24	18	23.4017
Gpx1	0.0450541	0.00358117	24	18	15.7048
Tcim	0.0450541	0.00358117	24	19.5	8.32972
Tmem214	0.0450541	0.00358117	24	18	4.62801
Sod1	0.0450541	0.00358117	24	19.5	4.38053
Gadd45g	0.0450541	0.00358117	24	21	4.34694
Hnrnpl	0.0450541	0.00358117	24	3	3.52846
Cox6c	0.0450541	0.00358117	24	19.5	3.44361
Tmem38a	0.0450541	0.00358117	24	19.5	3.39411
Hsd17b11	0.0450541	0.00358117	24	15	3.17491
Morf4l2	0.0450541	0.00358117	24	18	3.1042
Acpp	0.0450541	0.00358117	24	7.5	3.03702
Ace	0.0450541	0.00358117	24	13.5	2.42184
Gstm1	0.0450541	0.00358117	24	10.5	2.42007
Prr13	0.0450541	0.00358117	24	0	2.37058
Faim2	0.0450541	0.00358117	24	15	2.32638
Gucy2c	0.0450541	0.00358117	24	3	2.24153
Cops7a	0.0450541	0.00358117	24	13.5	1.8809
Srprb	0.0450541	0.00358117	24	15	1.62988
Relb	0.0450541	0.00358117	24	19.5	1.55387
Acadm	0.0450541	0.00358117	24	6	1.44957
Tex2	0.0450541	0.00358117	24	18	1.3877
Sphk2	0.0450541	0.00358117	24	7.5	1.34174
Clpp	0.0450541	0.00358117	24	19.5	1.31168
Emp3	0.0450541	0.00358117	24	19.5	0.60988
Cyr61	0.0450541	0.00358117	24	16.5	0.586899
Stk40	0.0450541	0.00358117	24	15	0.583363
Aar2	0.0450541	0.00358117	24	18	0.480833
Prmt5	0.0450541	0.00358117	24	21	0.470226
Slc37a1	0.0450541	0.00358117	24	6	0.463155
Bco1	0.0450541	0.00358117	24	21	0.441942
Ptges	0.0450541	0.00358117	24	16.5	0.440174
Tnfrsf19	0.0450541	0.00358117	24	6	0.431335
Wee1	0.0450541	0.00358117	24	12	0.413657
Rhbdd2	0.0450541	0.00358117	24	13.5	0.374767
Oxnad1	0.0450541	0.00358117	24	12	0.353553
Mkks	0.0450541	0.00358117	24	18	0.339411
Umps	0.0450541	0.00358117	24	19.5	0.325269
Rpap3	0.0450541	0.00358117	24	4.5	0.314663
Leng9	0.0450541	0.00358117	24	19.5	0.296985
Edn1	0.0450541	0.00358117	24	19.5	0.286378
Ccdc137	0.0450541	0.00358117	24	18	0.282843
Tcte2	0.0450541	0.00358117	24	18	0.190919
Sphk1	0.0450541	0.00358117	24	22.5	0.187383
Itga10	0.0450541	0.00358117	24	16.5	0.176777
Hps6	0.0450541	0.00358117	24	19.5	0.169706
LOC102634581	0.0450541	0.00358117	24	6	0.169706
Nrgn	0.0450541	0.00358117	24	13.5	0.155563
Dnajc6	0.0450541	0.00358117	24	0	0.13435
Xntrpc	0.0450541	0.00358117	24	13.5	0.120208
Tex9	0.0450541	0.00358117	24	4.5	0.120208
Prr7	0.0450541	0.00358117	24	19.5	0.0989949
Glt8d2	0.0450541	0.00358117	24	16.5	0.0848528
Igf2bp2	0.0450541	0.00358117	24	19.5	0.0494975
Clk3	0.0489742	0.00401214	24	13.5	1.55387
Slc6a6	0.0489742	0.00401214	24	12	1.5521
Ran	0.0489742	0.00401214	24	21	1.30108
Hspb6	0.0489742	0.00401214	24	6	1.23744
Bpifa2	0.0489742	0.00401214	24	4.5	0.954594
Igsf8	0.0489742	0.00401214	24	13.5	0.908632
Zfp511	0.0489742	0.00401214	24	21	0.76014
Mrpl46	0.0489742	0.00401214	24	22.5	0.698268
Rbmx	0.0489742	0.00401214	24	7.5	0.512652
Pcdh1	0.0489742	0.00401214	24	19.5	0.496743
Polr3d	0.0489742	0.00401214	24	19.5	0.463155
Dpy19l4	0.0489742	0.00401214	24	4.5	0.410122
Cracr2a	0.0489742	0.00401214	24	12	0.404819
Pdgfb	0.0489742	0.00401214	24	18	0.353553
Dand5	0.0489742	0.00401214	24	13.5	0.339411
Exosc6	0.0489742	0.00401214	24	19.5	0.33234
Ephx2	0.0489742	0.00401214	24	12	0.215668
Det1	0.0489742	0.00401214	24	21	0.212132
Slc35d2	0.0489742	0.00401214	24	4.5	0.205061
Lrmda	0.0489742	0.00401214	24	15	0.203293
Fastkd5	0.0489742	0.00401214	24	18	0.201525
Nek1	0.0489742	0.00401214	24	6	0.190919
Polrmt	0.0489742	0.00401214	24	21	0.187383
Ly6g	0.0489742	0.00401214	24	6	0.183848
Il2rb	0.0489742	0.00401214	24	15	0.164402
Zfp952	0.0489742	0.00401214	24	19.5	0.13435
Trmt9b	0.0489742	0.00401214	24	7.5	0.120208
Parm1	0.0489742	0.00401214	24	19.5	0.104298
Itprip	0.0489742	0.00401214	24	19.5	0.0848528
Gm35315	0.0489742	0.00401214	24	4.5	0.0777817
Naip5	0.0489742	0.00401214	24	12	0.0777817
Rgs9	0.0489742	0.00401214	24	9	0.0777817
Tmem150c	0.0489742	0.00401214	24	13.5	0.0777817
Lipo1	0.0511885	0.00444312	24	9	312.462
Itm2b	0.0511885	0.00444312	24	18	23.5378
Pfdn5	0.0511885	0.00444312	24	16.5	6.99505
Lasp1	0.0511885	0.00444312	24	0	6.49831
Arpc3	0.0511885	0.00444312	24	16.5	6.3781
Sftpd	0.0511885	0.00444312	24	19.5	5.68337
Lcn2	0.0511885	0.00444312	24	19.5	5.58614
Marc2	0.0511885	0.00444312	24	13.5	5.51897
Sel1l	0.0511885	0.00444312	24	12	3.92091
Pim3	0.0511885	0.00444312	24	12	3.89616
Cdk2ap1	0.0511885	0.00444312	24	18	3.80954
Anxa6	0.0511885	0.00444312	24	22.5	3.11481
Rhoc	0.0511885	0.00444312	24	3	3.07238
Odc1	0.0511885	0.00444312	24	21	2.74711
Isoc2a	0.0511885	0.00444312	24	18	2.44659
Ei24	0.0511885	0.00444312	24	3	2.38118
Sdc3	0.0511885	0.00444312	24	18	2.07889
Actr1a	0.0511885	0.00444312	24	18	1.93747
Coa3	0.0511885	0.00444312	24	21	1.58392
Rab3a	0.0511885	0.00444312	24	13.5	1.58038
Lypla2	0.0511885	0.00444312	24	18	1.54326
1190007I07Rik	0.0511885	0.00444312	24	9	1.492
Smarca2	0.0511885	0.00444312	24	12	1.46371
Itpkb	0.0511885	0.00444312	24	16.5	1.30815
Pacsin2	0.0511885	0.00444312	24	12	1.30461
Fdx1	0.0511885	0.00444312	24	12	1.29931
Znrd1	0.0511885	0.00444312	24	21	1.20208
Ndel1	0.0511885	0.00444312	24	13.5	1.20208
Pelo	0.0511885	0.00444312	24	18	1.14021
Slc25a13	0.0511885	0.00444312	24	0	1.13491
Hyal1	0.0511885	0.00444312	24	22.5	1.11369
Xpnpep1	0.0511885	0.00444312	24	21	0.940452
Smc3	0.0511885	0.00444312	24	4.5	0.823779
Mmachc	0.0511885	0.00444312	24	21	0.740694
Clock	0.0511885	0.00444312	24	1.5	0.700036
Tmem184c	0.0511885	0.00444312	24	3	0.689429
Hist1h4h	0.0511885	0.00444312	24	0	0.66468
Desi1	0.0511885	0.00444312	24	19.5	0.66468
Tasp1	0.0511885	0.00444312	24	9	0.636396
Cth	0.0511885	0.00444312	24	7.5	0.62579
Gart	0.0511885	0.00444312	24	18	0.59397
Fam3a	0.0511885	0.00444312	24	12	0.590434
Dpp9	0.0511885	0.00444312	24	19.5	0.579828
Krt80	0.0511885	0.00444312	24	3	0.542704
Gm14391	0.0511885	0.00444312	24	9	0.502046
Irf6	0.0511885	0.00444312	24	21	0.491439
2410004B18Rik	0.0511885	0.00444312	24	19.5	0.487904
Ppp1r3b	0.0511885	0.00444312	24	18	0.480833
Catsperd	0.0511885	0.00444312	24	9	0.374767
Tac1	0.0511885	0.00444312	24	19.5	0.353553
Ripor1	0.0511885	0.00444312	24	7.5	0.311127
Dph7	0.0511885	0.00444312	24	4.5	0.268701
Tmem119	0.0511885	0.00444312	24	16.5	0.243952
Pde3b	0.0511885	0.00444312	24	1.5	0.222739
Ccdc66	0.0511885	0.00444312	24	4.5	0.219203
Slc7a6	0.0511885	0.00444312	24	21	0.212132
Foxo6	0.0511885	0.00444312	24	3	0.212132
Ust	0.0511885	0.00444312	24	3	0.201525
Ddx10	0.0511885	0.00444312	24	4.5	0.19799
LOC100041708	0.0511885	0.00444312	24	6	0.162635
Dcst2	0.0511885	0.00444312	24	13.5	0.162635
Dclre1a	0.0511885	0.00444312	24	4.5	0.141421
Col20a1	0.0511885	0.00444312	24	16.5	0.123744
Muc20	0.0511885	0.00444312	24	3	0.0707107
Ccdc166	0.0511885	0.00444312	24	1.5	0.0671751
Tmem71	0.0511885	0.00444312	24	6	0.0565685
Eif4a1	0.055512	0.00496602	24	18	8.31911
D8Ertd738e	0.055512	0.00496602	24	18	3.18198
2410015M20Rik	0.055512	0.00496602	24	18	2.77539
Hspb8	0.055512	0.00496602	24	19.5	2.15137
Snx17	0.055512	0.00496602	24	13.5	1.86323
Smr3a	0.055512	0.00496602	24	4.5	1.74302
Prkar1a	0.055512	0.00496602	24	21	1.33997
Tmem192	0.055512	0.00496602	24	10.5	0.986414
Hmox1	0.055512	0.00496602	24	18	0.890955
Cisd1	0.055512	0.00496602	24	18	0.883883
Cdkn1a	0.055512	0.00496602	24	22.5	0.643467
Ing1	0.055512	0.00496602	24	18	0.611647
Ddo	0.055512	0.00496602	24	7.5	0.608112
Dbnl	0.055512	0.00496602	24	21	0.604576
Lyplal1	0.055512	0.00496602	24	7.5	0.512652
Cd209f	0.055512	0.00496602	24	19.5	0.509117
Ahctf1	0.055512	0.00496602	24	13.5	0.406586
Ccl2	0.055512	0.00496602	24	18	0.360624
Gpld1	0.055512	0.00496602	24	12	0.357089
Zfand2a	0.055512	0.00496602	24	18	0.319966
Taf9b	0.055512	0.00496602	24	4.5	0.30052
Ripk4	0.055512	0.00496602	24	16.5	0.293449
Gnpda2	0.055512	0.00496602	24	6	0.282843
Ccdc77	0.055512	0.00496602	24	6	0.236881
Ptgds	0.055512	0.00496602	24	10.5	0.22981
Gstm4	0.055512	0.00496602	24	6	0.203293
Kcnq1	0.055512	0.00496602	24	9	0.183848
Fem1b	0.055512	0.00496602	24	19.5	0.169706
Cldn23	0.055512	0.00496602	24	3	0.152028
Hs3st1	0.055512	0.00496602	24	21	0.152028
Pard3b	0.055512	0.00496602	24	9	0.148492
Eva1c	0.055512	0.00496602	24	21	0.141421
Rnf122	0.055512	0.00496602	24	21	0.141421
Cd46	0.055512	0.00496602	24	7.5	0.106066
Rnft2	0.055512	0.00496602	24	3	0.0707107
Gpr171	0.055512	0.00496602	24	16.5	0.0636396
Gm12888	0.0585528	0.00548892	24	19.5	394.385
Xbp1	0.0585528	0.00548892	24	19.5	16.122
Fgfbp1	0.0585528	0.00548892	24	3	8.4022
Msrb1	0.0585528	0.00548892	24	15	6.93672
Ndufb11	0.0585528	0.00548892	24	18	5.86899
Insig1	0.0585528	0.00548892	24	9	4.10299
Kdelr2	0.0585528	0.00548892	24	18	3.66812
Fkbp5	0.0585528	0.00548892	24	10.5	2.92035
Rnf181	0.0585528	0.00548892	24	12	2.88146
Cox7a2	0.0585528	0.00548892	24	19.5	2.76302
Abhd14b	0.0585528	0.00548892	24	10.5	2.25567
Tbc1d8	0.0585528	0.00548892	24	0	2.21324
Lrg1	0.0585528	0.00548892	24	19.5	2.07536
Nadk	0.0585528	0.00548892	24	16.5	1.77837
Ywhah	0.0585528	0.00548892	24	19.5	1.75186
Mgst3	0.0585528	0.00548892	24	13.5	1.73595
Crot	0.0585528	0.00548892	24	4.5	1.68645
Ebp	0.0585528	0.00548892	24	18	1.52028
Sin3b	0.0585528	0.00548892	24	18	1.40361
Tmprss13	0.0585528	0.00548892	24	22.5	1.27633
Arhgap21	0.0585528	0.00548892	24	12	1.24274
Creb3	0.0585528	0.00548892	24	18	1.14551
Cib1	0.0585528	0.00548892	24	18	1.11723
Oard1	0.0585528	0.00548892	24	6	0.95813
Snf8	0.0585528	0.00548892	24	19.5	0.952826
Zdhhc1	0.0585528	0.00548892	24	12	0.873277
Cldn12	0.0585528	0.00548892	24	9	0.781353
Atic	0.0585528	0.00548892	24	18	0.724784
Gm40368	0.0585528	0.00548892	24	4.5	0.671751
Gnat2	0.0585528	0.00548892	24	22.5	0.618718
1110038F14Rik	0.0585528	0.00548892	24	16.5	0.611647
Pus1	0.0585528	0.00548892	24	19.5	0.59397
1810010H24Rik	0.0585528	0.00548892	24	9	0.590434
Snap47	0.0585528	0.00548892	24	21	0.555079
2310033P09Rik	0.0585528	0.00548892	24	21	0.532098
Tepsin	0.0585528	0.00548892	24	18	0.516188
Nrip1	0.0585528	0.00548892	24	3	0.512652
Rundc1	0.0585528	0.00548892	24	18	0.477297
Dlg3	0.0585528	0.00548892	24	4.5	0.424264
Exosc9	0.0585528	0.00548892	24	3	0.388909
Heatr1	0.0585528	0.00548892	24	18	0.36416
1700037C18Rik	0.0585528	0.00548892	24	7.5	0.346482
Ppie	0.0585528	0.00548892	24	21	0.298753
Plcxd2	0.0585528	0.00548892	24	15	0.212132
Smc5	0.0585528	0.00548892	24	4.5	0.212132
Grik5	0.0585528	0.00548892	24	12	0.205061
Tango6	0.0585528	0.00548892	24	22.5	0.205061
Oplah	0.0585528	0.00548892	24	18	0.196222
Rhobtb1	0.0585528	0.00548892	24	12	0.162635
Slc25a27	0.0585528	0.00548892	24	10.5	0.148492
Erich5	0.0585528	0.00548892	24	15	0.148492
Naaladl2	0.0585528	0.00548892	24	9	0.127279
LOC108167874	0.0585528	0.00548892	24	6	0.0919239
Serpina3m	0.0585528	0.00548892	24	19.5	0.0919239
Zfp551	0.0585528	0.00548892	24	1.5	0.0777817
Tshz3	0.0585528	0.00548892	24	22.5	0.0565685
F8	0.0585528	0.00548892	24	9	0.0424264
Galnt14	0.0585528	0.00548892	24	0	0.0353553
Emg1	0.0632969	0.00612068	24	19.5	1.8208
Slc50a1	0.0632969	0.00612068	24	12	1.45841
Upf3b	0.0632969	0.00612068	24	7.5	1.41068
Hip1r	0.0632969	0.00612068	24	21	1.36118
Nacc1	0.0632969	0.00612068	24	19.5	0.954594
Il17rc	0.0632969	0.00612068	24	22.5	0.767211
Trim72	0.0632969	0.00612068	24	4.5	0.551543
Cd209c	0.0632969	0.00612068	24	22.5	0.540937
Dpysl3	0.0632969	0.00612068	24	1.5	0.491439
Thap2	0.0632969	0.00612068	24	13.5	0.484368
Glb1	0.0632969	0.00612068	24	13.5	0.46669
S100pbp	0.0632969	0.00612068	24	9	0.424264
Ntmt1	0.0632969	0.00612068	24	19.5	0.413657
Fam20a	0.0632969	0.00612068	24	22.5	0.374767
Tbc1d30	0.0632969	0.00612068	24	10.5	0.360624
Cdc25b	0.0632969	0.00612068	24	6	0.335876
Dhtkd1	0.0632969	0.00612068	24	6	0.33234
Cxcl10	0.0632969	0.00612068	24	16.5	0.311127
BC003965	0.0632969	0.00612068	24	19.5	0.254558
Sac3d1	0.0632969	0.00612068	24	19.5	0.247487
Nrg2	0.0632969	0.00612068	24	19.5	0.24572
Tmem220	0.0632969	0.00612068	24	6	0.212132
Vstm5	0.0632969	0.00612068	24	6	0.190919
Oaf	0.0632969	0.00612068	24	19.5	0.162635
Bmp4	0.0632969	0.00612068	24	13.5	0.155563
Osbp2	0.0632969	0.00612068	24	6	0.144957
Lrrc14	0.0632969	0.00612068	24	21	0.141421
Cda	0.0632969	0.00612068	24	21	0.141421
Omp	0.0632969	0.00612068	24	0	0.137886
Aldh1a2	0.0632969	0.00612068	24	19.5	0.120208
Adamts5	0.0632969	0.00612068	24	1.5	0.120208
Mmp19	0.0632969	0.00612068	24	19.5	0.116673
Rpgrip1	0.0632969	0.00612068	24	7.5	0.113137
Abca7	0.0632969	0.00612068	24	21	0.113137
Trmt12	0.0632969	0.00612068	24	21	0.106066
Zfp606	0.0632969	0.00612068	24	3	0.0919239
Sec31b	0.0632969	0.00612068	24	7.5	0.0707107
Elovl6	0.0632969	0.00612068	24	19.5	0.0565685
Bclaf3	0.0632969	0.00612068	24	4.5	0.0565685
Nrip2	0.0632969	0.00612068	24	10.5	0.053033
Rps5	0.0673106	0.00675244	24	18	24.9114
Rpl18a	0.0673106	0.00675244	24	16.5	23.43
Sec61b	0.0673106	0.00675244	24	18	23.1542
Gpx4	0.0673106	0.00675244	24	18	21.0187
Mlec	0.0673106	0.00675244	24	18	5.14067
Galnt3	0.0673106	0.00675244	24	16.5	3.62215
Stk39	0.0673106	0.00675244	24	7.5	3.62039
Srebf1	0.0673106	0.00675244	24	12	3.21734
Arl1	0.0673106	0.00675244	24	16.5	3.10243
Hmgn5	0.0673106	0.00675244	24	6	2.3087
Psma6	0.0673106	0.00675244	24	16.5	2.10718
Cldn7	0.0673106	0.00675244	24	21	1.82434
Irgm1	0.0673106	0.00675244	24	15	1.7713
Auh	0.0673106	0.00675244	24	7.5	1.40007
Gtf2a2	0.0673106	0.00675244	24	7.5	1.20385
Upf1	0.0673106	0.00675244	24	18	1.14728
Tomm40	0.0673106	0.00675244	24	18	1.08894
Mgat1	0.0673106	0.00675244	24	16.5	1.0642
Ube2g1	0.0673106	0.00675244	24	4.5	0.938684
Ykt6	0.0673106	0.00675244	24	21	0.86267
Chmp2b	0.0673106	0.00675244	24	22.5	0.777817
Ppig	0.0673106	0.00675244	24	6	0.774282
Slc25a16	0.0673106	0.00675244	24	7.5	0.761908
Coq10a	0.0673106	0.00675244	24	7.5	0.733623
Spryd4	0.0673106	0.00675244	24	21	0.707107
Caml	0.0673106	0.00675244	24	18	0.6965
Egr1	0.0673106	0.00675244	24	16.5	0.689429
Snrpa1	0.0673106	0.00675244	24	22.5	0.668216
Usp38	0.0673106	0.00675244	24	18	0.650538
Zfand1	0.0673106	0.00675244	24	4.5	0.639932
Xlr4a	0.0673106	0.00675244	24	9	0.632861
Plac9a	0.0673106	0.00675244	24	21	0.583363
Serhl	0.0673106	0.00675244	24	7.5	0.583363
Fap	0.0673106	0.00675244	24	9	0.456084
Tubd1	0.0673106	0.00675244	24	18	0.410122
Klhdc2	0.0673106	0.00675244	24	4.5	0.367696
Polr1b	0.0673106	0.00675244	24	18	0.353553
D1Ertd622e	0.0673106	0.00675244	24	18	0.318198
Alkbh2	0.0673106	0.00675244	24	3	0.266933
Cd300lg	0.0673106	0.00675244	24	9	0.233345
Gfod2	0.0673106	0.00675244	24	21	0.212132
Spata5	0.0673106	0.00675244	24	18	0.183848
Shisa7	0.0673106	0.00675244	24	19.5	0.152028
Fbxl21	0.0673106	0.00675244	24	3	0.0954594
Serpine1	0.0673106	0.00675244	24	13.5	0.0919239
Shc4	0.0673106	0.00675244	24	0	0.0636396
Ccdc14	0.0673106	0.00675244	24	4.5	0.0494975
Foxs1	0.0673106	0.00675244	24	21	0.0494975
Kcnv1	0.0673106	0.00675244	24	7.5	0.0282843
Smim14	0.0732693	0.00751258	24	12	5.68867
Ndrg3	0.0732693	0.00751258	24	21	2.51376
Tmem147	0.0732693	0.00751258	24	21	1.63342
Tmem160	0.0732693	0.00751258	24	16.5	1.53796
Pef1	0.0732693	0.00751258	24	18	1.49553
Ccnd3	0.0732693	0.00751258	24	19.5	1.12784
Dexi	0.0732693	0.00751258	24	19.5	1.09425
Pxylp1	0.0732693	0.00751258	24	19.5	0.857367
Wdr82	0.0732693	0.00751258	24	15	0.79196
Atp6v0a1	0.0732693	0.00751258	24	12	0.751301
Zfp637	0.0732693	0.00751258	24	18	0.721249
Itpa	0.0732693	0.00751258	24	19.5	0.684126
Med21	0.0732693	0.00751258	24	19.5	0.675287
Slc16a11	0.0732693	0.00751258	24	7.5	0.590434
Nlrx1	0.0732693	0.00751258	24	19.5	0.46669
Fam136a	0.0732693	0.00751258	24	19.5	0.4278
Capn15	0.0732693	0.00751258	24	18	0.406586
Ring1	0.0732693	0.00751258	24	22.5	0.392444
Snx11	0.0732693	0.00751258	24	21	0.353553
Rwdd3	0.0732693	0.00751258	24	6	0.275772
Gtf3c4	0.0732693	0.00751258	24	16.5	0.212132
Phldb3	0.0732693	0.00751258	24	4.5	0.205061
Dqx1	0.0732693	0.00751258	24	13.5	0.183848
Fhl3	0.0732693	0.00751258	24	21	0.180312
Heatr6	0.0732693	0.00751258	24	19.5	0.152028
Hbegf	0.0732693	0.00751258	24	6	0.13435
Lrig2	0.0732693	0.00751258	24	4.5	0.127279
Cep290	0.0732693	0.00751258	24	4.5	0.113137
Rasd1	0.0732693	0.00751258	24	6	0.0989949
Btn2a2	0.0732693	0.00751258	24	1.5	0.0565685
Rpl19	0.0775002	0.00827272	24	18	41.1006
Rpl30	0.0775002	0.00827272	24	18	20.6935
Rps27l	0.0775002	0.00827272	24	16.5	11.9784
Eef1g	0.0775002	0.00827272	24	21	10.3414
Dnajb9	0.0775002	0.00827272	24	15	7.56604
Rpl37	0.0775002	0.00827272	24	18	6.23138
Lrrc59	0.0775002	0.00827272	24	18	5.17602
Ywhaq	0.0775002	0.00827272	24	22.5	4.91616
Sdc4	0.0775002	0.00827272	24	22.5	4.21789
Atp6v0b	0.0775002	0.00827272	24	19.5	3.7512
Rab25	0.0775002	0.00827272	24	9	3.25976
Gne	0.0775002	0.00827272	24	15	3.19082
Taf10	0.0775002	0.00827272	24	21	2.96985
Osbpl2	0.0775002	0.00827272	24	9	2.8956
Wbp2	0.0775002	0.00827272	24	13.5	2.68701
St14	0.0775002	0.00827272	24	21	2.64811
Anxa7	0.0775002	0.00827272	24	13.5	2.41654
Puf60	0.0775002	0.00827272	24	18	2.37234
Slc35c1	0.0775002	0.00827272	24	15	2.22385
Nudc	0.0775002	0.00827272	24	16.5	1.96929
Psmd4	0.0775002	0.00827272	24	18	1.83141
Clk4	0.0775002	0.00827272	24	12	1.73595
Ap2b1	0.0775002	0.00827272	24	18	1.70413
Tspan15	0.0775002	0.00827272	24	9	1.53089
Yeats4	0.0775002	0.00827272	24	6	1.39477
Flnb	0.0775002	0.00827272	24	16.5	1.33643
Josd1	0.0775002	0.00827272	24	16.5	1.23213
Snapc5	0.0775002	0.00827272	24	21	1.05359
Cpne8	0.0775002	0.00827272	24	21	1.04652
Akr1c12	0.0775002	0.00827272	24	10.5	1.00939
Palld	0.0775002	0.00827272	24	0	0.970504
Kdm2b	0.0775002	0.00827272	24	13.5	0.965201
Atf3	0.0775002	0.00827272	24	19.5	0.961665
Cacybp	0.0775002	0.00827272	24	16.5	0.92631
Tle1	0.0775002	0.00827272	24	15	0.813173
Mrpl10	0.0775002	0.00827272	24	21	0.781353
Tmem184b	0.0775002	0.00827272	24	18	0.781353
Cd209g	0.0775002	0.00827272	24	18	0.477297
Imp4	0.0775002	0.00827272	24	21	0.362392
Eef1akmt2	0.0775002	0.00827272	24	22.5	0.33234
Il17d	0.0775002	0.00827272	24	21	0.26163
Tmem191c	0.0775002	0.00827272	24	10.5	0.254558
Hic1	0.0775002	0.00827272	24	0	0.226274
Atp5s	0.0775002	0.00827272	24	3	0.190919
Serpina1b	0.0775002	0.00827272	24	6	0.183848
Fam185a	0.0775002	0.00827272	24	22.5	0.169706
Fam57a	0.0775002	0.00827272	24	19.5	0.141421
Grb10	0.0775002	0.00827272	24	7.5	0.13435
Ephb3	0.0775002	0.00827272	24	21	0.120208
Lrriq3	0.0775002	0.00827272	24	9	0.106066
Adamts1	0.0775002	0.00827272	24	19.5	0.0813173
Stc1	0.0775002	0.00827272	24	7.5	0.0707107
Gm46058	0.0775002	0.00827272	24	9	0.0707107
Lin28a	0.0775002	0.00827272	24	4.5	0.0636396
Wfdc5	0.0775002	0.00827272	24	6	0.0565685
Gm973	0.0775002	0.00827272	24	6	0.053033
Nkpd1	0.0775002	0.00827272	24	22.5	0.0318198
Cnbd2	0.0830452	0.00918362	24	13.5	6.97914
Mup20	0.0830452	0.00918362	24	21	5.75938
Pnrc1	0.0830452	0.00918362	24	22.5	3.37997
Map2k2	0.0830452	0.00918362	24	18	2.40593
Tnk2	0.0830452	0.00918362	24	9	2.11071
Id4	0.0830452	0.00918362	24	1.5	1.50614
Klf6	0.0830452	0.00918362	24	16.5	1.35057
Ifi35	0.0830452	0.00918362	24	18	1.30992
Yif1a	0.0830452	0.00918362	24	18	1.08894
Sh3gl1	0.0830452	0.00918362	24	16.5	0.981111
Nme3	0.0830452	0.00918362	24	19.5	0.873277
Pafah2	0.0830452	0.00918362	24	7.5	0.761908
Rbm15b	0.0830452	0.00918362	24	18	0.72832
Tax1bp3	0.0830452	0.00918362	24	19.5	0.687661
Eef1e1	0.0830452	0.00918362	24	21	0.622254
Crbn	0.0830452	0.00918362	24	7.5	0.615183
Srxn1	0.0830452	0.00918362	24	21	0.540937
Cldnd1	0.0830452	0.00918362	24	19.5	0.523259
Ormdl1	0.0830452	0.00918362	24	0	0.505581
Cryzl2	0.0830452	0.00918362	24	10.5	0.417193
Ints10	0.0830452	0.00918362	24	21	0.415425
Tmem102	0.0830452	0.00918362	24	22.5	0.392444
Ints5	0.0830452	0.00918362	24	19.5	0.376534
Map3k10	0.0830452	0.00918362	24	21	0.369463
Yars2	0.0830452	0.00918362	24	21	0.357089
Tjap1	0.0830452	0.00918362	24	21	0.34825
Pir	0.0830452	0.00918362	24	16.5	0.342947
Mllt11	0.0830452	0.00918362	24	12	0.33234
Trim32	0.0830452	0.00918362	24	19.5	0.30052
Rfx1	0.0830452	0.00918362	24	21	0.275772
Zrsr1	0.0830452	0.00918362	24	12	0.265165
Osmr	0.0830452	0.00918362	24	18	0.243952
Wdr54	0.0830452	0.00918362	24	15	0.222739
Zfp963	0.0830452	0.00918362	24	9	0.212132
Lancl1	0.0830452	0.00918362	24	12	0.208597
Tprn	0.0830452	0.00918362	24	21	0.196222
Id1	0.0830452	0.00918362	24	15	0.183848
Ddb2	0.0830452	0.00918362	24	6	0.180312
Pxdc1	0.0830452	0.00918362	24	18	0.173241
Tspyl4	0.0830452	0.00918362	24	3	0.16617
1190002N15Rik	0.0830452	0.00918362	24	12	0.152028
B4galt5	0.0830452	0.00918362	24	18	0.141421
Gabbr2	0.0830452	0.00918362	24	6	0.130815
Calcrl	0.0830452	0.00918362	24	7.5	0.0954594
Klre1	0.0830452	0.00918362	24	16.5	0.0707107
Selp	0.0830452	0.00918362	24	16.5	0.0707107
Ptx3	0.0830452	0.00918362	24	19.5	0.0671751
Trim17	0.0830452	0.00918362	24	19.5	0.0601041
Itgae	0.0830452	0.00918362	24	21	0.0494975
Trp53rkb	0.0830452	0.00918362	24	16.5	0.0353553
Kif19a	0.0830452	0.00918362	24	4.5	0.0353553
Slc7a2	0.0830452	0.00918362	24	12	0.0212132
Esp31	0.0881042	0.0100945	24	13.5	150.734
H3f3b	0.0881042	0.0100945	24	3	10.3485
Eif3i	0.0881042	0.0100945	24	18	6.30032
Npdc1	0.0881042	0.0100945	24	18	5.1937
Oaz1	0.0881042	0.0100945	24	19.5	5.10178
Pdia6	0.0881042	0.0100945	24	21	4.82954
Eif4b	0.0881042	0.0100945	24	10.5	3.51786
Fcgbp	0.0881042	0.0100945	24	19.5	2.74357
Ndufb10	0.0881042	0.0100945	24	15	2.56326
Srp68	0.0881042	0.0100945	24	10.5	2.47134
Tpm4	0.0881042	0.0100945	24	19.5	2.10011
Ccnl2	0.0881042	0.0100945	24	15	2.03647
Bud31	0.0881042	0.0100945	24	16.5	2.03293
Actn1	0.0881042	0.0100945	24	13.5	1.93924
Aldh18a1	0.0881042	0.0100945	24	12	1.7713
Tars	0.0881042	0.0100945	24	10.5	1.34704
Yrdc	0.0881042	0.0100945	24	18	1.18087
Sugp1	0.0881042	0.0100945	24	6	1.09602
Arpc4	0.0881042	0.0100945	24	18	1.06773
Olfml3	0.0881042	0.0100945	24	0	0.968736
Spr	0.0881042	0.0100945	24	18	0.947523
A430005L14Rik	0.0881042	0.0100945	24	18	0.901561
Lamtor5	0.0881042	0.0100945	24	19.5	0.844993
Cck	0.0881042	0.0100945	24	21	0.834386
Timm50	0.0881042	0.0100945	24	21	0.724784
Kiz	0.0881042	0.0100945	24	7.5	0.682358
Klhl24	0.0881042	0.0100945	24	7.5	0.540937
Alkbh3	0.0881042	0.0100945	24	12	0.491439
1700001O22Rik	0.0881042	0.0100945	24	7.5	0.480833
Xpo1	0.0881042	0.0100945	24	21	0.447245
Sucla2	0.0881042	0.0100945	24	4.5	0.434871
Atg4b	0.0881042	0.0100945	24	18	0.429567
Atf6	0.0881042	0.0100945	24	12	0.399515
Exoc6b	0.0881042	0.0100945	24	22.5	0.374767
Dhx8	0.0881042	0.0100945	24	18	0.325269
Cyp46a1	0.0881042	0.0100945	24	7.5	0.279307
Msantd4	0.0881042	0.0100945	24	21	0.279307
Cln8	0.0881042	0.0100945	24	21	0.268701
Mal2	0.0881042	0.0100945	24	22.5	0.265165
Ggta1	0.0881042	0.0100945	24	19.5	0.236881
Pknox1	0.0881042	0.0100945	24	18	0.233345
Acnat1	0.0881042	0.0100945	24	15	0.233345
Shb	0.0881042	0.0100945	24	19.5	0.226274
Cntfr	0.0881042	0.0100945	24	13.5	0.210364
Alpk1	0.0881042	0.0100945	24	12	0.183848
Il1b	0.0881042	0.0100945	24	18	0.162635
Wdr83	0.0881042	0.0100945	24	19.5	0.148492
Rhov	0.0881042	0.0100945	24	21	0.0919239
Nanog	0.0881042	0.0100945	24	21	0.0848528
Lrrc29	0.0881042	0.0100945	24	4.5	0.0777817
Amz1	0.0881042	0.0100945	24	13.5	0.0777817
Cct6b	0.0881042	0.0100945	24	6	0.0565685
Syp	0.0881042	0.0100945	24	4.5	0.053033
Pth1r	0.0881042	0.0100945	24	19.5	0.0424264
Rpl31-ps12	0.0948419	0.0111818	24	21	8.22188
Prr15l	0.0948419	0.0111818	24	18	2.07889
Tra2a	0.0948419	0.0111818	24	16.5	1.86499
Psmd13	0.0948419	0.0111818	24	21	1.67938
Emd	0.0948419	0.0111818	24	18	1.33643
Rnpep	0.0948419	0.0111818	24	19.5	1.30461
Trp53inp1	0.0948419	0.0111818	24	3	1.18794
Zc3h12a	0.0948419	0.0111818	24	18	0.857367
Dctn6	0.0948419	0.0111818	24	7.5	0.836154
Phf23	0.0948419	0.0111818	24	15	0.756604
Fchsd2	0.0948419	0.0111818	24	9	0.654074
Atp6v0a2	0.0948419	0.0111818	24	18	0.650538
Zgpat	0.0948419	0.0111818	24	18	0.647003
Tbrg4	0.0948419	0.0111818	24	18	0.636396
Hnrnpd	0.0948419	0.0111818	24	6	0.480833
B3galt4	0.0948419	0.0111818	24	18	0.470226
Pex6	0.0948419	0.0111818	24	18	0.46669
Eya3	0.0948419	0.0111818	24	16.5	0.449013
Atg16l1	0.0948419	0.0111818	24	15	0.441942
Adam28	0.0948419	0.0111818	24	6	0.367696
Clp1	0.0948419	0.0111818	24	16.5	0.325269
Cables2	0.0948419	0.0111818	24	19.5	0.325269
Usp39	0.0948419	0.0111818	24	19.5	0.319966
Tmem86b	0.0948419	0.0111818	24	18	0.304056
Timm9	0.0948419	0.0111818	24	21	0.289914
Ccl22	0.0948419	0.0111818	24	18	0.268701
Nt5dc1	0.0948419	0.0111818	24	4.5	0.26163
Nsun5	0.0948419	0.0111818	24	18	0.26163
Rab3il1	0.0948419	0.0111818	24	18	0.254558
Cd83	0.0948419	0.0111818	24	15	0.24572
Nol10	0.0948419	0.0111818	24	0	0.240416
Pim2	0.0948419	0.0111818	24	13.5	0.236881
Zscan30	0.0948419	0.0111818	24	1.5	0.212132
Socs3	0.0948419	0.0111818	24	18	0.187383
Zfp14	0.0948419	0.0111818	24	3	0.162635
Zcchc3	0.0948419	0.0111818	24	22.5	0.155563
Rrp1b	0.0948419	0.0111818	24	19.5	0.146725
Tacr3	0.0948419	0.0111818	24	3	0.136118
Tubgcp4	0.0948419	0.0111818	24	19.5	0.13435
Zkscan14	0.0948419	0.0111818	24	13.5	0.10253
Zc3h8	0.0948419	0.0111818	24	16.5	0.0919239
Sowaha	0.0948419	0.0111818	24	1.5	0.0848528
Gm34294	0.0948419	0.0111818	24	4.5	0.0848528
Agpat4	0.0948419	0.0111818	24	12	0.0601041
Brdt	0.0948419	0.0111818	24	4.5	0.0494975
Mucl2	0.100112	0.012269	24	7.5	17046.4
Rps9	0.100112	0.012269	24	18	32.4173
Ndufc2	0.100112	0.012269	24	16.5	9.97374
Vcp	0.100112	0.012269	24	18	7.77994
Eif5	0.100112	0.012269	24	9	4.05879
Pon2	0.100112	0.012269	24	18	2.98929
Atp1b3	0.100112	0.012269	24	22.5	2.83196
Tacc2	0.100112	0.012269	24	0	2.81959
Ap2m1	0.100112	0.012269	24	18	2.5173
Calcoco1	0.100112	0.012269	24	7.5	2.38649
Ndufa1	0.100112	0.012269	24	21	2.28042
Lmna	0.100112	0.012269	24	16.5	2.05768
Ctdsp2	0.100112	0.012269	24	12	2.0347
Ndufab1	0.100112	0.012269	24	19.5	1.99934
Npm3	0.100112	0.012269	24	18	1.78721
Rex1bd	0.100112	0.012269	24	18	1.75362
Dcaf8	0.100112	0.012269	24	12	1.54149
Mrpl53	0.100112	0.012269	24	21	1.41245
Ttc25	0.100112	0.012269	24	3	1.32936
Atf6b	0.100112	0.012269	24	19.5	1.32936
Gpam	0.100112	0.012269	24	7.5	1.29754
Anxa11	0.100112	0.012269	24	12	1.21622
F11r	0.100112	0.012269	24	21	1.20562
Slc25a35	0.100112	0.012269	24	4.5	1.14198
Tnrc6a	0.100112	0.012269	24	10.5	1.10662
Eif2a	0.100112	0.012269	24	4.5	1.04298
Ebag9	0.100112	0.012269	24	4.5	1.02
Cct8	0.100112	0.012269	24	19.5	1.0147
Smim19	0.100112	0.012269	24	9	0.94222
Atxn10	0.100112	0.012269	24	6	0.859135
Ifi205	0.100112	0.012269	24	13.5	0.795495
Il1rap	0.100112	0.012269	24	4.5	0.719481
Plekhb1	0.100112	0.012269	24	13.5	0.682358
Cpt1a	0.100112	0.012269	24	4.5	0.643467
Hsf1	0.100112	0.012269	24	18	0.641699
Atxn7l3	0.100112	0.012269	24	18	0.588666
Ehd4	0.100112	0.012269	24	19.5	0.551543
Rhbdd3	0.100112	0.012269	24	10.5	0.493207
Ipo13	0.100112	0.012269	24	18	0.473762
Crebrf	0.100112	0.012269	24	4.5	0.417193
Slc16a2	0.100112	0.012269	24	1.5	0.323501
Narf	0.100112	0.012269	24	10.5	0.298753
Rai14	0.100112	0.012269	24	10.5	0.282843
Tlnrd1	0.100112	0.012269	24	19.5	0.275772
Senp5	0.100112	0.012269	24	15	0.268701
Grrp1	0.100112	0.012269	24	18	0.258094
Sdhaf2	0.100112	0.012269	24	18	0.251023
Sat2	0.100112	0.012269	24	3	0.247487
Clic6	0.100112	0.012269	24	21	0.247487
Cmpk2	0.100112	0.012269	24	16.5	0.233345
Msl3l2	0.100112	0.012269	24	3	0.212132
Cyb561d2	0.100112	0.012269	24	21	0.212132
Diaph2	0.100112	0.012269	24	6	0.162635
Zfp119b	0.100112	0.012269	24	4.5	0.137886
Kcnab3	0.100112	0.012269	24	4.5	0.13435
Gm5785	0.100112	0.012269	24	3	0.132583
Hey1	0.100112	0.012269	24	15	0.129047
Zfp677	0.100112	0.012269	24	4.5	0.10253
Pls1	0.100112	0.012269	24	10.5	0.0919239
Ccdc116	0.100112	0.012269	24	10.5	0.0848528
Gpr183	0.100112	0.012269	24	18	0.0601041
Adgrg5	0.100112	0.012269	24	18	0.0494975
Wdr72	0.100112	0.012269	24	19.5	0.0247487
Psmd2	0.107801	0.0135617	24	18	2.46427
Ncor2	0.107801	0.0135617	24	16.5	1.73064
Dpm3	0.107801	0.0135617	24	21	1.64756
Mfsd11	0.107801	0.0135617	24	15	1.35234
Farsa	0.107801	0.0135617	24	18	1.13137
2310009A05Rik	0.107801	0.0135617	24	21	1.12076
LOC102638888	0.107801	0.0135617	24	10.5	0.784889
Bccip	0.107801	0.0135617	24	19.5	0.770746
Nudt14	0.107801	0.0135617	24	12	0.678823
Alkbh5	0.107801	0.0135617	24	15	0.677055
Ppp1r11	0.107801	0.0135617	24	21	0.634628
Plekhn1	0.107801	0.0135617	24	6	0.548008
D2hgdh	0.107801	0.0135617	24	22.5	0.53033
Foxc2	0.107801	0.0135617	24	16.5	0.53033
Bicd2	0.107801	0.0135617	24	18	0.494975
Cybc1	0.107801	0.0135617	24	18	0.454316
Cwc27	0.107801	0.0135617	24	7.5	0.449013
Ube2e2	0.107801	0.0135617	24	6	0.418961
Rpf2	0.107801	0.0135617	24	22.5	0.360624
Zcchc9	0.107801	0.0135617	24	15	0.346482
Mpped2	0.107801	0.0135617	24	22.5	0.342947
Slc25a20	0.107801	0.0135617	24	3	0.335876
Shld1	0.107801	0.0135617	24	18	0.33234
Yju2	0.107801	0.0135617	24	21	0.296985
Cops7b	0.107801	0.0135617	24	18	0.286378
Ropn1l	0.107801	0.0135617	24	13.5	0.274004
Scnn1a	0.107801	0.0135617	24	7.5	0.265165
Rfesd	0.107801	0.0135617	24	0	0.265165
Lactb	0.107801	0.0135617	24	12	0.247487
Asf1a	0.107801	0.0135617	24	6	0.243952
Lfng	0.107801	0.0135617	24	16.5	0.205061
Rbpms2	0.107801	0.0135617	24	4.5	0.203293
B3galt6	0.107801	0.0135617	24	21	0.201525
Cep78	0.107801	0.0135617	24	3	0.190919
Lmcd1	0.107801	0.0135617	24	22.5	0.18208
Cdh3	0.107801	0.0135617	24	22.5	0.176777
A630095N17Rik	0.107801	0.0135617	24	7.5	0.13435
P2rx6	0.107801	0.0135617	24	10.5	0.127279
Dgat2	0.107801	0.0135617	24	7.5	0.106066
Traf1	0.107801	0.0135617	24	18	0.10253
Acap1	0.107801	0.0135617	24	15	0.0848528
Acrv1	0.107801	0.0135617	24	10.5	0.0636396
Afap1l1	0.107801	0.0135617	24	9	0.0636396
Kcnu1	0.107801	0.0135617	24	6	0.0353553
Rpl18	0.113159	0.0148543	24	18	33.4179
Rps16	0.113159	0.0148543	24	18	32.2582
Rack1	0.113159	0.0148543	24	18	27.9343
Rps11	0.113159	0.0148543	24	18	26.5483
Scd1	0.113159	0.0148543	24	1.5	15.8975
Rpl14	0.113159	0.0148543	24	16.5	13.4916
Atp5d	0.113159	0.0148543	24	18	8.37214
H2-T23	0.113159	0.0148543	24	15	7.81707
Arpc1b	0.113159	0.0148543	24	21	4.9197
Atp6v0e	0.113159	0.0148543	24	18	4.58382
Hyou1	0.113159	0.0148543	24	16.5	4.35224
Ndufb9	0.113159	0.0148543	24	15	4.30982
Acss1	0.113159	0.0148543	24	9	4.179
Pycr1	0.113159	0.0148543	24	12	3.8007
Ybx3	0.113159	0.0148543	24	4.5	3.57973
Gstm2	0.113159	0.0148543	24	12	3.41179
Slc23a1	0.113159	0.0148543	24	10.5	3.19789
Entpd4b	0.113159	0.0148543	24	13.5	3.06
Eif3a	0.113159	0.0148543	24	6	2.92212
Mospd3	0.113159	0.0148543	24	7.5	2.78777
Selenok	0.113159	0.0148543	24	18	2.69408
Ptges3	0.113159	0.0148543	24	16.5	2.65695
Adrm1	0.113159	0.0148543	24	16.5	2.139
Psmc2	0.113159	0.0148543	24	15	2.10541
Yipf2	0.113159	0.0148543	24	9	1.97106
Crip1	0.113159	0.0148543	24	18	1.69175
Tra2b	0.113159	0.0148543	24	13.5	1.56801
Vamp2	0.113159	0.0148543	24	10.5	1.56271
Tpd52l2	0.113159	0.0148543	24	15	1.5468
Echs1	0.113159	0.0148543	24	10.5	1.22506
Pqlc1	0.113159	0.0148543	24	19.5	1.16319
Ddx24	0.113159	0.0148543	24	16.5	0.965201
Plpp1	0.113159	0.0148543	24	3	0.940452
Iars	0.113159	0.0148543	24	12	0.908632
Med13	0.113159	0.0148543	24	4.5	0.790192
Cox19	0.113159	0.0148543	24	21	0.615183
E130309D02Rik	0.113159	0.0148543	24	18	0.615183
Vps53	0.113159	0.0148543	24	15	0.608112
Tmem203	0.113159	0.0148543	24	4.5	0.586899
Ddx46	0.113159	0.0148543	24	6	0.583363
Cap2	0.113159	0.0148543	24	21	0.565685
Pex16	0.113159	0.0148543	24	6	0.558614
Dhx30	0.113159	0.0148543	24	18	0.509117
Psmb10	0.113159	0.0148543	24	18	0.505581
Plod3	0.113159	0.0148543	24	19.5	0.49851
Gcnt2	0.113159	0.0148543	24	16.5	0.459619
Vegfb	0.113159	0.0148543	24	13.5	0.441942
Mocs1	0.113159	0.0148543	24	7.5	0.434871
Sirt5	0.113159	0.0148543	24	4.5	0.420729
Bnip3	0.113159	0.0148543	24	10.5	0.39598
Jarid2	0.113159	0.0148543	24	13.5	0.387141
Cygb	0.113159	0.0148543	24	13.5	0.376534
St7l	0.113159	0.0148543	24	18	0.357089
Pgap3	0.113159	0.0148543	24	12	0.342947
Lrrk1	0.113159	0.0148543	24	15	0.334108
Prkca	0.113159	0.0148543	24	13.5	0.311127
Anxa3	0.113159	0.0148543	24	21	0.293449
Slc11a1	0.113159	0.0148543	24	18	0.272236
Wdr73	0.113159	0.0148543	24	3	0.254558
Zfp994	0.113159	0.0148543	24	4.5	0.247487
Lipt2	0.113159	0.0148543	24	21	0.190919
Rtn4ip1	0.113159	0.0148543	24	22.5	0.185616
Ptch1	0.113159	0.0148543	24	4.5	0.162635
Il5ra	0.113159	0.0148543	24	7.5	0.148492
Trub2	0.113159	0.0148543	24	3	0.146725
Pcp4l1	0.113159	0.0148543	24	9	0.130815
Lrit3	0.113159	0.0148543	24	19.5	0.120208
2310057M21Rik	0.113159	0.0148543	24	19.5	0.0954594
Zfp947	0.113159	0.0148543	24	3	0.0954594
Dclk1	0.113159	0.0148543	24	22.5	0.0919239
Nr4a3	0.113159	0.0148543	24	19.5	0.0848528
Frg2f1	0.113159	0.0148543	24	12	0.0707107
Adam4	0.113159	0.0148543	24	21	0.0565685
Fam129c	0.113159	0.0148543	24	18	0.0494975
Eif3h	0.121806	0.0163853	24	16.5	6.40639
A4gnt	0.121806	0.0163853	24	13.5	2.82843
Epn1	0.121806	0.0163853	24	13.5	2.60922
Pgd	0.121806	0.0163853	24	12	1.89151
Dusp5	0.121806	0.0163853	24	19.5	1.81373
Rnf115	0.121806	0.0163853	24	9	1.18794
Sidt1	0.121806	0.0163853	24	13.5	1.16319
Ctns	0.121806	0.0163853	24	7.5	1.00586
Sod2	0.121806	0.0163853	24	13.5	0.92631
Polr2c	0.121806	0.0163853	24	18	0.869741
0610009B22Rik	0.121806	0.0163853	24	22.5	0.756604
Ppcdc	0.121806	0.0163853	24	9	0.738927
Gpx2	0.121806	0.0163853	24	21	0.675287
Msmo1	0.121806	0.0163853	24	9	0.629325
Phrf1	0.121806	0.0163853	24	18	0.622254
Elac2	0.121806	0.0163853	24	19.5	0.558614
Tmub1	0.121806	0.0163853	24	18	0.533866
Snip1	0.121806	0.0163853	24	16.5	0.516188
Bcl7b	0.121806	0.0163853	24	15	0.491439
Cwc22	0.121806	0.0163853	24	4.5	0.456084
Nbeal2	0.121806	0.0163853	24	21	0.372999
Inpp5b	0.121806	0.0163853	24	10.5	0.372999
Rcc1l	0.121806	0.0163853	24	21	0.293449
2310022B05Rik	0.121806	0.0163853	24	3	0.289914
Trak2	0.121806	0.0163853	24	18	0.289914
Ripor2	0.121806	0.0163853	24	0	0.286378
Ifitm1	0.121806	0.0163853	24	18	0.254558
Ofd1	0.121806	0.0163853	24	4.5	0.236881
Cd200	0.121806	0.0163853	24	13.5	0.233345
Polr3a	0.121806	0.0163853	24	16.5	0.22981
Chd2	0.121806	0.0163853	24	6	0.226274
Tm7sf2	0.121806	0.0163853	24	13.5	0.183848
Ccr7	0.121806	0.0163853	24	18	0.155563
Sclt1	0.121806	0.0163853	24	3	0.13435
Tmcc2	0.121806	0.0163853	24	1.5	0.127279
Dph2	0.121806	0.0163853	24	21	0.120208
Jph1	0.121806	0.0163853	24	10.5	0.106066
Mtrr	0.121806	0.0163853	24	21	0.106066
Adgrf5	0.121806	0.0163853	24	9	0.10253
Mfsd9	0.121806	0.0163853	24	3	0.0919239
Cntln	0.121806	0.0163853	24	6	0.0601041
Lrrn2	0.121806	0.0163853	24	22.5	0.0424264
Gm35339	0.121806	0.0163853	24	16.5	0.0353553
Tnip3	0.121806	0.0163853	24	18	0.0353553
Rpl10	0.128325	0.0179164	24	18	68.9323
Rps18	0.128325	0.0179164	24	18	35.9033
Rpl17	0.128325	0.0179164	24	15	30.8475
Rpsa	0.128325	0.0179164	24	18	26.6084
Bhlha15	0.128325	0.0179164	24	18	19.3924
Gabarap	0.128325	0.0179164	24	16.5	11.8016
Txndc5	0.128325	0.0179164	24	18	10.6685
Cldn10	0.128325	0.0179164	24	13.5	9.30553
Aes	0.128325	0.0179164	24	13.5	7.14001
Eif3f	0.128325	0.0179164	24	15	6.83772
Ndufa4	0.128325	0.0179164	24	19.5	5.20077
Saraf	0.128325	0.0179164	24	21	5.01869
Nfkbia	0.128325	0.0179164	24	16.5	4.78004
Eif4ebp2	0.128325	0.0179164	24	13.5	4.68105
Ceacam1	0.128325	0.0179164	24	12	3.8007
Brd2	0.128325	0.0179164	24	18	3.37467
Ndufs7	0.128325	0.0179164	24	18	3.23148
Hnrnpa1	0.128325	0.0179164	24	6	2.8461
Ufc1	0.128325	0.0179164	24	15	2.83727
Prdx2	0.128325	0.0179164	24	18	2.80545
Ifitm2	0.128325	0.0179164	24	19.5	2.78954
Anxa2	0.128325	0.0179164	24	21	2.69584
Pdha1	0.128325	0.0179164	24	10.5	1.83317
Guk1	0.128325	0.0179164	24	19.5	1.77837
Vegfa	0.128325	0.0179164	24	7.5	1.73948
Doc2b	0.128325	0.0179164	24	9	1.31875
Pdxdc1	0.128325	0.0179164	24	4.5	1.2887
Gfer	0.128325	0.0179164	24	19.5	1.28693
Nt5c	0.128325	0.0179164	24	19.5	1.11723
Fkbp1a	0.128325	0.0179164	24	21	0.997021
Trib1	0.128325	0.0179164	24	13.5	0.95813
Gnl3	0.128325	0.0179164	24	16.5	0.919239
Senp3	0.128325	0.0179164	24	18	0.869741
Mta1	0.128325	0.0179164	24	10.5	0.852064
Timm10b	0.128325	0.0179164	24	21	0.84676
Lpl	0.128325	0.0179164	24	3	0.781353
Kmt2e	0.128325	0.0179164	24	10.5	0.678823
Smim8	0.128325	0.0179164	24	9	0.668216
Raph1	0.128325	0.0179164	24	18	0.604576
Tbc1d19	0.128325	0.0179164	24	7.5	0.590434
Sbno2	0.128325	0.0179164	24	19.5	0.544472
Pde8a	0.128325	0.0179164	24	16.5	0.489671
Pik3ip1	0.128325	0.0179164	24	7.5	0.480833
Zfp946	0.128325	0.0179164	24	4.5	0.471994
Rabggta	0.128325	0.0179164	24	21	0.468458
Fzd6	0.128325	0.0179164	24	4.5	0.454316
Coq2	0.128325	0.0179164	24	21	0.450781
Nadk2	0.128325	0.0179164	24	4.5	0.374767
Nipsnap3b	0.128325	0.0179164	24	3	0.357089
Eppk1	0.128325	0.0179164	24	16.5	0.328805
Prmt6	0.128325	0.0179164	24	22.5	0.296985
Cxcr4	0.128325	0.0179164	24	13.5	0.296985
Nubp1	0.128325	0.0179164	24	22.5	0.254558
Zfp101	0.128325	0.0179164	24	4.5	0.238649
Coq4	0.128325	0.0179164	24	21	0.222739
Smyd3	0.128325	0.0179164	24	9	0.219203
C2cd5	0.128325	0.0179164	24	6	0.208597
Fbxo36	0.128325	0.0179164	24	13.5	0.183848
Cyp2b19	0.128325	0.0179164	24	10.5	0.183848
Trim23	0.128325	0.0179164	24	4.5	0.180312
Plekhg5	0.128325	0.0179164	24	4.5	0.159099
Prkdc	0.128325	0.0179164	24	7.5	0.148492
Amer1	0.128325	0.0179164	24	3	0.141421
Prlr	0.128325	0.0179164	24	6	0.120208
Cd8a	0.128325	0.0179164	24	13.5	0.113137
Nudt15	0.128325	0.0179164	24	21	0.0724784
Mipol1	0.128325	0.0179164	24	12	0.0636396
Steap1	0.128325	0.0179164	24	22.5	0.0565685
Zfp976	0.128325	0.0179164	24	3	0.053033
Oit1	0.137694	0.0197228	24	3	7.75873
Mpc1	0.137694	0.0197228	24	15	3.5426
Mrpl30	0.137694	0.0197228	24	15	1.59806
Mrps34	0.137694	0.0197228	24	18	1.492
Dhdds	0.137694	0.0197228	24	18	1.24804
Pqbp1	0.137694	0.0197228	24	12	1.12784
Deptor	0.137694	0.0197228	24	9	0.993485
Nsmce2	0.137694	0.0197228	24	7.5	0.721249
Tmem141	0.137694	0.0197228	24	0	0.560382
Calml3	0.137694	0.0197228	24	0	0.521491
Ccar1	0.137694	0.0197228	24	13.5	0.505581
Smpdl3b	0.137694	0.0197228	24	12	0.505581
Zbtb22	0.137694	0.0197228	24	3	0.49851
Sssca1	0.137694	0.0197228	24	21	0.484368
Rufy1	0.137694	0.0197228	24	12	0.452548
Taf5l	0.137694	0.0197228	24	18	0.44371
Vipas39	0.137694	0.0197228	24	16.5	0.431335
Gstm7	0.137694	0.0197228	24	7.5	0.429567
Spout1	0.137694	0.0197228	24	19.5	0.381838
Lrrc8a	0.137694	0.0197228	24	13.5	0.33234
Cish	0.137694	0.0197228	24	19.5	0.33234
Kat14	0.137694	0.0197228	24	18	0.289914
Hist1h2br	0.137694	0.0197228	24	19.5	0.275772
Gxylt1	0.137694	0.0197228	24	6	0.268701
Gtf2a1	0.137694	0.0197228	24	3	0.243952
Ubiad1	0.137694	0.0197228	24	19.5	0.240416
Gchfr	0.137694	0.0197228	24	13.5	0.233345
Shisa2	0.137694	0.0197228	24	21	0.226274
Nhlrc3	0.137694	0.0197228	24	10.5	0.226274
Gtpbp3	0.137694	0.0197228	24	18	0.219203
Poglut1	0.137694	0.0197228	24	21	0.219203
Map3k6	0.137694	0.0197228	24	18	0.176777
66598	0.137694	0.0197228	24	16.5	0.169706
Xpnpep3	0.137694	0.0197228	24	16.5	0.162635
Chac2	0.137694	0.0197228	24	16.5	0.141421
Rab13	0.137694	0.0197228	24	3	0.13435
Ago4	0.137694	0.0197228	24	6	0.13435
Pcyox1l	0.137694	0.0197228	24	19.5	0.130815
Mb21d2	0.137694	0.0197228	24	0	0.0989949
Pih1d2	0.137694	0.0197228	24	1.5	0.0989949
Rab40b	0.137694	0.0197228	24	6	0.0848528
Tmem132a	0.137694	0.0197228	24	19.5	0.0795495
Zfp808	0.137694	0.0197228	24	4.5	0.0777817
Fsbp	0.137694	0.0197228	24	3	0.0707107
Gja4	0.137694	0.0197228	24	12	0.0636396
Cyp27b1	0.137694	0.0197228	24	13.5	0.0424264
Slc6a2	0.137694	0.0197228	24	21	0.0424264
Brsk2	0.137694	0.0197228	24	4.5	0.0388909
Ajm1	0.137694	0.0197228	24	4.5	0.0353553
Rplp0	0.144493	0.0215293	24	18	58.75
Eef2	0.144493	0.0215293	24	13.5	40.7117
Rps8	0.144493	0.0215293	24	18	29.4899
Rps25	0.144493	0.0215293	24	18	21.8938
Rpl27	0.144493	0.0215293	24	18	20.0995
Plet1	0.144493	0.0215293	24	21	8.84591
Sec61a1	0.144493	0.0215293	24	18	8.19006
Aldh2	0.144493	0.0215293	24	16.5	7.56958
Tceal9	0.144493	0.0215293	24	3	5.80181
105247125	0.144493	0.0215293	24	10.5	4.87727
Dazap2	0.144493	0.0215293	24	9	4.67221
Gorasp2	0.144493	0.0215293	24	13.5	4.28507
Lcp1	0.144493	0.0215293	24	13.5	3.76181
Atp6v0d1	0.144493	0.0215293	24	18	3.24208
Mrps21	0.144493	0.0215293	24	16.5	3.04763
Sec14l4	0.144493	0.0215293	24	15	2.87085
Nfic	0.144493	0.0215293	24	15	2.66226
Psmc5	0.144493	0.0215293	24	18	2.00111
Irf9	0.144493	0.0215293	24	13.5	1.70766
Copz1	0.144493	0.0215293	24	19.5	1.68645
Stx5a	0.144493	0.0215293	24	15	1.54149
Marveld3	0.144493	0.0215293	24	18	1.48139
Slc25a51	0.144493	0.0215293	24	13.5	1.42128
Ogdh	0.144493	0.0215293	24	19.5	1.39654
U2af1	0.144493	0.0215293	24	19.5	1.38593
Ly6g6d	0.144493	0.0215293	24	4.5	1.30461
Ctbp1	0.144493	0.0215293	24	19.5	1.20208
Chp1	0.144493	0.0215293	24	21	1.15612
Exosc5	0.144493	0.0215293	24	13.5	1.11546
Irs2	0.144493	0.0215293	24	16.5	1.08541
Nenf	0.144493	0.0215293	24	21	1.04475
Bet1l	0.144493	0.0215293	24	16.5	1.04298
Gstt1	0.144493	0.0215293	24	15	1.03238
Ube2z	0.144493	0.0215293	24	19.5	1.03238
Znrf1	0.144493	0.0215293	24	18	0.834386
Gm40991	0.144493	0.0215293	24	13.5	0.823779
Mapk8ip1	0.144493	0.0215293	24	6	0.675287
Dbt	0.144493	0.0215293	24	6	0.618718
Nt5c3	0.144493	0.0215293	24	16.5	0.615183
Tesk2	0.144493	0.0215293	24	9	0.59397
Apol9a	0.144493	0.0215293	24	15	0.585131
Psmg3	0.144493	0.0215293	24	18	0.579828
Apip	0.144493	0.0215293	24	12	0.572756
Siah2	0.144493	0.0215293	24	15	0.54624
Vcam1	0.144493	0.0215293	24	18	0.542704
Tmem189	0.144493	0.0215293	24	21	0.509117
Zhx2	0.144493	0.0215293	24	15	0.477297
Haus7	0.144493	0.0215293	24	10.5	0.463155
Fam220a	0.144493	0.0215293	24	13.5	0.438406
Fbxl6	0.144493	0.0215293	24	19.5	0.434871
Fam76a	0.144493	0.0215293	24	12	0.431335
1810055G02Rik	0.144493	0.0215293	24	16.5	0.417193
Snx19	0.144493	0.0215293	24	21	0.410122
Pomgnt2	0.144493	0.0215293	24	19.5	0.410122
Ass1	0.144493	0.0215293	24	13.5	0.39598
Mrps33	0.144493	0.0215293	24	21	0.378302
Fam107a	0.144493	0.0215293	24	16.5	0.374767
Tmem117	0.144493	0.0215293	24	7.5	0.371231
Tinagl1	0.144493	0.0215293	24	19.5	0.36416
Phykpl	0.144493	0.0215293	24	6	0.362392
[truncated: 664 more rows]

## Sheet: Cycling for NC-1553
Gene.Symbol	BH.Q	ADJ.P	PER	LAG	AMP
Tef	1.30208e-06	1.04465e-10	24	12	8.16147
Cyp2a5	1.30208e-06	4.05695e-10	24	15	676.341
Nr1d1	1.30208e-06	4.05695e-10	24	10.5	3.93861
Per3	1.30208e-06	4.05695e-10	24	12	1.79482
Per2	1.50694e-06	5.86905e-10	24	15	0.915021
Pigr	2.60411e-06	1.41991e-09	24	4.5	73.3988
Dbp	2.60411e-06	1.41991e-09	24	12	6.37256
Arntl	3.19918e-06	1.99357e-09	24	1.5	3.95732
Mmp3	1.12678e-05	7.89921e-09	24	1.5	1.93436
Nr1d2	1.573e-05	1.3478e-08	24	12	4.90588
Slc43a2	1.573e-05	1.3478e-08	24	3	3.08648
Mapk8ip1	3.99372e-05	3.73303e-08	24	6	1.683
Slc31a2	5.99555e-05	6.07121e-08	24	6	29.7818
Rbm3	0.000131786	1.5398e-07	24	10.5	29.633
Rorc	0.000131786	1.5398e-07	24	21	0.970085
Pllp	0.000181596	2.40468e-07	24	4.5	7.48251
Npas2	0.000181596	2.40468e-07	24	3	0.318485
Dcdc2a	0.000264593	3.70982e-07	24	3	1.30765
Sp100	0.000363134	5.65718e-07	24	3	3.76035
Vstm4	0.000363134	5.65718e-07	24	3	0.162656
Tomm5	0.000476209	8.53155e-07	24	15	11.3719
Ablim1	0.000476209	8.53155e-07	24	22.5	0.901783
Adamts5	0.000476209	8.53155e-07	24	0	0.174737
Ift20	0.000653746	1.27307e-06	24	10.5	47.4577
Pdlim3	0.000653746	1.27307e-06	24	0	2.13545
1810011O10Rik	0.00089413	1.88047e-06	24	9	20.4306
Clpx	0.00089413	1.88047e-06	24	3	4.4919
Chpt1	0.00117716	2.7508e-06	24	22.5	19.459
Naca	0.00117716	2.7508e-06	24	10.5	8.88845
Denr	0.00117716	2.7508e-06	24	6	2.01326
Mgll	0.00150528	3.98656e-06	24	3	5.69933
Acpp	0.00150528	3.98656e-06	24	7.5	5.66293
Adamts15	0.00150528	3.98656e-06	24	4.5	1.08096
Sema4g	0.00150528	3.98656e-06	24	4.5	0.217421
Tspan4	0.00210026	5.72591e-06	24	15	3.53562
Wfdc12	0.00261688	8.15353e-06	24	15	98.3855
Polb	0.00261688	8.15353e-06	24	4.5	4.87574
Ncald	0.00261688	8.15353e-06	24	1.5	3.07266
Myo1b	0.00261688	8.15353e-06	24	3	0.829703
Rnf144b	0.00261688	8.15353e-06	24	1.5	0.757104
Eif2s2	0.00321353	1.15144e-05	24	10.5	7.21543
Chac1	0.00321353	1.15144e-05	24	10.5	4.33795
Psph	0.00321353	1.15144e-05	24	10.5	3.20226
Fam210b	0.00321353	1.15144e-05	24	7.5	2.62841
Tsc22d3	0.00321353	1.15144e-05	24	12	2.48145
Usp2	0.00321353	1.15144e-05	24	13.5	1.79873
Hspa8	0.00406063	1.61312e-05	24	15	74.433
Hnrnpa2b1	0.00406063	1.61312e-05	24	3	11.5983
Dusp1	0.00406063	1.61312e-05	24	12	3.90494
Dram2	0.00406063	1.61312e-05	24	6	1.9028
Gstm7	0.00406063	1.61312e-05	24	6	0.718471
Adam19	0.0047595	1.92782e-05	24	1.5	0.143558
Psat1	0.00487959	2.24253e-05	24	12	10.524
Asgr1	0.00487959	2.24253e-05	24	1.5	7.58198
Anxa1	0.00487959	2.24253e-05	24	10.5	4.13123
Wdtc1	0.00487959	2.24253e-05	24	4.5	4.02547
Acadm	0.00487959	2.24253e-05	24	6	3.32965
S100a10	0.00487959	2.24253e-05	24	0	3.06147
Mtss1l	0.00487959	2.24253e-05	24	3	0.652214
Pycard	0.00601906	3.09439e-05	24	6	5.81435
Abhd14b	0.00601906	3.09439e-05	24	6	4.53698
Hibch	0.00601906	3.09439e-05	24	7.5	3.14792
Adm2	0.00601906	3.09439e-05	24	9	2.36297
Rab27b	0.00601906	3.09439e-05	24	3	1.71666
Glb1l2	0.00601906	3.09439e-05	24	6	1.16919
Col5a2	0.00601906	3.09439e-05	24	1.5	0.262467
Mthfd2	0.00716093	4.23921e-05	24	10.5	8.6462
Atf5	0.00716093	4.23921e-05	24	10.5	5.12257
Tjp3	0.00716093	4.23921e-05	24	3	4.42846
Shmt2	0.00716093	4.23921e-05	24	10.5	3.88283
Slc6a9	0.00716093	4.23921e-05	24	10.5	2.82655
Phf10	0.00716093	4.23921e-05	24	9	2.52366
Man2a2	0.00716093	4.23921e-05	24	6	1.92518
Hsbp1l1	0.00716093	4.23921e-05	24	6	1.61779
Timp3	0.00716093	4.23921e-05	24	15	1.54775
Fgl2	0.00716093	4.23921e-05	24	3	1.0738
Pabpc1	0.00822671	5.76728e-05	24	9	65.0849
Atf4	0.00822671	5.76728e-05	24	10.5	32.2021
Gsta3	0.00822671	5.76728e-05	24	16.5	30.8945
Smpdl3a	0.00822671	5.76728e-05	24	7.5	11.9343
Gpd1	0.00822671	5.76728e-05	24	6	6.73461
Calml3	0.00822671	5.76728e-05	24	22.5	5.41197
Gbas	0.00822671	5.76728e-05	24	7.5	3.90843
Crot	0.00822671	5.76728e-05	24	4.5	3.5806
C2cd4b	0.00822671	5.76728e-05	24	22.5	2.73535
Dynlt3	0.00822671	5.76728e-05	24	3	2.54879
Snap91	0.00822671	5.76728e-05	24	7.5	1.46441
BC024139	0.00822671	5.76728e-05	24	6	0.955527
Tmem44	0.00822671	5.76728e-05	24	6	0.813311
Chd2	0.00822671	5.76728e-05	24	6	0.421747
Col5a3	0.00956553	6.78037e-05	24	3	0.207497
Arg1	0.0104221	7.79345e-05	24	15	2.34481
Csprs	0.0104221	7.79345e-05	24	4.5	2.21849
Cry2	0.0104221	7.79345e-05	24	12	1.38899
Fech	0.0104221	7.79345e-05	24	6	0.994842
Nmb	0.0104221	7.79345e-05	24	15	0.71924
Npm3	0.0129156	0.000104629	24	9	4.81201
Cish	0.0129156	0.000104629	24	10.5	4.51711
Il1rap	0.0129156	0.000104629	24	6	1.82019
Mapk9	0.0129156	0.000104629	24	6	1.77189
Slc1a4	0.0129156	0.000104629	24	12	1.70705
R3hcc1	0.0129156	0.000104629	24	6	1.61922
Rnft1	0.0129156	0.000104629	24	1.5	0.653933
Sgk1	0.0129156	0.000104629	24	12	0.494323
Ciart	0.0149293	0.000122105	24	12	0.508446
Cbr2	0.0157187	0.00013958	24	13.5	35.7757
Ces1d	0.0157187	0.00013958	24	18	30.7066
Vimp	0.0157187	0.00013958	24	9	17.9308
Gpt2	0.0157187	0.00013958	24	9	6.68919
Tmem154	0.0157187	0.00013958	24	4.5	1.98871
Bhlhe40	0.0157187	0.00013958	24	12	1.01903
Ids	0.0157187	0.00013958	24	1.5	0.899552
Serpinb6b	0.0157187	0.00013958	24	3	0.651527
Ccdc3	0.0157187	0.00013958	24	4.5	0.644907
Esp36	0.0184178	0.000185067	24	7.5	72.3357
Hsp90aa1	0.0184178	0.000185067	24	18	7.27784
2410006H16Rik	0.0184178	0.000185067	24	10.5	6.93976
Arrdc5	0.0184178	0.000185067	24	12	5.67177
Pacsin2	0.0184178	0.000185067	24	10.5	2.56574
Otub2	0.0184178	0.000185067	24	12	2.43909
Trmt1	0.0184178	0.000185067	24	9	1.82164
Asah2	0.0184178	0.000185067	24	7.5	1.46196
Gm10790	0.0184178	0.000185067	24	9	1.27194
Arhgef28	0.0184178	0.000185067	24	4.5	1.077
Twf1	0.0184178	0.000185067	24	6	1.04765
Thra	0.0184178	0.000185067	24	3	0.965034
Dhdh	0.0184178	0.000185067	24	9	0.689081
Rfx5	0.0184178	0.000185067	24	4.5	0.404727
Kctd12	0.0184178	0.000185067	24	22.5	0.360035
Hhat	0.0208761	0.000214493	24	4.5	0.277815
Ercc6l	0.0208761	0.000214493	24	21	0.192467
Phgdh	0.0208761	0.000243918	24	12	21.9515
Pdcd4	0.0208761	0.000243918	24	4.5	12.021
Ndufa6	0.0208761	0.000243918	24	7.5	9.99631
Papss2	0.0208761	0.000243918	24	7.5	7.81379
2310001H17Rik	0.0208761	0.000243918	24	6	5.90404
Tspan12	0.0208761	0.000243918	24	3	2.45232
Hadh	0.0208761	0.000243918	24	7.5	2.2484
Sphk2	0.0208761	0.000243918	24	12	2.06131
Acat2	0.0208761	0.000243918	24	16.5	1.67641
Dapk1	0.0208761	0.000243918	24	3	1.28287
Aqp1	0.0208761	0.000243918	24	6	0.892946
Fhit	0.0208761	0.000243918	24	13.5	0.555615
Mmp14	0.0208761	0.000243918	24	3	0.524044
Aptx	0.0208761	0.000243918	24	7.5	0.45709
Bhlhe41	0.0208761	0.000243918	24	15	0.331267
Serpinb9	0.0208761	0.000243918	24	3	0.323099
Reln	0.0208761	0.000243918	24	6	0.322559
A530013C23Rik	0.0208761	0.000243918	24	15	0.266736
Slc22a15	0.0208761	0.000243918	24	3	0.194434
Rpl11	0.024571	0.000319626	24	10.5	64.6257
Glul	0.024571	0.000319626	24	12	21.3303
Alas1	0.024571	0.000319626	24	12	9.05142
Urod	0.024571	0.000319626	24	7.5	6.95279
Gdf5	0.024571	0.000319626	24	15	5.80512
Timm8b	0.024571	0.000319626	24	9	3.34121
Surf1	0.024571	0.000319626	24	6	1.88822
Trp53i11	0.024571	0.000319626	24	4.5	1.79595
Cyp39a1	0.024571	0.000319626	24	15	1.64487
Hyal1	0.024571	0.000319626	24	6	1.40177
Cln5	0.024571	0.000319626	24	0	1.13454
Golm1	0.024571	0.000319626	24	6	0.905922
Far1	0.024571	0.000319626	24	19.5	0.885757
Rhoj	0.024571	0.000319626	24	3	0.759988
Sh3pxd2a	0.024571	0.000319626	24	6	0.518219
Zswim4	0.024571	0.000319626	24	7.5	0.337645
Ptpru	0.024571	0.000319626	24	3	0.178013
Rpl23a	0.0278477	0.000416479	24	9	53.4346
Rpl30	0.0278477	0.000416479	24	10.5	48.3726
Rps3a1	0.0278477	0.000416479	24	12	39.9157
Rpl15	0.0278477	0.000416479	24	10.5	34.9538
Atp5j2	0.0278477	0.000416479	24	9	15.2181
Pdha1	0.0278477	0.000416479	24	9	8.47844
Tpd52	0.0278477	0.000416479	24	7.5	7.71609
Fus	0.0278477	0.000416479	24	7.5	4.60167
Nfil3	0.0278477	0.000416479	24	1.5	3.63512
BC004004	0.0278477	0.000416479	24	7.5	2.57433
Per1	0.0278477	0.000416479	24	12	1.96553
Vegfa	0.0278477	0.000416479	24	9	1.93097
Epb4.1l5	0.0278477	0.000416479	24	12	1.70166
Tab2	0.0278477	0.000416479	24	3	1.61037
Abhd17c	0.0278477	0.000416479	24	4.5	1.35563
Atp13a5	0.0278477	0.000416479	24	7.5	0.902347
Usp3	0.0278477	0.000416479	24	9	0.861899
Tead3	0.0278477	0.000416479	24	6	0.649833
Fcrls	0.0278477	0.000416479	24	1.5	0.63243
Fam187b	0.0278477	0.000416479	24	7.5	0.622869
Oxsm	0.0278477	0.000416479	24	3	0.413656
Rrp12	0.0278477	0.000416479	24	13.5	0.386353
Neil2	0.0278477	0.000416479	24	6	0.36082
Jam2	0.0278477	0.000416479	24	4.5	0.305988
Pard3b	0.0278477	0.000416479	24	3	0.130839
Asns	0.0328381	0.000539714	24	10.5	19.6224
Dnajc19	0.0328381	0.000539714	24	9	7.52992
Lcp1	0.0328381	0.000539714	24	12	4.29732
Iars	0.0328381	0.000539714	24	9	2.74444
Txndc17	0.0328381	0.000539714	24	7.5	2.657
Cry1	0.0328381	0.000539714	24	21	2.18451
Deptor	0.0328381	0.000539714	24	7.5	1.53859
Slc16a6	0.0328381	0.000539714	24	3	1.48164
9430038I01Rik	0.0328381	0.000539714	24	9	1.14155
Mpzl1	0.0328381	0.000539714	24	0	1.08985
Enpep	0.0328381	0.000539714	24	1.5	0.74604
Ano6	0.0328381	0.000539714	24	3	0.625661
Rnls	0.0328381	0.000539714	24	4.5	0.582096
Mpp6	0.0328381	0.000539714	24	21	0.524918
Aldh1a1	0.0328381	0.000539714	24	16.5	0.516089
Osbp2	0.0328381	0.000539714	24	6	0.221524
Akap7	0.0328381	0.000539714	24	4.5	0.156269
Hivep3	0.0328381	0.000539714	24	9	0.148199
Slc12a7	0.0328381	0.000539714	24	7.5	0.127428
Scgb2b2	0.0366037	0.000695692	24	19.5	5926.81
Phyh	0.0366037	0.000695692	24	12	354.495
Nupr1	0.0366037	0.000695692	24	9	133.594
Rps26	0.0366037	0.000695692	24	10.5	84.4209
Rpl10a	0.0366037	0.000695692	24	10.5	52.5448
Rpl18a	0.0366037	0.000695692	24	12	46.977
Rps27rt	0.0366037	0.000695692	24	10.5	45.6598
G0s2	0.0366037	0.000695692	24	10.5	37.1834
Cadm4	0.0366037	0.000695692	24	12	13.1096
Rars	0.0366037	0.000695692	24	10.5	10.2127
Rhoc	0.0366037	0.000695692	24	6	10.0888
Mars	0.0366037	0.000695692	24	12	4.98942
Dcaf8	0.0366037	0.000695692	24	9	3.78306
Fam132a	0.0366037	0.000695692	24	7.5	3.70009
Pdxdc1	0.0366037	0.000695692	24	6	3.26649
Trnau1ap	0.0366037	0.000695692	24	9	2.64091
Cth	0.0366037	0.000695692	24	12	2.47817
Spag7	0.0366037	0.000695692	24	7.5	1.95498
Hsph1	0.0366037	0.000695692	24	16.5	1.94657
Chmp3	0.0366037	0.000695692	24	7.5	1.80676
Irak2	0.0366037	0.000695692	24	3	1.4423
Nostrin	0.0366037	0.000695692	24	3	0.952611
Pcmtd2	0.0366037	0.000695692	24	3	0.716227
Tgm2	0.0366037	0.000695692	24	3	0.657289
Ugdh	0.0366037	0.000695692	24	1.5	0.64851
Crat	0.0366037	0.000695692	24	6	0.536447
Gm6682	0.0366037	0.000695692	24	7.5	0.496004
Marcks	0.0366037	0.000695692	24	22.5	0.494697
Cenpw	0.0366037	0.000695692	24	21	0.494157
Sorbs1	0.0366037	0.000695692	24	6	0.445227
Rapgefl1	0.0366037	0.000695692	24	6	0.283919
Rad51d	0.0366037	0.000695692	24	6	0.242561
Creg2	0.0366037	0.000695692	24	7.5	0.120207
Rpl17	0.0427342	0.000892099	24	12	55.5795
Herpud1	0.0427342	0.000892099	24	12	53.683
Rpl6	0.0427342	0.000892099	24	10.5	38.8886
Rpl5	0.0427342	0.000892099	24	9	28.8053
Plin3	0.0427342	0.000892099	24	12	13.2559
Pdhb	0.0427342	0.000892099	24	12	11.366
Gusb	0.0427342	0.000892099	24	1.5	6.39121
Slc15a2	0.0427342	0.000892099	24	7.5	5.71745
Yars	0.0427342	0.000892099	24	12	3.78972
Dnaja2	0.0427342	0.000892099	24	12	3.36981
Tpd52l1	0.0427342	0.000892099	24	7.5	2.78277
Dnaja1	0.0427342	0.000892099	24	15	2.43498
Wee1	0.0427342	0.000892099	24	18	1.41535
Crcp	0.0427342	0.000892099	24	9	1.29295
Vav2	0.0427342	0.000892099	24	3	1.10848
Lonrf1	0.0427342	0.000892099	24	15	0.772124
Klhdc8a	0.0427342	0.000892099	24	3	0.665109
Cpeb4	0.0427342	0.000892099	24	6	0.630521
Zdhhc20	0.0427342	0.000892099	24	6	0.535523
Etl4	0.0427342	0.000892099	24	6	0.455061
Lpl	0.0427342	0.000892099	24	1.5	0.433089
Nudt11	0.0427342	0.000892099	24	22.5	0.24669
4831440E17Rik	0.0427342	0.000892099	24	4.5	0.150355
Fst	0.0427342	0.000892099	24	0	0.144143
Slc7a5	0.0493646	0.00113818	24	12	34.1291
Eif4ebp1	0.0493646	0.00113818	24	10.5	31.9158
Dhrs7	0.0493646	0.00113818	24	9	23.4949
Ctsl	0.0493646	0.00113818	24	10.5	14.6387
Gars	0.0493646	0.00113818	24	10.5	7.4146
Aars	0.0493646	0.00113818	24	10.5	4.8394
Hnrnpk	0.0493646	0.00113818	24	7.5	4.12108
Ctsh	0.0493646	0.00113818	24	7.5	3.578
Cirbp	0.0493646	0.00113818	24	6	3.07273
Pex16	0.0493646	0.00113818	24	7.5	3.06206
Slc23a2	0.0493646	0.00113818	24	10.5	2.71556
Gpd1l	0.0493646	0.00113818	24	9	2.63921
Col3a1	0.0493646	0.00113818	24	1.5	1.89887
Stk39	0.0493646	0.00113818	24	6	1.55677
Arhgap29	0.0493646	0.00113818	24	6	1.50992
Pex3	0.0493646	0.00113818	24	7.5	1.08785
1700086O06Rik	0.0493646	0.00113818	24	9	0.982517
Adhfe1	0.0493646	0.00113818	24	9	0.969092
Mthfr	0.0493646	0.00113818	24	6	0.865263
Lsp1	0.0493646	0.00113818	24	3	0.749523
Cbx5	0.0493646	0.00113818	24	19.5	0.728474
Dusp11	0.0493646	0.00113818	24	7.5	0.684884
Ccne2	0.0493646	0.00113818	24	21	0.6706
Scn1b	0.0493646	0.00113818	24	4.5	0.51639
Cadm1	0.0493646	0.00113818	24	6	0.343399
Kndc1	0.0493646	0.00113818	24	6	0.140999
Kcnn1	0.0493646	0.00113818	24	9	0.124703
9330102E08Rik	0.0493646	0.00113818	24	4.5	0.0959608
Ddias	0.0558292	0.00129158	24	18	0.329288
Rpl27a	0.0569038	0.00144498	24	10.5	42.5084
Pim3	0.0569038	0.00144498	24	12	33.0641
Rpl23	0.0569038	0.00144498	24	9	31.254
Rpl21	0.0569038	0.00144498	24	9	21.7394
Gal3st2	0.0569038	0.00144498	24	12	12.2372
Cox7a2l	0.0569038	0.00144498	24	10.5	9.57531
P2rx4	0.0569038	0.00144498	24	7.5	8.32982
Csrp2	0.0569038	0.00144498	24	4.5	4.42944
Coq10b	0.0569038	0.00144498	24	15	2.20925
Vopp1	0.0569038	0.00144498	24	4.5	2.18542
Rhbdd1	0.0569038	0.00144498	24	9	1.57405
Ufl1	0.0569038	0.00144498	24	6	1.41055
Proc	0.0569038	0.00144498	24	9	1.36115
Igfbp5	0.0569038	0.00144498	24	3	1.23088
Crbn	0.0569038	0.00144498	24	6	1.07391
Ctnnbip1	0.0569038	0.00144498	24	3	0.994346
Rasef	0.0569038	0.00144498	24	6	0.893657
Tet3	0.0569038	0.00144498	24	7.5	0.874896
3830406C13Rik	0.0569038	0.00144498	24	4.5	0.82382
Slc16a10	0.0569038	0.00144498	24	3	0.758262
Trp53inp1	0.0569038	0.00144498	24	1.5	0.756356
Stk40	0.0569038	0.00144498	24	10.5	0.729583
Rnf170	0.0569038	0.00144498	24	6	0.584812
Hist1h2bq	0.0569038	0.00144498	24	0	0.451708
Atrnl1	0.0569038	0.00144498	24	7.5	0.44567
Maged2	0.0569038	0.00144498	24	4.5	0.424264
Grb10	0.0569038	0.00144498	24	9	0.201406
Amotl1	0.0569038	0.00144498	24	4.5	0.196977
Zfp618	0.0569038	0.00144498	24	3	0.0920141
Kif15	0.0642025	0.00163532	24	18	0.113881
Rpl27	0.0652864	0.00182566	24	10.5	54.1995
Rps7	0.0652864	0.00182566	24	10.5	27.3547
Fgg	0.0652864	0.00182566	24	9	18.492
Rpl22l1	0.0652864	0.00182566	24	19.5	18.1732
Txnip	0.0652864	0.00182566	24	10.5	16.633
Spcs2	0.0652864	0.00182566	24	7.5	14.3321
Eif4b	0.0652864	0.00182566	24	7.5	8.82955
Ddx3x	0.0652864	0.00182566	24	6	4.37775
Rab4a	0.0652864	0.00182566	24	7.5	3.53956
Bcl2l2	0.0652864	0.00182566	24	7.5	3.41169
Prlr	0.0652864	0.00182566	24	4.5	3.38628
Dazap2	0.0652864	0.00182566	24	6	3.27658
Spc25	0.0652864	0.00182566	24	21	2.80378
Gm7609	0.0652864	0.00182566	24	4.5	2.55413
Stat5b	0.0652864	0.00182566	24	1.5	2.17606
Gas6	0.0652864	0.00182566	24	6	1.9826
Ankrd33b	0.0652864	0.00182566	24	7.5	1.37764
Mtpn	0.0652864	0.00182566	24	1.5	1.34771
Phf14	0.0652864	0.00182566	24	9	0.867879
Hnmt	0.0652864	0.00182566	24	4.5	0.846907
2010111I01Rik	0.0652864	0.00182566	24	7.5	0.76723
Kctd20	0.0652864	0.00182566	24	7.5	0.72695
Stxbp3a	0.0652864	0.00182566	24	1.5	0.652901
Kit	0.0652864	0.00182566	24	4.5	0.625259
4921506M07Rik	0.0652864	0.00182566	24	6	0.58488
Zbtb16	0.0652864	0.00182566	24	15	0.566815
Clock	0.0652864	0.00182566	24	0	0.435421
Adh7	0.0652864	0.00182566	24	21	0.411008
Cep68	0.0652864	0.00182566	24	3	0.392164
Slc44a3	0.0652864	0.00182566	24	6	0.265573
Fbn1	0.0652864	0.00182566	24	1.5	0.171929
Cxcl5	0.0652864	0.00182566	24	22.5	0.159038
Cidea	0.073488	0.00206073	24	1.5	0.385953
Rpl26	0.0735001	0.0022958	24	10.5	63.9244
Mcfd2	0.0735001	0.0022958	24	12	12.2233
Ndufv3	0.0735001	0.0022958	24	7.5	7.40454
AI463170	0.0735001	0.0022958	24	9	4.74897
Rpl22	0.0735001	0.0022958	24	10.5	4.64487
Llph	0.0735001	0.0022958	24	10.5	4.3368
Tecpr1	0.0735001	0.0022958	24	7.5	4.06904
Dnajc7	0.0735001	0.0022958	24	10.5	2.58766
Slc25a35	0.0735001	0.0022958	24	3	2.25611
Gnptg	0.0735001	0.0022958	24	10.5	2.2451
Stk19	0.0735001	0.0022958	24	7.5	1.85031
Atg3	0.0735001	0.0022958	24	9	1.80779
Hnrnpdl	0.0735001	0.0022958	24	7.5	1.67104
Bckdhb	0.0735001	0.0022958	24	9	1.65083
Mettl23	0.0735001	0.0022958	24	6	1.5858
Ccdc12	0.0735001	0.0022958	24	6	1.50498
Pafah2	0.0735001	0.0022958	24	6	1.47838
Eci2	0.0735001	0.0022958	24	7.5	1.3571
Inpp5k	0.0735001	0.0022958	24	10.5	1.31419
Ormdl1	0.0735001	0.0022958	24	0	1.03229
Fcamr	0.0735001	0.0022958	24	3	0.962736
Zfp810	0.0735001	0.0022958	24	4.5	0.754634
Blcap	0.0735001	0.0022958	24	3	0.738189
Cmbl	0.0735001	0.0022958	24	4.5	0.550452
Wdr13	0.0735001	0.0022958	24	7.5	0.542073
Thbd	0.0735001	0.0022958	24	1.5	0.497087
Ppig	0.0735001	0.0022958	24	6	0.478991
Mbtd1	0.0735001	0.0022958	24	6	0.42387
Nexn	0.0735001	0.0022958	24	4.5	0.355005
Rita1	0.0735001	0.0022958	24	9	0.342183
Elfn1	0.0735001	0.0022958	24	4.5	0.331209
Spata6	0.0735001	0.0022958	24	3	0.315048
Jrkl	0.0735001	0.0022958	24	3	0.300085
Hook3	0.0735001	0.0022958	24	3	0.285974
Tspan33	0.0735001	0.0022958	24	7.5	0.277891
Dst	0.0735001	0.0022958	24	7.5	0.224842
A430078G23Rik	0.0735001	0.0022958	24	6	0.223976
Gulp1	0.0735001	0.0022958	24	4.5	0.214117
P4ha1	0.0735001	0.0022958	24	19.5	0.156042
Gm10432	0.0735001	0.0022958	24	3	0.149132
Unc5b	0.0735001	0.0022958	24	12	0.140897
Tcea3	0.0819349	0.0025848	24	3	0.585258
Aunip	0.0819349	0.0025848	24	18	0.461013
6030419C18Rik	0.0819349	0.0025848	24	1.5	0.279331
Gm16861	0.0819349	0.0025848	24	13.5	0.21965
Rpl12	0.0852048	0.00287379	24	12	83.4328
Rpl3	0.0852048	0.00287379	24	12	48.4732
Tubb5	0.0852048	0.00287379	24	19.5	10.3577
Tars	0.0852048	0.00287379	24	10.5	5.6065
Mpc1	0.0852048	0.00287379	24	13.5	5.27635
2310039H08Rik	0.0852048	0.00287379	24	10.5	4.79121
Cbr1	0.0852048	0.00287379	24	7.5	4.50298
Mpst	0.0852048	0.00287379	24	9	3.02698
Pex11a	0.0852048	0.00287379	24	10.5	3.01746
Clec3b	0.0852048	0.00287379	24	0	2.50472
Setd8	0.0852048	0.00287379	24	7.5	2.50374
Tmem97	0.0852048	0.00287379	24	12	2.15751
Pak1ip1	0.0852048	0.00287379	24	10.5	2.08013
Emb	0.0852048	0.00287379	24	4.5	1.59416
Acadsb	0.0852048	0.00287379	24	7.5	1.55023
Rhbdd3	0.0852048	0.00287379	24	7.5	1.48676
Mrps9	0.0852048	0.00287379	24	7.5	1.17058
Folh1	0.0852048	0.00287379	24	16.5	1.13339
Mad2l1	0.0852048	0.00287379	24	19.5	0.970471
Gpr155	0.0852048	0.00287379	24	15	0.812502
Galnt18	0.0852048	0.00287379	24	6	0.735636
Mpped2	0.0852048	0.00287379	24	3	0.479544
Fmr1	0.0852048	0.00287379	24	22.5	0.443537
Mertk	0.0852048	0.00287379	24	7.5	0.431933
Syngr1	0.0852048	0.00287379	24	6	0.38081
Gm13157	0.0852048	0.00287379	24	3	0.321759
Kif3b	0.0852048	0.00287379	24	6	0.308408
Rab39b	0.0852048	0.00287379	24	22.5	0.195691
Aldh1a7	0.0952514	0.00322748	24	13.5	0.340997
Cutal	0.0952514	0.00322748	24	10.5	0.110716
Rps10	0.0978192	0.00358117	24	12	72.8926
Rps6	0.0978192	0.00358117	24	10.5	50.2127
Eif4a2	0.0978192	0.00358117	24	4.5	9.68969
Atp5c1	0.0978192	0.00358117	24	9	8.31014
Ifrd1	0.0978192	0.00358117	24	10.5	5.81561
Ndufs3	0.0978192	0.00358117	24	9	4.77521
Mrpl30	0.0978192	0.00358117	24	7.5	3.90772
Dhrs3	0.0978192	0.00358117	24	4.5	3.5334
Samm50	0.0978192	0.00358117	24	7.5	3.06476
Mansc1	0.0978192	0.00358117	24	1.5	2.65999
Slc7a1	0.0978192	0.00358117	24	12	2.35669
Osbpl5	0.0978192	0.00358117	24	12	2.31713
Dpp4	0.0978192	0.00358117	24	6	1.57121
Fam46b	0.0978192	0.00358117	24	7.5	1.40731
Metap1d	0.0978192	0.00358117	24	7.5	1.32138
Atl2	0.0978192	0.00358117	24	6	1.26317
Tnrc6a	0.0978192	0.00358117	24	7.5	1.04543
Sorl1	0.0978192	0.00358117	24	4.5	0.759407
Chmp2b	0.0978192	0.00358117	24	4.5	0.644104
1810010H24Rik	0.0978192	0.00358117	24	6	0.632075
Sccpdh	0.0978192	0.00358117	24	6	0.559791
Il34	0.0978192	0.00358117	24	12	0.447897
Ngef	0.0978192	0.00358117	24	10.5	0.422268
Loxl1	0.0978192	0.00358117	24	3	0.413321
Cklf	0.0978192	0.00358117	24	19.5	0.338021
Nav3	0.0978192	0.00358117	24	4.5	0.295295
Pm20d1	0.0978192	0.00358117	24	9	0.243047
Msrb3	0.0978192	0.00358117	24	6	0.221829
Ddit4l	0.0978192	0.00358117	24	21	0.216428
Creb1	0.0978192	0.00358117	24	4.5	0.209814
Nes	0.0978192	0.00358117	24	22.5	0.187468
Znrf3	0.0978192	0.00358117	24	12	0.1724
Tet2	0.0978192	0.00358117	24	9	0.155551
B4galt5	0.0978192	0.00358117	24	6	0.0806766
Il17rd	0.0978192	0.00358117	24	4.5	0.0521531
Acsbg1	0.108896	0.00401214	24	21	0.192743
Aldh1a2	0.108896	0.00401214	24	1.5	0.138285
Bard1	0.108896	0.00401214	24	19.5	0.0897992
Cldn10	0.110117	0.00444312	24	7.5	17.29
Dcxr	0.110117	0.00444312	24	10.5	9.03178
Hnrnpa1	0.110117	0.00444312	24	7.5	6.66462
Btf3	0.110117	0.00444312	24	9	6.08933
Lima1	0.110117	0.00444312	24	10.5	4.83508
Dcn	0.110117	0.00444312	24	0	3.92242
Slc1a5	0.110117	0.00444312	24	9	3.78052
Tpm1	0.110117	0.00444312	24	6	3.30383
Ubxn1	0.110117	0.00444312	24	6	3.3028
Pck2	0.110117	0.00444312	24	10.5	3.20695
Hdac11	0.110117	0.00444312	24	9	3.06649
Isca1	0.110117	0.00444312	24	7.5	2.84461
5730508B09Rik	0.110117	0.00444312	24	0	2.28798
Jmjd6	0.110117	0.00444312	24	10.5	1.98374
Vps4b	0.110117	0.00444312	24	6	1.34136
Tpd52l2	0.110117	0.00444312	24	10.5	1.25106
Vps41	0.110117	0.00444312	24	6	1.09696
Jdp2	0.110117	0.00444312	24	12	0.96992
Tmem150a	0.110117	0.00444312	24	7.5	0.930613
4833423E24Rik	0.110117	0.00444312	24	22.5	0.904745
Impa2	0.110117	0.00444312	24	3	0.886703
Atp13a4	0.110117	0.00444312	24	4.5	0.838611
Tc2n	0.110117	0.00444312	24	6	0.776919
Vps33b	0.110117	0.00444312	24	7.5	0.765375
Asph	0.110117	0.00444312	24	9	0.72935
Dis3l2	0.110117	0.00444312	24	9	0.59961
Chst7	0.110117	0.00444312	24	3	0.541154
9930014A18Rik	0.110117	0.00444312	24	10.5	0.536989
Prex1	0.110117	0.00444312	24	6	0.438284
Ifngr2	0.110117	0.00444312	24	3	0.437526
Pyroxd2	0.110117	0.00444312	24	7.5	0.433707
Samhd1	0.110117	0.00444312	24	0	0.42716
Gm37013	0.110117	0.00444312	24	3	0.3927
Cd209f	0.110117	0.00444312	24	0	0.389848
Gas1	0.110117	0.00444312	24	22.5	0.345548
Chl1	0.110117	0.00444312	24	1.5	0.268717
Arhgap23	0.110117	0.00444312	24	4.5	0.263689
Phf21a	0.110117	0.00444312	24	6	0.191493
Dennd3	0.110117	0.00444312	24	6	0.183055
C130021I20Rik	0.110117	0.00444312	24	6	0.163345
Grk5	0.110117	0.00444312	24	4.5	0.142882
Blm	0.110117	0.00444312	24	22.5	0.136951
Col6a3	0.110117	0.00444312	24	0	0.127778
Zfp945	0.110117	0.00444312	24	1.5	0.0871141
Aph1c	0.110117	0.00444312	24	4.5	0.0866654
Hist1h2ae	0.121077	0.00496602	24	3	0.386509
Donson	0.121077	0.00496602	24	22.5	0.285087
Mirlet7bhg	0.121077	0.00496602	24	9	0.246696
Slc13a2	0.121077	0.00496602	24	1.5	0.140675
Cep72	0.121077	0.00496602	24	1.5	0.0747238
Chml	0.121077	0.00496602	24	3	0.0736868
Scgb1b24	0.121077	0.00548892	24	4.5	346.595
Eef1a1	0.121077	0.00548892	24	12	240.811
Rpl29	0.121077	0.00548892	24	10.5	32.3995
Lrrc26	0.121077	0.00548892	24	9	25.7262
Trabd	0.121077	0.00548892	24	12	23.9952
Hexb	0.121077	0.00548892	24	7.5	23.7649
Mt1	0.121077	0.00548892	24	12	12.7184
Esp3	0.121077	0.00548892	24	10.5	12.6608
Prss8	0.121077	0.00548892	24	12	8.17553
Asl	0.121077	0.00548892	24	10.5	7.57918
H2-Ab1	0.121077	0.00548892	24	6	7.15584
Ddit4	0.121077	0.00548892	24	9	6.29437
Sars	0.121077	0.00548892	24	12	4.91451
Srp14	0.121077	0.00548892	24	9	4.90883
Csnk1a1	0.121077	0.00548892	24	7.5	4.46896
Coro1b	0.121077	0.00548892	24	7.5	3.6288
Cars	0.121077	0.00548892	24	12	3.0191
Chmp1a	0.121077	0.00548892	24	7.5	2.90497
Dnajb6	0.121077	0.00548892	24	13.5	2.70472
Etnk1	0.121077	0.00548892	24	6	2.63825
Anxa5	0.121077	0.00548892	24	6	2.33043
Btf3l4	0.121077	0.00548892	24	6	2.25332
Pes1	0.121077	0.00548892	24	9	1.9794
Naga	0.121077	0.00548892	24	6	1.88844
Sepp1	0.121077	0.00548892	24	0	1.83695
Mta1	0.121077	0.00548892	24	6	1.53833
Zmat5	0.121077	0.00548892	24	9	1.44155
Tmpo	0.121077	0.00548892	24	21	1.39563
Itga2b	0.121077	0.00548892	24	12	1.30482
Tmem9	0.121077	0.00548892	24	7.5	1.18708
Mfsd1	0.121077	0.00548892	24	4.5	1.1686
2700029M09Rik	0.121077	0.00548892	24	19.5	1.09419
Add3	0.121077	0.00548892	24	3	1.026
Miip	0.121077	0.00548892	24	7.5	0.757834
Man2b2	0.121077	0.00548892	24	7.5	0.754873
Col1a1	0.121077	0.00548892	24	1.5	0.715417
C1s1	0.121077	0.00548892	24	1.5	0.707838
Ppfibp1	0.121077	0.00548892	24	3	0.648665
Rabgap1	0.121077	0.00548892	24	7.5	0.621331
Slitrk6	0.121077	0.00548892	24	4.5	0.592712
Sdr42e1	0.121077	0.00548892	24	7.5	0.523369
Trib3	0.121077	0.00548892	24	10.5	0.452498
Pdk1	0.121077	0.00548892	24	6	0.405917
44448	0.121077	0.00548892	24	4.5	0.37402
Gm2a	0.121077	0.00548892	24	6	0.363389
Gpr39	0.121077	0.00548892	24	0	0.346722
Adcy2	0.121077	0.00548892	24	6	0.343225
Dusp8	0.121077	0.00548892	24	12	0.328844
Lims1	0.121077	0.00548892	24	0	0.326389
Kat6b	0.121077	0.00548892	24	6	0.322847
Zfp386	0.121077	0.00548892	24	4.5	0.304096
Fancg	0.121077	0.00548892	24	21	0.284562
Eln	0.121077	0.00548892	24	0	0.221286
Srgap3	0.121077	0.00548892	24	3	0.195505
Ntrk2	0.121077	0.00548892	24	6	0.190463
Entpd1	0.121077	0.00548892	24	4.5	0.182058
Setbp1	0.121077	0.00548892	24	4.5	0.171897
Thbs3	0.121077	0.00548892	24	3	0.148242
Csf2rb2	0.134781	0.00612068	24	4.5	0.0925135
Rps14	0.138038	0.00675244	24	12	159.69
Fau	0.138038	0.00675244	24	12	66.6048
Gm9994	0.138038	0.00675244	24	9	18.5352
Cd82	0.138038	0.00675244	24	9	15.6774
Lmo4	0.138038	0.00675244	24	12	9.07622
Tmbim4	0.138038	0.00675244	24	7.5	7.31725
Sin3b	0.138038	0.00675244	24	10.5	5.45702
Cct4	0.138038	0.00675244	24	9	3.11184
H2-Eb1	0.138038	0.00675244	24	6	2.83989
Man1c1	0.138038	0.00675244	24	6	2.73292
Tmem50a	0.138038	0.00675244	24	6	2.45233
Mat2b	0.138038	0.00675244	24	6	2.30652
Tk1	0.138038	0.00675244	24	18	2.3032
Dusp4	0.138038	0.00675244	24	12	2.20551
Rassf3	0.138038	0.00675244	24	4.5	2.18313
Ly6g6d	0.138038	0.00675244	24	7.5	2.06986
Mta3	0.138038	0.00675244	24	6	1.80082
Mecr	0.138038	0.00675244	24	13.5	1.71462
Limd2	0.138038	0.00675244	24	10.5	1.63348
Ccl9	0.138038	0.00675244	24	1.5	1.61471
Dsc2	0.138038	0.00675244	24	16.5	1.34139
Ptprk	0.138038	0.00675244	24	7.5	1.28017
Mdp1	0.138038	0.00675244	24	7.5	1.25083
Vcpkmt	0.138038	0.00675244	24	4.5	1.16218
Fam214a	0.138038	0.00675244	24	9	0.990303
Erlin2	0.138038	0.00675244	24	3	0.86681
Fkbp9	0.138038	0.00675244	24	6	0.809503
Fuz	0.138038	0.00675244	24	6	0.742145
Pla2g16	0.138038	0.00675244	24	10.5	0.680511
Socs2	0.138038	0.00675244	24	12	0.660529
Ctgf	0.138038	0.00675244	24	12	0.631618
Eml1	0.138038	0.00675244	24	4.5	0.338443
Thg1l	0.138038	0.00675244	24	7.5	0.332167
Antxr1	0.138038	0.00675244	24	1.5	0.290631
Dgkg	0.138038	0.00675244	24	4.5	0.244776
1810034E14Rik	0.138038	0.00675244	24	4.5	0.221806
Dlg2	0.138038	0.00675244	24	6	0.200455
Npcd	0.138038	0.00675244	24	1.5	0.182282
Slc25a47	0.138038	0.00675244	24	10.5	0.172742
Fam83g	0.138038	0.00675244	24	1.5	0.155032
A530054K11Rik	0.138038	0.00675244	24	1.5	0.152511
Mark1	0.138038	0.00675244	24	4.5	0.120547
Dach1	0.138038	0.00675244	24	0	0.109484
Pde3b	0.138038	0.00675244	24	19.5	0.0980277
Cd200r1	0.138038	0.00675244	24	0	0.0881205
Nubpl	0.152605	0.00751258	24	4.5	0.582104
Cd48	0.152605	0.00751258	24	1.5	0.468536
Angpt2	0.152605	0.00751258	24	1.5	0.17746
Cd300ld	0.152605	0.00751258	24	3	0.119911
Gnmt	0.155726	0.00827272	24	12	29.583
Map1lc3b	0.155726	0.00827272	24	9	15.6922
Eef1b2	0.155726	0.00827272	24	12	11.8088
Oit1	0.155726	0.00827272	24	7.5	9.31995
Lasp1	0.155726	0.00827272	24	3	6.01179
Ndufa7	0.155726	0.00827272	24	10.5	4.9846
Srsf5	0.155726	0.00827272	24	6	4.15341
Stard5	0.155726	0.00827272	24	12	3.88896
Ech1	0.155726	0.00827272	24	6	3.85045
Fastk	0.155726	0.00827272	24	10.5	3.57786
Hnrnpl	0.155726	0.00827272	24	3	3.04315
Echs1	0.155726	0.00827272	24	7.5	2.76256
Gstt2	0.155726	0.00827272	24	10.5	2.7432
Anxa2	0.155726	0.00827272	24	3	2.15056
Rmnd5a	0.155726	0.00827272	24	4.5	1.94694
Hddc2	0.155726	0.00827272	24	7.5	1.91633
Efna1	0.155726	0.00827272	24	7.5	1.86927
Cxcl17	0.155726	0.00827272	24	7.5	1.76558
Phlda3	0.155726	0.00827272	24	19.5	1.53325
Smo	0.155726	0.00827272	24	4.5	1.23301
Kcns1	0.155726	0.00827272	24	6	1.21868
Serping1	0.155726	0.00827272	24	3	1.08063
Ltbp4	0.155726	0.00827272	24	9	1.04806
Fam114a1	0.155726	0.00827272	24	3	0.99272
Mphosph6	0.155726	0.00827272	24	7.5	0.938793
Hmga1	0.155726	0.00827272	24	6	0.809814
Zc3h7b	0.155726	0.00827272	24	7.5	0.745577
Sema4a	0.155726	0.00827272	24	6	0.735251
Cdc6	0.155726	0.00827272	24	21	0.626737
Fam13a	0.155726	0.00827272	24	4.5	0.610348
Rcn3	0.155726	0.00827272	24	7.5	0.581209
Map4k4	0.155726	0.00827272	24	4.5	0.564653
Strbp	0.155726	0.00827272	24	12	0.523811
Svip	0.155726	0.00827272	24	6	0.465191
Car2	0.155726	0.00827272	24	6	0.445833
Xiap	0.155726	0.00827272	24	3	0.4424
Taf1b	0.155726	0.00827272	24	6	0.400566
Col15a1	0.155726	0.00827272	24	1.5	0.347037
Hcls1	0.155726	0.00827272	24	4.5	0.342647
Cnot6l	0.155726	0.00827272	24	1.5	0.320004
Gsta2	0.155726	0.00827272	24	13.5	0.286475
Fbxo10	0.155726	0.00827272	24	15	0.284483
Klhl5	0.155726	0.00827272	24	4.5	0.231311
Atl1	0.155726	0.00827272	24	6	0.22426
Zfp872	0.155726	0.00827272	24	21	0.195644
Zfp516	0.155726	0.00827272	24	6	0.18474
Wdr35	0.155726	0.00827272	24	1.5	0.165468
Btrc	0.155726	0.00827272	24	6	0.149034
Zfp870	0.155726	0.00827272	24	4.5	0.109978
Polq	0.155726	0.00827272	24	21	0.101811
Cyp26b1	0.171615	0.00918362	24	0	0.139998
Slc7a11	0.171615	0.00918362	24	10.5	0.100745
Rad54b	0.171615	0.00918362	24	21	0.100167
Ampd3	0.171615	0.00918362	24	4.5	0.0973151
Igsf10	0.171615	0.00918362	24	1.5	0.0545912
Dnase1	0.172332	0.0100945	24	12	736.878
Rpl41	0.172332	0.0100945	24	10.5	210.945
Rps18	0.172332	0.0100945	24	10.5	110.79
Rpl4	0.172332	0.0100945	24	10.5	46.6037
Eif1	0.172332	0.0100945	24	12	12.2132
Tmem205	0.172332	0.0100945	24	12	5.00361
Syf2	0.172332	0.0100945	24	9	4.24287
Srp19	0.172332	0.0100945	24	12	3.79065
Bloc1s1	0.172332	0.0100945	24	9	3.68806
Ndufc2	0.172332	0.0100945	24	9	3.63913
Trappc2l	0.172332	0.0100945	24	12	3.54902
Ildr1	0.172332	0.0100945	24	3	3.40539
Lpin1	0.172332	0.0100945	24	7.5	3.24198
Mbd1	0.172332	0.0100945	24	7.5	3.22216
Sf3b6	0.172332	0.0100945	24	7.5	2.66193
Clk1	0.172332	0.0100945	24	7.5	2.59151
Pmvk	0.172332	0.0100945	24	19.5	2.39746
Slc38a2	0.172332	0.0100945	24	9	2.12926
Kcmf1	0.172332	0.0100945	24	10.5	2.11033
BC005624	0.172332	0.0100945	24	6	1.98875
Snx2	0.172332	0.0100945	24	6	1.8883
Cldn8	0.172332	0.0100945	24	4.5	1.81144
Npepl1	0.172332	0.0100945	24	7.5	1.71309
Itfg1	0.172332	0.0100945	24	7.5	1.63171
Tmprss4	0.172332	0.0100945	24	9	1.40239
Cgrrf1	0.172332	0.0100945	24	13.5	1.36372
Mks1	0.172332	0.0100945	24	4.5	1.27834
Cr1l	0.172332	0.0100945	24	6	1.21849
Uxt	0.172332	0.0100945	24	9	1.20694
Ttc7b	0.172332	0.0100945	24	7.5	1.20161
Smox	0.172332	0.0100945	24	12	1.15915
Tmem39b	0.172332	0.0100945	24	10.5	0.939299
Cep44	0.172332	0.0100945	24	9	0.889713
Erlin1	0.172332	0.0100945	24	15	0.88118
Tulp4	0.172332	0.0100945	24	7.5	0.763193
Abcb1a	0.172332	0.0100945	24	3	0.720413
Mgat4a	0.172332	0.0100945	24	7.5	0.714897
Lyn	0.172332	0.0100945	24	3	0.704458
1110059E24Rik	0.172332	0.0100945	24	3	0.607154
Jmy	0.172332	0.0100945	24	3	0.566657
Fam101b	0.172332	0.0100945	24	1.5	0.540452
Irf8	0.172332	0.0100945	24	7.5	0.526891
Tubgcp3	0.172332	0.0100945	24	6	0.478672
Ttc4	0.172332	0.0100945	24	7.5	0.475815
Aldh3a1	0.172332	0.0100945	24	18	0.439773
Slc35b3	0.172332	0.0100945	24	4.5	0.405378
Ncoa2	0.172332	0.0100945	24	6	0.389362
Kiz	0.172332	0.0100945	24	7.5	0.357165
Pms2	0.172332	0.0100945	24	19.5	0.35182
Yes1	0.172332	0.0100945	24	6	0.349507
Smc2	0.172332	0.0100945	24	21	0.340544
Taok3	0.172332	0.0100945	24	4.5	0.317568
Gfod1	0.172332	0.0100945	24	12	0.310275
Endov	0.172332	0.0100945	24	4.5	0.243727
Oasl2	0.172332	0.0100945	24	3	0.24252
Zfp68	0.172332	0.0100945	24	22.5	0.230283
Wbscr27	0.172332	0.0100945	24	6	0.220911
Npy1r	0.172332	0.0100945	24	15	0.210107
Slc38a6	0.172332	0.0100945	24	6	0.199345
Nsmaf	0.172332	0.0100945	24	4.5	0.189271
Ldb3	0.172332	0.0100945	24	3	0.137783
Nckap5	0.172332	0.0100945	24	6	0.129058
Tln2	0.172332	0.0100945	24	6	0.12527
Zc3h12c	0.172332	0.0100945	24	3	0.0804267
Cdc14b	0.172332	0.0100945	24	4.5	0.0535603
Ccl8	0.189382	0.0111818	24	21	1.08886
Hist1h3b	0.189382	0.0111818	24	22.5	0.561935
Cd209g	0.189382	0.0111818	24	1.5	0.214044
Rsph9	0.189382	0.0111818	24	0	0.188092
Palb2	0.189382	0.0111818	24	19.5	0.117787
Gpr157	0.189382	0.0111818	24	3	0.068904
Esp15	0.189771	0.012269	24	22.5	1494.95
Pnliprp1	0.189771	0.012269	24	9	302.122
Rpl10	0.189771	0.012269	24	10.5	106.288
Rpl36	0.189771	0.012269	24	10.5	74.0272
Rpl34	0.189771	0.012269	24	12	63.6506
Rpl36a	0.189771	0.012269	24	10.5	21.5633
Pfdn5	0.189771	0.012269	24	9	13.9342
Scgb2b12	0.189771	0.012269	24	15	12.8327
Cdo1	0.189771	0.012269	24	12	12.6997
Lap3	0.189771	0.012269	24	12	12.3268
Lamtor2	0.189771	0.012269	24	9	9.18319
Gltscr2	0.189771	0.012269	24	9	7.51427
Arfgap3	0.189771	0.012269	24	10.5	7.44783
Chmp2a	0.189771	0.012269	24	9	7.1272
Alg5	0.189771	0.012269	24	10.5	6.36782
Paip2b	0.189771	0.012269	24	12	5.28784
Coq9	0.189771	0.012269	24	7.5	5.05322
Osgin1	0.189771	0.012269	24	9	4.29753
D10Jhu81e	0.189771	0.012269	24	7.5	4.19811
Osbpl2	0.189771	0.012269	24	9	4.14417
Rps15a	0.189771	0.012269	24	12	3.91735
Ewsr1	0.189771	0.012269	24	9	3.80158
Emc4	0.189771	0.012269	24	9	3.36337
Tcf19	0.189771	0.012269	24	19.5	2.95568
Wwc1	0.189771	0.012269	24	7.5	2.9325
Chrac1	0.189771	0.012269	24	9	2.57867
Wdr74	0.189771	0.012269	24	12	2.57861
Tnks1bp1	0.189771	0.012269	24	12	2.3886
Hadhb	0.189771	0.012269	24	6	2.08516
Pds5a	0.189771	0.012269	24	7.5	1.99537
Aagab	0.189771	0.012269	24	9	1.76616
Arl4d	0.189771	0.012269	24	7.5	1.71405
Rabggtb	0.189771	0.012269	24	6	1.49778
Atg4d	0.189771	0.012269	24	10.5	1.42205
Mtfr1l	0.189771	0.012269	24	6	1.25289
Cdkn2c	0.189771	0.012269	24	19.5	1.24659
Tmem184a	0.189771	0.012269	24	6	1.20888
Stk24	0.189771	0.012269	24	4.5	1.15701
Jade1	0.189771	0.012269	24	7.5	1.13139
Polr3gl	0.189771	0.012269	24	7.5	0.986016
Khk	0.189771	0.012269	24	9	0.944741
Iars2	0.189771	0.012269	24	7.5	0.926718
Lad1	0.189771	0.012269	24	3	0.923555
Pstk	0.189771	0.012269	24	3	0.914066
Nrm	0.189771	0.012269	24	19.5	0.862108
Ankrd22	0.189771	0.012269	24	4.5	0.700364
Trpt1	0.189771	0.012269	24	9	0.697453
Mtfr1	0.189771	0.012269	24	13.5	0.68353
Slfn9	0.189771	0.012269	24	21	0.669171
Src	0.189771	0.012269	24	3	0.637106
Crtc3	0.189771	0.012269	24	7.5	0.629768
Slc6a6	0.189771	0.012269	24	7.5	0.577495
Pigk	0.189771	0.012269	24	7.5	0.565291
Ppp1r3c	0.189771	0.012269	24	4.5	0.494751
9130011E15Rik	0.189771	0.012269	24	4.5	0.434817
Camk2d	0.189771	0.012269	24	3	0.431229
Mvd	0.189771	0.012269	24	13.5	0.424073
Pi16	0.189771	0.012269	24	22.5	0.371539
Phc3	0.189771	0.012269	24	9	0.341677
Enpp2	0.189771	0.012269	24	0	0.323611
Tmem86a	0.189771	0.012269	24	7.5	0.315374
Angpt1	0.189771	0.012269	24	4.5	0.31503
Nkg7	0.189771	0.012269	24	6	0.307846
Bace1	0.189771	0.012269	24	4.5	0.305438
Zfhx3	0.189771	0.012269	24	9	0.247278
4930579G24Rik	0.189771	0.012269	24	18	0.230584
Abl2	0.189771	0.012269	24	6	0.216442
Tmem37	0.189771	0.012269	24	12	0.176326
Chd9	0.189771	0.012269	24	4.5	0.172365
Akr1c14	0.189771	0.012269	24	0	0.133694
Gm16938	0.189771	0.012269	24	0	0.130437
Sfmbt2	0.189771	0.012269	24	4.5	0.0994239
Rmi2	0.205496	0.0135617	24	21	0.215174
Gnb4	0.205496	0.0135617	24	3	0.194188
Klf5	0.205496	0.0135617	24	13.5	0.192783
Dnajc18	0.205496	0.0135617	24	1.5	0.143436
Cys1	0.205496	0.0135617	24	16.5	0.134159
Esp6	0.205496	0.0148543	24	12	1427.55
A630073D07Rik	0.205496	0.0148543	24	15	107.649
Rps16	0.205496	0.0148543	24	9	80.3216
Rpl7	0.205496	0.0148543	24	9	35.8212
Hsp90ab1	0.205496	0.0148543	24	15	17.5546
Rpl31	0.205496	0.0148543	24	9	13.0145
Eif3h	0.205496	0.0148543	24	10.5	12.9962
Mrpl52	0.205496	0.0148543	24	9	12.9551
Swi5	0.205496	0.0148543	24	9	12.3333
Ifi27	0.205496	0.0148543	24	15	7.60147
Cd164	0.205496	0.0148543	24	6	7.01157
Use1	0.205496	0.0148543	24	9	6.76891
Aurkaip1	0.205496	0.0148543	24	10.5	5.21507
Sdc4	0.205496	0.0148543	24	6	5.09141
Slc25a11	0.205496	0.0148543	24	7.5	4.67566
Tuba1b	0.205496	0.0148543	24	18	4.07378
Fam195b	0.205496	0.0148543	24	7.5	3.8869
Acot13	0.205496	0.0148543	24	6	3.20999
Tnk2	0.205496	0.0148543	24	7.5	3.15851
Fam63a	0.205496	0.0148543	24	10.5	3.05418
1700017B05Rik	0.205496	0.0148543	24	12	2.93256
Rbpms	0.205496	0.0148543	24	3	2.7818
Poldip2	0.205496	0.0148543	24	7.5	2.28054
Snhg6	0.205496	0.0148543	24	9	2.09359
Dusp7	0.205496	0.0148543	24	10.5	1.93362
H1fx	0.205496	0.0148543	24	21	1.63321
Hdac2	0.205496	0.0148543	24	21	1.52265
Maz	0.205496	0.0148543	24	21	1.50832
Cyp27a1	0.205496	0.0148543	24	7.5	1.42726
Fndc5	0.205496	0.0148543	24	9	1.39051
Jun	0.205496	0.0148543	24	12	1.32179
Dek	0.205496	0.0148543	24	21	1.31497
0610009O20Rik	0.205496	0.0148543	24	9	1.30391
Rtkn	0.205496	0.0148543	24	12	1.2678
Plcb4	0.205496	0.0148543	24	6	1.13319
Inha	0.205496	0.0148543	24	7.5	1.03185
Psen2	0.205496	0.0148543	24	10.5	1.02648
Slc7a6os	0.205496	0.0148543	24	9	1.01614
Slc17a5	0.205496	0.0148543	24	7.5	0.987914
Adprh	0.205496	0.0148543	24	3	0.942788
Aldh1l1	0.205496	0.0148543	24	12	0.882554
Stc2	0.205496	0.0148543	24	10.5	0.815423
Il1r1	0.205496	0.0148543	24	3	0.803186
Inpp5b	0.205496	0.0148543	24	9	0.775001
Hist1h1e	0.205496	0.0148543	24	4.5	0.763702
Isoc1	0.205496	0.0148543	24	4.5	0.746045
Cryl1	0.205496	0.0148543	24	9	0.744048
Rbm4	0.205496	0.0148543	24	7.5	0.706637
Cog2	0.205496	0.0148543	24	7.5	0.683772
Cldnd1	0.205496	0.0148543	24	21	0.677725
Rai14	0.205496	0.0148543	24	7.5	0.662288
Hiatl1	0.205496	0.0148543	24	0	0.639991
Mcf2l	0.205496	0.0148543	24	6	0.611151
Dnmt1	0.205496	0.0148543	24	21	0.577473
Srek1ip1	0.205496	0.0148543	24	21	0.49661
Shcbp1	0.205496	0.0148543	24	21	0.495703
Tgif2	0.205496	0.0148543	24	6	0.488586
Akr1c12	0.205496	0.0148543	24	6	0.465784
Snx4	0.205496	0.0148543	24	4.5	0.451404
Klhl24	0.205496	0.0148543	24	6	0.449164
Dixdc1	0.205496	0.0148543	24	6	0.437227
Actr5	0.205496	0.0148543	24	7.5	0.407975
Alox12	0.205496	0.0148543	24	3	0.400482
Emp1	0.205496	0.0148543	24	3	0.399609
Fes	0.205496	0.0148543	24	6	0.396256
Zfp954	0.205496	0.0148543	24	10.5	0.394107
Fnbp1	0.205496	0.0148543	24	3	0.3934
Sbf2	0.205496	0.0148543	24	9	0.361929
Tfap4	0.205496	0.0148543	24	7.5	0.357483
Hivep1	0.205496	0.0148543	24	6	0.356602
Etaa1	0.205496	0.0148543	24	19.5	0.255976
Nadk2	0.205496	0.0148543	24	0	0.255757
Rhobtb1	0.205496	0.0148543	24	15	0.236914
Kifap3	0.205496	0.0148543	24	22.5	0.222098
Mest	0.205496	0.0148543	24	4.5	0.212039
2310015A10Rik	0.205496	0.0148543	24	6	0.210495
Pcdhgc3	0.205496	0.0148543	24	0	0.193248
Nicn1	0.205496	0.0148543	24	0	0.190032
Prkd2	0.205496	0.0148543	24	4.5	0.187424
Slc22a1	0.205496	0.0148543	24	6	0.181012
Mblac2	0.205496	0.0148543	24	6	0.146273
Tctn1	0.205496	0.0148543	24	4.5	0.146173
Usp37	0.205496	0.0148543	24	21	0.141851
Dynlt1a	0.205496	0.0148543	24	13.5	0.139892
Mfsd4	0.205496	0.0148543	24	4.5	0.139646
Abat	0.205496	0.0148543	24	0	0.112388
Tbc1d12	0.205496	0.0148543	24	1.5	0.11176
A730020E08Rik	0.205496	0.0148543	24	4.5	0.110111
Lama5	0.205496	0.0148543	24	7.5	0.102196
Rpgrip1l	0.205496	0.0148543	24	0	0.0920395
Matn4	0.205496	0.0148543	24	9	0.0895963
Ptpn22	0.205496	0.0148543	24	4.5	0.0726959
Sec31b	0.205496	0.0148543	24	6	0.0516546
Ttk	0.225461	0.0163853	24	19.5	0.226375
Il1f5	0.225461	0.0163853	24	3	0.172195
Ift57	0.225461	0.0163853	24	3	0.160334
5530601H04Rik	0.225461	0.0163853	24	6	0.100822
Tgfb2	0.225461	0.0163853	24	7.5	0.0709048
Rpl7a	0.230471	0.0179164	24	12	72.8234
Uqcrb	0.230471	0.0179164	24	9	27.7407
Ndufb3	0.230471	0.0179164	24	7.5	9.04743
Qars	0.230471	0.0179164	24	12	7.67071
Acss1	0.230471	0.0179164	24	7.5	6.66924
Ndufs5	0.230471	0.0179164	24	10.5	6.42484
Stra13	0.230471	0.0179164	24	13.5	5.09631
Eif3e	0.230471	0.0179164	24	9	4.36451
Slc36a1os	0.230471	0.0179164	24	7.5	4.00423
Tmed4	0.230471	0.0179164	24	10.5	3.12262
Ndufv2	0.230471	0.0179164	24	7.5	2.97799
Cycs	0.230471	0.0179164	24	18	2.49062
Serpinb6a	0.230471	0.0179164	24	3	2.47778
Gorasp1	0.230471	0.0179164	24	7.5	2.46621
Pax6	0.230471	0.0179164	24	7.5	2.37351
Rsph3b	0.230471	0.0179164	24	10.5	2.31303
Litaf	0.230471	0.0179164	24	4.5	2.29039
Ubr2	0.230471	0.0179164	24	12	2.0622
Scyl1	0.230471	0.0179164	24	9	1.79521
Mrps5	0.230471	0.0179164	24	9	1.62731
Slc25a17	0.230471	0.0179164	24	7.5	1.46864
Rab27a	0.230471	0.0179164	24	7.5	1.46123
Acad8	0.230471	0.0179164	24	9	1.2888
Casp6	0.230471	0.0179164	24	4.5	1.27954
Slc41a1	0.230471	0.0179164	24	7.5	1.26834
Golga5	0.230471	0.0179164	24	9	1.25576
Lmnb1	0.230471	0.0179164	24	19.5	1.17407
Trappc2	0.230471	0.0179164	24	3	1.17267
Idi1	0.230471	0.0179164	24	16.5	1.1092
Arrb1	0.230471	0.0179164	24	3	1.02682
Cox16	0.230471	0.0179164	24	9	1.02253
Ube2f	0.230471	0.0179164	24	12	1.0182
Zfand1	0.230471	0.0179164	24	7.5	0.996429
Sri	0.230471	0.0179164	24	3	0.982788
Reep3	0.230471	0.0179164	24	6	0.881694
Hirip3	0.230471	0.0179164	24	18	0.78097
Nphp1	0.230471	0.0179164	24	7.5	0.736241
Pbx1	0.230471	0.0179164	24	6	0.729917
Dlgap4	0.230471	0.0179164	24	12	0.705752
Trim2	0.230471	0.0179164	24	6	0.695526
Megf9	0.230471	0.0179164	24	3	0.677047
2010107G23Rik	0.230471	0.0179164	24	3	0.653481
Rala	0.230471	0.0179164	24	0	0.627484
Ncapg2	0.230471	0.0179164	24	19.5	0.58445
Fer	0.230471	0.0179164	24	6	0.57334
Ikbkb	0.230471	0.0179164	24	7.5	0.572083
Tmco3	0.230471	0.0179164	24	21	0.533738
Ddah2	0.230471	0.0179164	24	4.5	0.53191
Map2k4	0.230471	0.0179164	24	6	0.514485
2700062C07Rik	0.230471	0.0179164	24	3	0.512078
Fam172a	0.230471	0.0179164	24	1.5	0.441552
Suv420h1	0.230471	0.0179164	24	6	0.414375
Mmp2	0.230471	0.0179164	24	0	0.374544
Mbip	0.230471	0.0179164	24	4.5	0.373528
Esrrg	0.230471	0.0179164	24	4.5	0.367671
Rreb1	0.230471	0.0179164	24	4.5	0.310542
Pdik1l	0.230471	0.0179164	24	3	0.298461
Tspan9	0.230471	0.0179164	24	6	0.288846
Cmpk2	0.230471	0.0179164	24	0	0.232096
Zc3h12d	0.230471	0.0179164	24	3	0.170299
Itgam	0.230471	0.0179164	24	6	0.166166
Rap2a	0.230471	0.0179164	24	22.5	0.136644
Casc4	0.230471	0.0179164	24	7.5	0.135354
E030024N20Rik	0.230471	0.0179164	24	16.5	0.116485
Phf19	0.230471	0.0179164	24	19.5	0.0786671
Ndc80	0.249227	0.0197228	24	19.5	0.417402
Fbxo5	0.249227	0.0197228	24	22.5	0.271289
Prr11	0.249227	0.0197228	24	22.5	0.13473
Sfrp2	0.249227	0.0197228	24	22.5	0.118275
Loxl4	0.249227	0.0197228	24	3	0.0653553
Pip	0.249227	0.0215293	24	7.5	1328.71
Wfdc18	0.249227	0.0215293	24	7.5	111.248
Eef2	0.249227	0.0215293	24	12	89.776
Rplp2	0.249227	0.0215293	24	12	69.331
Rpl35	0.249227	0.0215293	24	9	50.094
Chst1	0.249227	0.0215293	24	12	49.3329
Rpsa	0.249227	0.0215293	24	12	34.6513
Rps24	0.249227	0.0215293	24	12	23.3385
D17H6S56E-5	0.249227	0.0215293	24	19.5	13.141
Nars	0.249227	0.0215293	24	12	11.5089
Atp5j	0.249227	0.0215293	24	7.5	10.6471
Sdhb	0.249227	0.0215293	24	9	8.72742
Cd74	0.249227	0.0215293	24	6	7.52394
Fis1	0.249227	0.0215293	24	9	6.63404
Gm6086	0.249227	0.0215293	24	7.5	6.60782
Pigyl	0.249227	0.0215293	24	9	5.04603
Ctage5	0.249227	0.0215293	24	7.5	5.03945
Tax1bp1	0.249227	0.0215293	24	7.5	4.02085
Aldh18a1	0.249227	0.0215293	24	10.5	3.76183
Psma5	0.249227	0.0215293	24	12	3.71579
Slc46a3	0.249227	0.0215293	24	13.5	3.27949
Hars	0.249227	0.0215293	24	12	3.27684
Klf9	0.249227	0.0215293	24	9	3.19614
Ccpg1	0.249227	0.0215293	24	6	2.71926
Egf	0.249227	0.0215293	24	7.5	2.49962
Pmpcb	0.249227	0.0215293	24	6	2.291
Crabp1	0.249227	0.0215293	24	9	2.18784
Smg5	0.249227	0.0215293	24	12	2.16199
Aamdc	0.249227	0.0215293	24	7.5	2.05786
Abracl	0.249227	0.0215293	24	4.5	2.00968
Aldh1l2	0.249227	0.0215293	24	12	1.93728
Ccbl2	0.249227	0.0215293	24	9	1.90684
Tor1a	0.249227	0.0215293	24	12	1.80787
Ccna2	0.249227	0.0215293	24	19.5	1.7396
Dut	0.249227	0.0215293	24	18	1.70454
Becn1	0.249227	0.0215293	24	7.5	1.7041
Gm20257	0.249227	0.0215293	24	6	1.59888
Bnip3l	0.249227	0.0215293	24	4.5	1.58902
Glod4	0.249227	0.0215293	24	6	1.58751
Gpam	0.249227	0.0215293	24	7.5	1.55972
Psme1	0.249227	0.0215293	24	9	1.5268
Gsr	0.249227	0.0215293	24	21	1.41605
Hacd2	0.249227	0.0215293	24	12	1.37973
Khdrbs3	0.249227	0.0215293	24	3	1.35653
Wls	0.249227	0.0215293	24	3	1.3447
Trib1	0.249227	0.0215293	24	12	1.34105
Mon1a	0.249227	0.0215293	24	12	1.28765
Slc16a13	0.249227	0.0215293	24	7.5	1.13718
Dnaja4	0.249227	0.0215293	24	12	1.03112
4930452B06Rik	0.249227	0.0215293	24	6	1.01159
Smarce1	0.249227	0.0215293	24	6	1.00371
Lum	0.249227	0.0215293	24	21	0.99295
Hdac5	0.249227	0.0215293	24	6	0.977493
Dnal4	0.249227	0.0215293	24	7.5	0.956167
Cldn12	0.249227	0.0215293	24	9	0.913901
Trim68	0.249227	0.0215293	24	7.5	0.910473
B4galt7	0.249227	0.0215293	24	13.5	0.866251
Arfrp1	0.249227	0.0215293	24	10.5	0.850341
A130077B15Rik	0.249227	0.0215293	24	4.5	0.825782
Trim62	0.249227	0.0215293	24	22.5	0.803235
Mzt1	0.249227	0.0215293	24	3	0.78545
Wdr48	0.249227	0.0215293	24	4.5	0.771257
Prpf38b	0.249227	0.0215293	24	7.5	0.749123
Tpst1	0.249227	0.0215293	24	3	0.747489
Il17d	0.249227	0.0215293	24	21	0.740638
Pik3r2	0.249227	0.0215293	24	7.5	0.73024
Etv1	0.249227	0.0215293	24	12	0.695931
Igfbp3	0.249227	0.0215293	24	1.5	0.684069
H2-T24	0.249227	0.0215293	24	1.5	0.606815
Cd2ap	0.249227	0.0215293	24	6	0.603843
H2-DMb1	0.249227	0.0215293	24	1.5	0.595315
Fbxw9	0.249227	0.0215293	24	9	0.587379
Slain2	0.249227	0.0215293	24	0	0.574937
Egfl7	0.249227	0.0215293	24	9	0.57365
Elac1	0.249227	0.0215293	24	7.5	0.550647
Psmc3ip	0.249227	0.0215293	24	18	0.548508
Rnf138	0.249227	0.0215293	24	10.5	0.537188
Ctdp1	0.249227	0.0215293	24	10.5	0.526698
Galnt2	0.249227	0.0215293	24	6	0.517235
Fzd6	0.249227	0.0215293	24	6	0.494738
Klf13	0.249227	0.0215293	24	10.5	0.478933
Lclat1	0.249227	0.0215293	24	4.5	0.455724
Zscan25	0.249227	0.0215293	24	10.5	0.444175
Ankrd11	0.249227	0.0215293	24	9	0.437648
Tbc1d23	0.249227	0.0215293	24	6	0.39926
Gabpa	0.249227	0.0215293	24	4.5	0.355033
5033406O09Rik	0.249227	0.0215293	24	1.5	0.338666
Rbpms2	0.249227	0.0215293	24	7.5	0.323227
Atg9b	0.249227	0.0215293	24	9	0.301043
Ago4	0.249227	0.0215293	24	6	0.283711
Gsg2	0.249227	0.0215293	24	19.5	0.251897
Afap1	0.249227	0.0215293	24	3	0.239793
Zbtb43	0.249227	0.0215293	24	7.5	0.218419
Trdmt1	0.249227	0.0215293	24	6	0.203933
Cxcl13	0.249227	0.0215293	24	22.5	0.202217
Abhd6	0.249227	0.0215293	24	0	0.199761
Parp8	0.249227	0.0215293	24	4.5	0.195645
Snai3	0.249227	0.0215293	24	13.5	0.185306
Ddhd2	0.249227	0.0215293	24	6	0.170189
Arhgap6	0.249227	0.0215293	24	3	0.147513
Ccdc57	0.249227	0.0215293	24	4.5	0.140041
Lnpep	0.249227	0.0215293	24	3	0.114343
Gpr126	0.249227	0.0215293	24	4.5	0.113565
Nanos1	0.249227	0.0215293	24	16.5	0.106678
Nup62-il4i1	0.249227	0.0215293	24	7.5	0.102152
Zfp704	0.249227	0.0215293	24	3	0.0870936
Fads6	0.272581	0.0236529	24	3	0.277227
Kif4	0.272581	0.0236529	24	21	0.264773
Cldn4	0.272581	0.0236529	24	3	0.262197
BC030867	0.272581	0.0236529	24	18	0.196242
Klhl3	0.272581	0.0236529	24	6	0.145287
Rpl19	0.274849	0.0257765	24	10.5	54.8243
Abhd11os	0.274849	0.0257765	24	9	9.66317
Uqcrh	0.274849	0.0257765	24	9	9.59891
Hist1h2bc	0.274849	0.0257765	24	22.5	9.3541
Eif3g	0.274849	0.0257765	24	9	7.38071
Pecr	0.274849	0.0257765	24	12	7.2044
Npm1	0.274849	0.0257765	24	7.5	7.0367
Tmem223	0.274849	0.0257765	24	6	5.83138
Deaf1	0.274849	0.0257765	24	10.5	4.97644
Cstb	0.274849	0.0257765	24	10.5	4.78452
Bola1	0.274849	0.0257765	24	10.5	3.9373
Sytl1	0.274849	0.0257765	24	9	3.50308
Zfyve21	0.274849	0.0257765	24	12	3.44154
Slc35f5	0.274849	0.0257765	24	6	2.74381
Rnf149	0.274849	0.0257765	24	3	2.57039
Clk3	0.274849	0.0257765	24	12	2.09085
Hopx	0.274849	0.0257765	24	6	2.06409
Oxr1	0.274849	0.0257765	24	6	1.87206
Selenbp1	0.274849	0.0257765	24	9	1.86456
Cds2	0.274849	0.0257765	24	6	1.70114
Brms1	0.274849	0.0257765	24	9	1.69683
Ccdc47	0.274849	0.0257765	24	12	1.6687
Mc5r	0.274849	0.0257765	24	6	1.61588
Rrm1	0.274849	0.0257765	24	18	1.42541
Igbp1	0.274849	0.0257765	24	9	1.42153
Trmt61a	0.274849	0.0257765	24	12	1.35792
Tank	0.274849	0.0257765	24	1.5	1.30111
Tmem167b	0.274849	0.0257765	24	4.5	1.12634
Morn2	0.274849	0.0257765	24	9	1.03468
Rnf44	0.274849	0.0257765	24	7.5	0.950491
Prr13	0.274849	0.0257765	24	0	0.933984
Fam134b	0.274849	0.0257765	24	1.5	0.931546
Acads	0.274849	0.0257765	24	6	0.902909
Chordc1	0.274849	0.0257765	24	18	0.876157
Mapkap1	0.274849	0.0257765	24	9	0.854885
Pcbp4	0.274849	0.0257765	24	6	0.836591
Adck3	0.274849	0.0257765	24	6	0.830244
Dyrk2	0.274849	0.0257765	24	6	0.772474
Cipc	0.274849	0.0257765	24	12	0.681773
Osbpl6	0.274849	0.0257765	24	9	0.639734
Dock7	0.274849	0.0257765	24	3	0.635053
Nt5c3b	0.274849	0.0257765	24	7.5	0.609312
C3	0.274849	0.0257765	24	1.5	0.60204
Tbc1d22a	0.274849	0.0257765	24	6	0.601712
Snx13	0.274849	0.0257765	24	3	0.57126
Spns2	0.274849	0.0257765	24	10.5	0.565838
Pbxip1	0.274849	0.0257765	24	6	0.544517
Mpeg1	0.274849	0.0257765	24	6	0.52844
Alg10b	0.274849	0.0257765	24	6	0.524009
Mff	0.274849	0.0257765	24	4.5	0.500599
Slc25a26	0.274849	0.0257765	24	4.5	0.497073
Nusap1	0.274849	0.0257765	24	21	0.456116
Abcc10	0.274849	0.0257765	24	7.5	0.444687
Itm2a	0.274849	0.0257765	24	0	0.424095
Ahctf1	0.274849	0.0257765	24	15	0.415953
Fam222b	0.274849	0.0257765	24	15	0.410952
Ppil3	0.274849	0.0257765	24	4.5	0.404452
Fzd10	0.274849	0.0257765	24	1.5	0.368305
1700096K18Rik	0.274849	0.0257765	24	6	0.348064
Sepsecs	0.274849	0.0257765	24	13.5	0.332944
Prune	0.274849	0.0257765	24	7.5	0.315132
Map4k3	0.274849	0.0257765	24	6	0.307699
Fam3c	0.274849	0.0257765	24	22.5	0.301494
Scara5	0.274849	0.0257765	24	0	0.28691
Atf2	0.274849	0.0257765	24	4.5	0.266706
Hmbox1	0.274849	0.0257765	24	4.5	0.26595
Trak2	0.274849	0.0257765	24	18	0.263993
E2f8	0.274849	0.0257765	24	19.5	0.261476
Rab13	0.274849	0.0257765	24	3	0.255502
Unk	0.274849	0.0257765	24	6	0.254479
Zfp143	0.274849	0.0257765	24	0	0.24588
Apbb3	0.274849	0.0257765	24	13.5	0.216109
Epb4.1l2	0.274849	0.0257765	24	0	0.205126
Pvrl3	0.274849	0.0257765	24	0	0.193363
Stxbp5	0.274849	0.0257765	24	6	0.17658
Tmx4	0.274849	0.0257765	24	3	0.164383
Dsel	0.274849	0.0257765	24	21	0.164189
Agbl5	0.274849	0.0257765	24	4.5	0.161193
Msc	0.274849	0.0257765	24	0	0.158152
Arsk	0.274849	0.0257765	24	1.5	0.157784
Ino80	0.274849	0.0257765	24	6	0.130523
Pfkfb3	0.274849	0.0257765	24	12	0.11917
Plxdc2	0.274849	0.0257765	24	3	0.119146
Atp6v0c-ps2	0.274849	0.0257765	24	15	0.118828
Sema3d	0.274849	0.0257765	24	10.5	0.100668
Scn8a	0.274849	0.0257765	24	9	0.0990934
Zfp760	0.274849	0.0257765	24	0	0.098756
Ttc26	0.274849	0.0257765	24	4.5	0.0897153
Zfp788	0.274849	0.0257765	24	22.5	0.0816856
Epha7	0.274849	0.0257765	24	6	0.0573363
Asf1b	0.298642	0.0282638	24	19.5	0.898533
Cenph	0.298642	0.0282638	24	21	0.569131
Zwilch	0.298642	0.0282638	24	19.5	0.386431
Tesc	0.298642	0.0282638	24	16.5	0.275284
Spag5	0.298642	0.0282638	24	21	0.253708
1700112E06Rik	0.298642	0.0282638	24	13.5	0.189864
Lrrc49	0.298642	0.0282638	24	0	0.168666
Gen1	0.298642	0.0282638	24	19.5	0.166292
D8Ertd82e	0.298642	0.0282638	24	4.5	0.110063
Tcf24	0.298642	0.0282638	24	0	0.0724775
Dach2	0.298642	0.0282638	24	7.5	0.0539341
Rps12	0.301591	0.0307511	24	12	188.431
Rps9	0.301591	0.0307511	24	10.5	63.6932
Rpl28	0.301591	0.0307511	24	10.5	40.0187
Rexo2	0.301591	0.0307511	24	12	20.4835
Slc3a2	0.301591	0.0307511	24	12	18.7601
Ndufb9	0.301591	0.0307511	24	9	14.9859
Ndufb8	0.301591	0.0307511	24	10.5	14.6385
Eif4h	0.301591	0.0307511	24	10.5	5.92116
Tmem176b	0.301591	0.0307511	24	7.5	4.91262
Klf15	0.301591	0.0307511	24	12	4.74836
Mrps28	0.301591	0.0307511	24	9	4.60018
B4galt1	0.301591	0.0307511	24	10.5	4.25327
Mfsd6	0.301591	0.0307511	24	12	3.59703
Ppp1r14b	0.301591	0.0307511	24	22.5	3.28704
Fam195a	0.301591	0.0307511	24	10.5	2.97142
Dctn6	0.301591	0.0307511	24	9	2.52214
Ccbl1	0.301591	0.0307511	24	12	2.16516
Nfe2l1	0.301591	0.0307511	24	10.5	2.13153
Ptp4a2	0.301591	0.0307511	24	3	1.99378
Mzt2	0.301591	0.0307511	24	4.5	1.82182
Clk4	0.301591	0.0307511	24	12	1.7366
Pde8a	0.301591	0.0307511	24	13.5	1.69216
Gdf15	0.301591	0.0307511	24	13.5	1.62705
Auh	0.301591	0.0307511	24	6	1.54814
Ssu72	0.301591	0.0307511	24	9	1.54102
Mycbp	0.301591	0.0307511	24	9	1.51878
Ap3s1	0.301591	0.0307511	24	0	1.45061
Mylip	0.301591	0.0307511	24	4.5	1.24669
Actr3	0.301591	0.0307511	24	6	1.23118
Slc25a12	0.301591	0.0307511	24	9	1.13916
Zranb2	0.301591	0.0307511	24	3	1.07464
Ly6f	0.301591	0.0307511	24	12	1.05625
Mfap3l	0.301591	0.0307511	24	10.5	1.03961
Igsf5	0.301591	0.0307511	24	9	0.991041
Vps54	0.301591	0.0307511	24	6	0.961393
Spg21	0.301591	0.0307511	24	3	0.938994
Tob2	0.301591	0.0307511	24	9	0.849168
Acp5	0.301591	0.0307511	24	10.5	0.831917
Topbp1	0.301591	0.0307511	24	18	0.822282
Tmem126b	0.301591	0.0307511	24	3	0.783242
Top2a	0.301591	0.0307511	24	19.5	0.778416
Degs1	0.301591	0.0307511	24	6	0.737703
Vasn	0.301591	0.0307511	24	12	0.731891
Htra3	0.301591	0.0307511	24	0	0.712006
Dcaf13	0.301591	0.0307511	24	13.5	0.641285
Tbce	0.301591	0.0307511	24	7.5	0.60076
Ankrd39	0.301591	0.0307511	24	9	0.571557
Sppl2b	0.301591	0.0307511	24	7.5	0.561785
Ier3	0.301591	0.0307511	24	10.5	0.554549
Pgm2	0.301591	0.0307511	24	7.5	0.536938
Erlec1	0.301591	0.0307511	24	7.5	0.53084
Asf1a	0.301591	0.0307511	24	22.5	0.524668
Srpx	0.301591	0.0307511	24	0	0.515842
Sesn2	0.301591	0.0307511	24	12	0.51131
Mms22l	0.301591	0.0307511	24	21	0.502507
Stx8	0.301591	0.0307511	24	7.5	0.4681
Klhl17	0.301591	0.0307511	24	7.5	0.456503
Lmnb2	0.301591	0.0307511	24	16.5	0.454949
Rwdd3	0.301591	0.0307511	24	6	0.416526
Cfp	0.301591	0.0307511	24	22.5	0.415765
Tshz2	0.301591	0.0307511	24	6	0.407481
Fyco1	0.301591	0.0307511	24	7.5	0.388476
Cast	0.301591	0.0307511	24	0	0.379616
Fbxl20	0.301591	0.0307511	24	6	0.366088
Tnni3	0.301591	0.0307511	24	12	0.349139
Tap1	0.301591	0.0307511	24	9	0.332489
Atg16l2	0.301591	0.0307511	24	21	0.312857
Tgm5	0.301591	0.0307511	24	4.5	0.262893
Sik1	0.301591	0.0307511	24	10.5	0.236854
Mmp24	0.301591	0.0307511	24	3	0.22785
Rasgrp1	0.301591	0.0307511	24	7.5	0.219066
Nqo1	0.301591	0.0307511	24	3	0.216419
Zcchc14	0.301591	0.0307511	24	6	0.21601
Slc39a10	0.301591	0.0307511	24	0	0.215649
Col14a1	0.301591	0.0307511	24	1.5	0.214839
Gm608	0.301591	0.0307511	24	7.5	0.187342
Tmem164	0.301591	0.0307511	24	22.5	0.181397
D430042O09Rik	0.301591	0.0307511	24	6	0.173741
Cxxc4	0.301591	0.0307511	24	1.5	0.167835
Dennd4b	0.301591	0.0307511	24	3	0.165486
Rassf6	0.301591	0.0307511	24	22.5	0.165403
Dpyd	0.301591	0.0307511	24	4.5	0.15291
Zmym3	0.301591	0.0307511	24	6	0.140908
Zfp39	0.301591	0.0307511	24	7.5	0.131915
Sgms2	0.301591	0.0307511	24	22.5	0.127679
Pcsk6	0.301591	0.0307511	24	0	0.115549
Rsbn1	0.301591	0.0307511	24	4.5	0.113569
Braf	0.301591	0.0307511	24	3	0.0881167
Igsf3	0.301591	0.0307511	24	7.5	0.0798043
Lrrn4cl	0.301591	0.0307511	24	13.5	0.0797767
Gbp7	0.301591	0.0307511	24	4.5	0.05631
Hic2	0.301591	0.0307511	24	6	0.0535821
Atxn1	0.301591	0.0307511	24	4.5	0.0454458
Kif21b	0.301591	0.0307511	24	4.5	0.0429284
Cenpp	0.328555	0.0336539	24	21	0.516265
Mtcp1	0.328555	0.0336539	24	22.5	0.469315
5430405H02Rik	0.328555	0.0336539	24	12	0.393474
Kif11	0.328555	0.0336539	24	19.5	0.306319
Hnf1b	0.328555	0.0336539	24	10.5	0.072735
Col27a1	0.328555	0.0336539	24	3	0.0503467
Rps5	0.330737	0.0365568	24	12	62.8005
Cox4i1	0.330737	0.0365568	24	12	27.6641
Rps27a	0.330737	0.0365568	24	13.5	24.6458
Rps13	0.330737	0.0365568	24	15	18.8973
H3f3b	0.330737	0.0365568	24	7.5	8.45379
Gorasp2	0.330737	0.0365568	24	12	8.13997
Psmb6	0.330737	0.0365568	24	12	7.84876
Cdk5rap3	0.330737	0.0365568	24	9	7.23279
D8Ertd738e	0.330737	0.0365568	24	9	6.78848
Prdx5	0.330737	0.0365568	24	9	6.02149
Ceacam1	0.330737	0.0365568	24	7.5	5.28536
Krt23	0.330737	0.0365568	24	4.5	4.48129
Atraid	0.330737	0.0365568	24	9	3.48108
Exosc5	0.330737	0.0365568	24	10.5	3.4399
Arl6ip4	0.330737	0.0365568	24	10.5	3.23294
Hsbp1	0.330737	0.0365568	24	7.5	3.17905
Hagh	0.330737	0.0365568	24	9	3.16577
H2-Aa	0.330737	0.0365568	24	7.5	2.92882
Man2a1	0.330737	0.0365568	24	0	2.62826
Triobp	0.330737	0.0365568	24	7.5	2.61261
Wdr83os	0.330737	0.0365568	24	9	2.5898
Rfc4	0.330737	0.0365568	24	21	2.53503
Immp1l	0.330737	0.0365568	24	3	2.45536
Eid1	0.330737	0.0365568	24	22.5	2.37007
Pnrc2	0.330737	0.0365568	24	3	2.31345
Inmt	0.330737	0.0365568	24	12	2.04749
Sbds	0.330737	0.0365568	24	9	2.01994
Txnl1	0.330737	0.0365568	24	13.5	1.88482
Cpd	0.330737	0.0365568	24	6	1.77398
Cenpm	0.330737	0.0365568	24	18	1.74048
Sugp1	0.330737	0.0365568	24	7.5	1.67349
Ddx39	0.330737	0.0365568	24	10.5	1.57674
Gmnn	0.330737	0.0365568	24	16.5	1.56546
Mettl5	0.330737	0.0365568	24	6	1.44366
Tfap2b	0.330737	0.0365568	24	12	1.43437
Smim20	0.330737	0.0365568	24	6	1.3204
Tulp2	0.330737	0.0365568	24	10.5	1.28688
Ube2b	0.330737	0.0365568	24	4.5	1.23509
Fam149b	0.330737	0.0365568	24	4.5	1.17948
Ebag9	0.330737	0.0365568	24	7.5	1.13435
Id4	0.330737	0.0365568	24	1.5	1.08082
Fermt2	0.330737	0.0365568	24	6	0.977867
Vbp1	0.330737	0.0365568	24	21	0.865276
Zbtb42	0.330737	0.0365568	24	7.5	0.834263
Tom1l2	0.330737	0.0365568	24	7.5	0.742646
Ccz1	0.330737	0.0365568	24	6	0.727393
Micu1	0.330737	0.0365568	24	3	0.716409
Trafd1	0.330737	0.0365568	24	7.5	0.708438
D030056L22Rik	0.330737	0.0365568	24	21	0.706757
Mapkapk3	0.330737	0.0365568	24	12	0.699954
Tmem101	0.330737	0.0365568	24	6	0.684624
Exoc7	0.330737	0.0365568	24	7.5	0.673028
Cutc	0.330737	0.0365568	24	13.5	0.669207
Eps8	0.330737	0.0365568	24	4.5	0.653969
Pgm1	0.330737	0.0365568	24	1.5	0.651094
Usb1	0.330737	0.0365568	24	3	0.62743
Nfat5	0.330737	0.0365568	24	6	0.559415
Decr1	0.330737	0.0365568	24	7.5	0.543862
Scoc	0.330737	0.0365568	24	3	0.536586
Nrg4	0.330737	0.0365568	24	18	0.5201
Zfp623	0.330737	0.0365568	24	12	0.48044
Ppp2r5c	0.330737	0.0365568	24	6	0.46037
Socs6	0.330737	0.0365568	24	4.5	0.456056
Atp5s	0.330737	0.0365568	24	7.5	0.442915
Akap8	0.330737	0.0365568	24	9	0.404703
Rtn4	0.330737	0.0365568	24	3	0.399361
Retsat	0.330737	0.0365568	24	6	0.394805
5730409E04Rik	0.330737	0.0365568	24	4.5	0.38778
Pgf	0.330737	0.0365568	24	12	0.387739
Insr	0.330737	0.0365568	24	7.5	0.382811
Fignl1	0.330737	0.0365568	24	18	0.374591
Hist1h3c	0.330737	0.0365568	24	21	0.365756
Mcm8	0.330737	0.0365568	24	19.5	0.363687
Cc2d1a	0.330737	0.0365568	24	6	0.341546
Gabpb2	0.330737	0.0365568	24	7.5	0.331847
Bend5	0.330737	0.0365568	24	7.5	0.328572
Commd8	0.330737	0.0365568	24	3	0.326877
Ccdc137	0.330737	0.0365568	24	6	0.325452
Zfp335	0.330737	0.0365568	24	7.5	0.323402
Rbm15	0.330737	0.0365568	24	12	0.321961
Arid1b	0.330737	0.0365568	24	3	0.320079
Arhgap12	0.330737	0.0365568	24	6	0.278107
Slc7a7	0.330737	0.0365568	24	12	0.266537
Jarid2	0.330737	0.0365568	24	7.5	0.259494
Zfp758	0.330737	0.0365568	24	3	0.255383
Armc8	0.330737	0.0365568	24	6	0.235296
Ahi1	0.330737	0.0365568	24	1.5	0.224468
Cdk19	0.330737	0.0365568	24	3	0.220682
Plxna1	0.330737	0.0365568	24	3	0.198019
AY512931	0.330737	0.0365568	24	6	0.195322
Sema3f	0.330737	0.0365568	24	6	0.191364
Sstr3	0.330737	0.0365568	24	12	0.184638
Tango6	0.330737	0.0365568	24	7.5	0.173299
Gla	0.330737	0.0365568	24	0	0.149402
Dip2c	0.330737	0.0365568	24	3	0.135236
Rom1	0.330737	0.0365568	24	16.5	0.115579
Igdcc4	0.330737	0.0365568	24	6	0.109566
Extl1	0.330737	0.0365568	24	4.5	0.103185
Adcy4	0.330737	0.0365568	24	6	0.0922175
Lyst	0.330737	0.0365568	24	22.5	0.0870907
Tnrc6b	0.330737	0.0365568	24	6	0.077363
Arhgef17	0.330737	0.0365568	24	3	0.0760846
Plekhm3	0.330737	0.0365568	24	4.5	0.0585446
Star	0.330737	0.0365568	24	9	0.0540254
Erdr1	0.359003	0.0399327	24	4.5	2.517
Esco2	0.359003	0.0399327	24	19.5	0.507849
Gm15421	0.359003	0.0399327	24	16.5	0.23467
Gm9958	0.359003	0.0399327	24	0	0.207016
Eps8l1	0.359003	0.0399327	24	3	0.140436
Bhlhe22	0.359003	0.0399327	24	3	0.127901
Pcsk4	0.359003	0.0399327	24	13.5	0.127189
Spp1	0.359003	0.0399327	24	12	0.119375
Ncoa7	0.359003	0.0399327	24	3	0.0751987
Cyp2f2	0.361271	0.0433087	24	9	44.1776
Cope	0.361271	0.0433087	24	12	29.564
Krt18	0.361271	0.0433087	24	10.5	29.2466
Ltf	0.361271	0.0433087	24	4.5	26.9656
Rpl37	0.361271	0.0433087	24	10.5	20.5009
Hnrnpa3	0.361271	0.0433087	24	3	10.4787
Ppapdc1b	0.361271	0.0433087	24	7.5	10.3571
Dohh	0.361271	0.0433087	24	10.5	5.15636
Pycr1	0.361271	0.0433087	24	12	5.01199
Timm23	0.361271	0.0433087	24	12	4.75585
Ivns1abp	0.361271	0.0433087	24	21	4.46038
Mea1	0.361271	0.0433087	24	9	4.27124
Phpt1	0.361271	0.0433087	24	10.5	3.97752
Gadd45g	0.361271	0.0433087	24	12	3.78334
Golph3	0.361271	0.0433087	24	4.5	3.49767
Rab25	0.361271	0.0433087	24	7.5	2.92749
Selm	0.361271	0.0433087	24	7.5	2.89837
Vps28	0.361271	0.0433087	24	9	2.75589
Atpif1	0.361271	0.0433087	24	6	2.63958
Cfdp1	0.361271	0.0433087	24	6	2.45242
Tcta	0.361271	0.0433087	24	7.5	2.39522
Sumo3	0.361271	0.0433087	24	7.5	2.23958
Btg2	0.361271	0.0433087	24	1.5	2.1278
Thrap3	0.361271	0.0433087	24	9	1.99646
Gyltl1b	0.361271	0.0433087	24	7.5	1.97285
Rap1gap2	0.361271	0.0433087	24	1.5	1.94855
Rbx1	0.361271	0.0433087	24	12	1.87152
Nudt16l1	0.361271	0.0433087	24	9	1.82512
1810044D09Rik	0.361271	0.0433087	24	10.5	1.71538
1110032A03Rik	0.361271	0.0433087	24	7.5	1.65476
Ostf1	0.361271	0.0433087	24	6	1.60065
Tmem126a	0.361271	0.0433087	24	6	1.56148
Gprc5c	0.361271	0.0433087	24	6	1.51964
Ckap4	0.361271	0.0433087	24	21	1.49423
Chaf1b	0.361271	0.0433087	24	19.5	1.45944
Pcmtd1	0.361271	0.0433087	24	6	1.43095
Zfp367	0.361271	0.0433087	24	19.5	1.39892
Hk2	0.361271	0.0433087	24	12	1.37487
Lig1	0.361271	0.0433087	24	18	1.34574
Fbxo31	0.361271	0.0433087	24	12	1.2833
Gpt	0.361271	0.0433087	24	12	1.24305
Galns	0.361271	0.0433087	24	12	1.18983
Mocs2	0.361271	0.0433087	24	7.5	1.18086
Akr1c13	0.361271	0.0433087	24	6	1.16822
Rragd	0.361271	0.0433087	24	3	1.15194
Pkn1	0.361271	0.0433087	24	7.5	1.12918
Krt7	0.361271	0.0433087	24	6	1.11771
Nt5c3	0.361271	0.0433087	24	18	1.11135
Fibp	0.361271	0.0433087	24	7.5	1.08317
Caap1	0.361271	0.0433087	24	16.5	1.04818
Lrrfip1	0.361271	0.0433087	24	6	0.969945
Tcp11l2	0.361271	0.0433087	24	6	0.925431
Firre	0.361271	0.0433087	24	7.5	0.918667
Ube2e2	0.361271	0.0433087	24	6	0.876722
Eef2k	0.361271	0.0433087	24	10.5	0.864245
Tmtc4	0.361271	0.0433087	24	3	0.85556
Hspa1b	0.361271	0.0433087	24	15	0.771239
Tnfrsf19	0.361271	0.0433087	24	6	0.769811
Hs3st6	0.361271	0.0433087	24	3	0.754379
Ankrd40	0.361271	0.0433087	24	4.5	0.737147
Eda2r	0.361271	0.0433087	24	21	0.728404
Lyz1	0.361271	0.0433087	24	0	0.719619
Poc1a	0.361271	0.0433087	24	18	0.71255
Kifc1	0.361271	0.0433087	24	19.5	0.70795
Cep63	0.361271	0.0433087	24	10.5	0.699588
Sav1	0.361271	0.0433087	24	22.5	0.668985
Hspb6	0.361271	0.0433087	24	10.5	0.664848
Ccdc91	0.361271	0.0433087	24	6	0.642625
Chek2	0.361271	0.0433087	24	21	0.641041
Ppp1r3b	0.361271	0.0433087	24	21	0.631173
Rad51ap1	0.361271	0.0433087	24	21	0.605239
Islr	0.361271	0.0433087	24	4.5	0.581463
Fam188a	0.361271	0.0433087	24	6	0.571524
Epc1	0.361271	0.0433087	24	10.5	0.565831
Trim72	0.361271	0.0433087	24	6	0.55397
Capn5	0.361271	0.0433087	24	3	0.550719
Leo1	0.361271	0.0433087	24	1.5	0.536118
Mplkip	0.361271	0.0433087	24	22.5	0.512923
Zfp946	0.361271	0.0433087	24	1.5	0.467198
Dkc1	0.361271	0.0433087	24	7.5	0.464192
Brwd1	0.361271	0.0433087	24	7.5	0.450653
Taf6l	0.361271	0.0433087	24	3	0.424669
A430105I19Rik	0.361271	0.0433087	24	7.5	0.419729
Ccdc90b	0.361271	0.0433087	24	4.5	0.410531
Phykpl	0.361271	0.0433087	24	6	0.409123
Noxo1	0.361271	0.0433087	24	3	0.395713
Clp1	0.361271	0.0433087	24	12	0.394125
Fdxr	0.361271	0.0433087	24	3	0.382508
Cnp	0.361271	0.0433087	24	6	0.36611
Prkcz	0.361271	0.0433087	24	6	0.352588
Pusl1	0.361271	0.0433087	24	7.5	0.338503
Tmem62	0.361271	0.0433087	24	1.5	0.3378
Fastkd2	0.361271	0.0433087	24	1.5	0.337624
Acrbp	0.361271	0.0433087	24	10.5	0.33597
Prkaa1	0.361271	0.0433087	24	3	0.326375
Rabgap1l	0.361271	0.0433087	24	6	0.325937
Sipa1l2	0.361271	0.0433087	24	9	0.321365
Rnpc3	0.361271	0.0433087	24	3	0.30464
Arl15	0.361271	0.0433087	24	3	0.299201
Arid4b	0.361271	0.0433087	24	7.5	0.241286
Ypel2	0.361271	0.0433087	24	3	0.239907
Cdon	0.361271	0.0433087	24	4.5	0.236697
Lrp1	0.361271	0.0433087	24	6	0.163712
Tmigd1	0.361271	0.0433087	24	7.5	0.160681
Hlf	0.361271	0.0433087	24	12	0.121676
Kcnq1	0.361271	0.0433087	24	7.5	0.116413
5730507C01Rik	0.361271	0.0433087	24	16.5	0.0928118
Rnf24	0.361271	0.0433087	24	6	0.0864934
Fam49a	0.361271	0.0433087	24	6	0.0830579
Jazf1	0.361271	0.0433087	24	18	0.0710186
Shank3	0.361271	0.0433087	24	6	0.0389837
Melk	0.390357	0.0472211	24	21	0.735678
Nuf2	0.390357	0.0472211	24	19.5	0.556007
Hist1h2ah	0.390357	0.0472211	24	21	0.378813
Fanca	0.390357	0.0472211	24	19.5	0.31545
Gm4890	0.390357	0.0472211	24	4.5	0.313635
Ncapg	0.390357	0.0472211	24	22.5	0.265492
Orc1	0.390357	0.0472211	24	21	0.109669
Parpbp	0.390357	0.0472211	24	19.5	0.0824861
6530402F18Rik	0.390357	0.0472211	24	21	0.0808579
Robo4	0.390357	0.0472211	24	6	0.0667402
Rian	0.390357	0.0472211	24	7.5	0.0646251
Hdgfrp3	0.390357	0.0472211	24	4.5	0.060918
P2ry1	0.390357	0.0472211	24	19.5	0.0333414
Pde8b	0.390357	0.0472211	24	7.5	0.0256191
