# Supplementary material for: High-Fat Nutritional Challenge Reshapes Circadian Signatures in Murine Extraorbital Lacrimal Glands
Source: Invest Ophthalmol Vis Sci. 2022 May 19;63(5):23. doi: 10.1167/iovs.63.5.23 (PMC9123521; doi:10.1167/iovs.63.5.23)
Supplement: Supplement 6 [file iovs-63-5-23_s006.xlsx]

## Sheet: HFD-18829
Gene Symbol	H0_1	H0_2	H0_3	H3_1	H3_2	H3_3	H6_1	H6_2	H6_3	H9_1	H9_2	H9_3	H12_1	H12_2	H12_3	H15_1	H15_2	H15_3	H18_1	H18_2	H18_3	H21_1	H21_2	H21_3
Scgb1b7	168493	167589	137558	161420	161685	102341	154085	153256	135522	160714	90440.8	143901	148551	115343	163745	188298	140574	145789	133521	132371	144569	133716	131361	170979
Scgb1b2	167647	140208	143624	163930	123984	115956	139923	131072	113277	131404	148254	148522	175549	129789	133792	158849	148363	151451	143859	145635	139312	130671	152782	155448
Mucl2	139277	162770	155651	149773	146452	115134	200726	182955	131268	208046	140461	144135	109149	106639	172602	138257	132984	141625	106354	105645	94461.7	102950	85848.5	140725
Scgb1b20	143137	143258	132434	136330	139261	94030.8	143249	131102	135241	136280	131591	128871	127664	107677	140590	152751	133944	133616	115105	121726	125766	121409	109116	153041
Gm1553	112681	110695	108610	111701	106358	92675.8	119937	113319	110123	105085	110053	111413	101970	95625.8	107006	109226	107812	115480	107792	107960	110151	107961	108894	105686
Scgb2b24	106019	99194.9	94960.1	99322.1	95160	75089.8	110714	106276	102721	108088	95790.4	97342.7	94275.5	81517.9	103170	105237	101323	101097	88383.1	85486.4	83724.5	75549.9	76646.7	100526
Scgb2b20	84305.9	75179.8	71789.4	78653.5	72069.9	59198.1	83274.1	72551.1	76439.9	75405.7	71819.8	74874.5	72542.5	58187.9	84075	83615.2	81482.5	86431.7	70717.6	72740.7	76292	72737.9	73023.4	100380
Scgb2b2	81561	66574.6	64099.6	74952.5	59869.2	56527.1	67558.8	63619.1	57058.1	61070	69676.1	75850.8	77386.5	58428.6	60426.9	68678.9	68869.4	77880	70760.2	76609.8	74065.8	69423.5	81996.4	85054.9
Scgb2b7	68843.3	58891.1	55366.1	61185.8	56931.2	48248.1	64343.3	56827.2	59135.8	60590.8	57751.8	58965.9	57293.8	47231.2	65647.8	64150.4	65290.8	70340.7	56301.1	58379.2	60201.2	56507.5	58349.9	75429.3
Obp1a	36687.3	62380.9	69602.2	48410.4	49127.5	34193	27513.4	37204.9	33088.9	50739.6	50566	45081.7	70329.1	54462.2	28469.2	34315.5	43576.8	56188.9	76818.4	72193.6	53445.9	55604.4	78480.5	34118.6
Scgb1b3	34937	33773.9	35200	23602.9	42043.8	14978.7	35135.8	30179.2	31093.9	23389.8	21926.4	29135.8	21194.4	21070.4	41498.6	38806.9	24700.8	30517.6	24094.3	30530.1	34735	31414.1	23800.4	39654.4
Scgb2b17	23713.8	26861.7	34250.3	24839	38191	16178.6	24343.2	19209.8	27327.4	19020.7	24195.7	31397.5	17309.2	23306.5	33260.9	22011.3	25364.7	31311.8	20752.7	27201	32601.2	37538.9	31017.8	38963
Scgb2b15	23129.4	27439.5	34250.3	24839	38191	16178.6	24343.2	19209.8	27327.5	19020.7	24195.7	31397.5	17309.2	23306.5	33260.9	22011.3	25364.7	31311.8	20752.7	27201	32601.2	37005	31017.8	38963
Mup4	24089.8	25330.7	25225.4	24790.5	26022	19970	24621.1	24301.4	25092.4	22802.1	24290.6	24492.6	21692.5	23759.3	23963.9	23536.1	22682.8	25604.1	22971.6	24809.4	27590.9	26092.8	24935.1	24963.5
Pip	24429.9	23812.2	23081.8	24461	22407	22604.3	22388	24799.8	27060.5	21998.4	25252.5	23548.8	20867.5	21807.9	22281.7	21906.4	24361.4	22856	23175.2	26317.1	23764.8	25166.6	24373	27836.1
Gm5938	15277.2	26427.9	28927.3	20524.3	20304.2	14907.4	11308.5	15730.2	13608.3	22780.5	21234	18679.8	29411.5	23435.6	12192.6	14771	17897.7	22987.5	32292.8	29538.1	21181	22388	31828.2	13109.1
Scgb1b29	10481	9799.42	31851.4	15115	14519.2	15174.9	27269	13162.6	33319.7	16153.6	69994.3	19692.1	17641.9	21850	12826.3	4933.02	23168.7	21385.7	11239	19921.7	7928.21	13091.7	4219.77	12276.6
Esp6	14979.5	14373.7	13544.4	15047.2	15117.9	13098.2	14549.6	15402.4	15377.1	14179.6	16772.9	16178.3	15288.1	15570.1	14059.1	14375.5	16018.6	16716.8	14510.6	16376.5	16617.3	15466.9	15900.9	15034.8
Esp15	13265.3	13998.2	12697.1	13952.3	13061.5	12934.6	14015.1	14425.7	16275.8	13325.9	15730.4	14869.5	14124	14483.7	13020.3	12852.8	11512.6	12569.4	13706	13153.5	14466.8	14279	14049	8668.09
Scgb2b12	17059.2	9104.05	16682.1	8152.71	23461.7	4666.87	13871.2	8312.38	14439.2	5851.87	10174	12035.7	5772.18	8199.41	19556	23267	10990.5	15467.5	5595.27	9629.03	14455.9	20165.2	11553	16417.2
Esp16	6463.76	6708.38	6545.6	7606.1	7147.44	6691.35	6562.03	6538.34	7381.73	6363.68	7278.19	7034.93	6685.64	7868.86	6747.12	5748.2	5859.3	6453.05	7343.41	7374.55	8409.9	8160.57	7606.32	5045.33
2310057J18Rik	5578.58	3106.45	3494.92	6235.1	3691.88	8892.09	4760.61	5468.32	5661.98	5108	4804.84	5861.53	5781.31	7525.2	4761.93	5437.32	6517.41	5354.68	5658.19	5032.41	5571.48	5627.54	5627.1	4237.72
Bpifa2	1.45	3.29	1.86	3.72	36.25	66898.1	1.3	1.37	1.13	1.15	1.11	1.67	1.06	32204.2	0	0.15	5.93	0	0.4	0.59	0.25	0.35	0.45	0.34
Gm12873	3868.22	3202.89	3147.79	3543.84	3060.5	2946.1	3410.73	3528.82	3292.75	3312.28	3686.71	3588.5	3396.67	3046.31	3083.59	3569.09	3722.7	4044.17	3631.47	3923.07	3738.07	3469.26	3736.43	4323.8
Gm12888	3604.08	3541.29	3483.48	4079.45	2949.95	3285.46	2663.93	2924.14	2891.72	2812.23	3456.44	3378.8	3818.07	3841.3	2489.18	3503.97	3383.46	3627.63	4304.61	4052.82	4038.4	3794.46	4251.87	3013.46
Smr3a	3.24	4.04	3.48	4.97	30.73	53882.1	3.61	2.05	2.49	2.13	1.19	2.24	2.3	26731	0	0.17	5.3	0	0.59	0.88	0.88	0.59	0.59	0.65
Sval2	3685.18	3950.43	3439.67	3403.15	3291.69	2946.91	2937.6	3365.16	3426.44	3073.52	3252.48	3361.64	2647.39	2812.45	2914.84	2431.14	2822.58	3156.5	2719.04	3617.85	3150.39	3518.92	3519.11	3494.74
Lcn11	3942.44	3992.09	3332.74	3014.25	3372.45	2675.7	3197.37	4000.99	4124.83	3033.03	2984.26	3311.87	2303.36	2547.02	3632.54	2444.5	2593.95	2442.43	1960.28	2889.92	2869.53	3018.47	2404.33	4262.46
Scgb1b24	3329.61	2983.01	2954.95	3010.17	2883.35	2237.31	3208.53	3139.74	3027.76	3236.53	3027.7	3329.31	2715.47	2218.82	2890.36	3425.99	2859.98	2577.77	2979.07	3061.57	2811.34	2736.57	2925.87	4388.4
Wfdc12	1799.6	2610.08	2530.18	2223.37	3081.06	2285.08	1996.68	2252.42	3742.58	3225.99	3136.28	2298.77	1723.68	3531.89	3619.14	3346.34	3745.64	3445.85	2167.69	2419.12	2297.43	2756.19	1969.93	2949.65
Esp18	2304.49	2085.84	2250.17	2638.8	2326.23	2320.29	2499.68	2369.37	2391.13	2269.12	2535.81	2444.01	2449.02	2708.23	2381.88	2112.57	2021.49	2327.41	2629.04	2621.6	2800.72	2558.13	2668.89	1703.54
Gm8978	2153.14	2686.97	2339.06	2123.78	2015.45	2107.06	1917.69	2200.95	2420.91	2092.44	2158.72	2143.32	1812.6	2069.06	1867.32	1438.87	1367.18	1689.22	1561.16	2350.5	1998.86	2391.96	2072.34	1542.38
Dnase1	1966.38	2048.53	1809.12	1826.03	2147.79	4092.99	2345.09	2533.35	2415.74	2208.58	1955.47	2128.86	1300.57	2436.64	2609.22	1597	1618.03	1636.42	1340.36	1386.95	1460.88	1530.78	1186.96	1726.56
Scgb2b30	1570.04	1705.73	2267.06	1365.09	2607.08	796.76	1053.33	858.39	1742.75	866.64	1386.95	1645.22	1031.08	2067.64	2015.82	1732.33	1604.06	2361.37	1270.1	1967.19	2752.75	3513.04	2783.28	2329.24
Scgb2b33	1570.04	1705.73	2267.06	1365.09	2607.08	796.76	1053.33	858.39	1742.75	866.64	1386.95	1645.22	1031.07	2067.64	2015.82	1732.33	1604.06	2361.37	1270.1	1967.19	2752.75	3513.04	2783.28	2329.24
Lipo1	2891.15	3137.9	2756.45	0.01	0	0.02	2813.24	2997.49	3294.49	2786.21	2913.28	3054.65	2718.64	2888.15	2854.26	2418.37	2543.81	2549.59	0.02	0	0	0	0	0
Lpo	1444.03	1646.69	1708.76	1431.04	1730.77	1642.14	1584.29	1800.72	1956.57	1819.16	1850.65	1739.72	1550.98	1876.88	1943.18	1599.53	1632.78	1591.13	1348.38	1623.12	1634.68	1804.57	1391.42	1450.9
Scgb2b10	1764.41	860.31	2326.5	651.49	3753.29	238.71	519.6	387.21	865.21	148.22	1073.76	1694.08	438.74	1408.41	1107.35	2042.17	857.96	1390.13	790.41	1636.45	2931.23	6010.6	3768.97	1739.96
Gm12887	1730.27	1648.95	1485.85	1701.72	1494.25	1576.25	1406.21	1624.64	1754.6	1349.5	1511.21	1594.13	1523.51	1586.61	1386.65	1401.68	1469.88	1589.34	1456.95	1971.32	1860.86	1938.97	1756.49	1524.9
Eef1a1	1299.75	1166.83	1255.53	1430.73	1481.69	1602.41	1412.69	1506.14	1610.86	1477.05	1708.22	1565.66	1674.54	1678.32	1425.13	1499.28	1791.42	1547.79	1832.15	1715.91	1697.08	1647.39	1736.63	1368.9
9530002B09Rik	1250.48	1274.79	1133.53	1290.82	1243.93	1079.11	1077.76	1142.97	1335.7	1177.57	1197.2	1249.39	1115.86	992.01	1177.8	1269.1	1288.26	1367.08	1263.59	1328.17	1222.24	1166.26	1260.19	1403.46
Car6	1053.05	516.77	740.94	875.67	683.79	4022.8	805.01	1127.77	778.08	927.91	744.38	862.16	1344.07	2836.1	1019.79	1453.52	565.8	700.74	1355.67	777.13	1164.41	829.4	963	549.07
Enpp6	0.03	0	0.01	2738.73	2849.41	2742.09	0	0	0	0.02	0.01	0.03	0	0.01	0.01	0.02	0	0	2636.1	3160.62	2989.65	3180.4	2774.01	2301.02
Tpt1	999.25	882.42	906.6	1016	898.1	1010.51	939.15	955.74	991.68	987.54	1103.3	1043.21	1045.65	1028.51	860.84	1018.57	1133.02	1197.12	1106.68	1158.61	1101.61	986.64	1174.79	1057.94
Gm10573	1086.03	1047.12	898.38	1099.21	860.28	1029.25	876.68	1037.47	1007.43	695.59	881.69	1073.48	1199.23	1019.47	847.27	821.82	996.77	922.9	1179.84	1347.98	1170.63	1262.31	1300.34	919.22
Scgb2b6	1115.43	1129.24	1104.5	954.44	1084.64	662.76	617.53	595.18	911.28	611.96	830	806	839.41	1009.04	983.48	1154.1	1064.61	1233.48	1006.15	1342.29	1338.62	1364.55	1350.84	1248.46
Nupr1	720.59	625.86	898.59	1061.35	1437.78	845.09	1346.71	1192.01	983.56	1223.87	996.98	1150.22	1009.73	628.29	896.5	793.7	1008.1	761.32	1309.8	830.12	901.73	859.86	1095.97	1027.36
Obp1b	1349.4	1423.43	1504.82	568.84	676.29	410.33	886.02	1155.64	1515.01	531.19	1231.03	883.99	458.25	618.44	543.58	448.42	740.3	801.16	343.17	659.91	1490.62	927.73	1362.02	1582.17
Scgb2b3	1115.05	1037.99	1032.83	699.38	1089.45	495.66	1104.61	916.64	916.48	665.56	685.83	958.66	610.91	643.46	1072.28	1046.27	671.16	1015.36	827.66	1088.26	1023.32	980.7	833.23	1191.4
Scgb2b26	1063.15	915.68	821.33	794.79	915.79	612.31	840.06	1027.55	914.84	981.99	904.41	976.65	831.64	665.97	781.09	1168.02	949.15	1084.35	936.44	1038.3	856.99	674.72	648.26	905.94
Gm14743	1273.86	1495.38	1718.21	548.69	745.26	374.23	725.38	918.79	1247.22	637.18	1053.51	764.49	463.15	631.52	472.24	443.6	664.64	811.2	347.54	703.79	1448.55	848	1523.6	1228.25
Ubb	728.45	651.95	631.12	745.05	734.93	767.55	763.27	772.26	828.79	769.51	810.23	837.96	878.88	819.7	835.96	816.94	922.46	840.34	869.67	828.13	856.92	864.94	870.99	775.99
Gm46985	768.96	754.38	802.32	866.68	731.28	784.88	703.19	742.79	830.62	718.88	847.6	742.93	670.1	813.33	639.01	638.19	632.39	690.53	699.88	873.26	784.7	844.45	887.79	658.4
Scgb1b27	799.36	657.54	561.12	502.89	849.65	885.02	693.77	433	626.03	419.74	499.25	705.39	566.65	632.65	815.2	317.91	698.68	1791.89	917.96	606.22	1166.41	766.43	776	512.38
Wfdc18	713.59	620.52	726.54	641.76	707.95	501.74	548.03	593.42	517.35	605.78	704.19	607.23	659.37	591.82	529.66	523.13	701.06	656.01	889.06	834.22	853.09	738.06	1062.75	1100.3
Rpl10	590.55	481.01	510.56	626.94	610.91	678.73	627.15	614.43	661.54	636.39	750.48	682.59	701.65	672.59	622.64	671.42	808.38	702.52	809.55	788.64	747.2	682.75	811.91	711.09
Esp31	477.52	461.06	369.53	628.07	458.62	575.61	632.89	620.57	482.05	674.56	806.14	987.22	998.34	974.12	778.21	552.41	466.01	682.69	726.71	700.92	827.35	663.85	854.23	291.88
Rpl41	654.11	525.03	534.75	645.12	590.78	668.05	548.48	569.15	601.59	594.13	682.26	651.36	622.59	631.05	572.79	572.22	734.64	745.6	650.3	640.31	697.32	639.16	778.78	934.16
105246811	674.43	807.34	650.15	594.85	688.08	679.21	351.39	483.63	676.91	497.56	676.54	527.12	700.16	827.27	751.76	714.48	728.43	552.02	879.72	464.1	728.25	638.62	643.78	481.86
Agr2	674.34	569.72	575.54	633.55	592.46	558.07	480.26	589.34	634.94	534.46	681.5	668.81	611.27	629.74	627.18	594.9	690.86	675.64	577.01	789.11	775.56	667.87	736.2	697.32
Rplp1	639.2	472.34	482.78	574.26	544.41	559.92	536.2	561.56	610.23	512.8	616.56	645.1	603.31	616.33	517.35	576.12	712.72	732.44	661.19	715.24	744.8	703.41	888.79	927.04
P4hb	577.43	582.2	524.77	578.5	571.67	632.7	519.16	619.68	664.19	557.11	622.64	632.08	646.58	686.16	631.92	618.75	622.52	607.33	610.07	677.81	688.61	693.44	650.35	573.7
Ly6e	554.95	502.89	568.61	561.47	544.47	602.66	477.66	587.59	614.27	546.98	572.02	558.93	667.18	605.34	504.93	604.07	735.76	494.51	685.24	667.37	639.87	685.24	634.88	557.29
Calr	561.79	670.6	590.61	568.14	545.87	549.47	388.53	542.9	616.86	448.93	544.17	553.66	550.75	656.26	532.57	593.29	570.05	507.09	512.64	606.54	665.89	661.46	585.8	507.41
Rps24	519.32	444.98	480.32	559.47	519.87	502.98	481.05	509.92	542.52	489.59	602.84	574.76	548.09	567.61	459.61	485.4	598.58	575.49	499.32	573.66	590.16	532.74	616.64	693.58
Gm21404	543.01	523.56	449.19	549.61	430.14	514.63	438.34	518.74	503.72	347.79	440.84	536.74	599.62	509.73	423.63	410.91	498.38	461.45	589.92	673.99	585.31	631.16	650.17	459.61
Rpl32	441.61	371.61	378.47	471.48	425.46	468.91	430.78	445.72	454.6	475.08	515.63	494.16	494.45	481.48	443.43	444.41	530.84	527.65	521.67	495.15	509.85	462.34	544.53	503.49
Rplp0	440.9	383.24	385.53	419.71	438.75	451.29	404.05	424.29	474.44	392.38	482.32	469.75	465.28	477.77	422.47	423.72	526.15	530.3	518.94	558.47	546.86	536.33	593.83	524.24
Rps12	468.2	366.19	401.76	469.9	418.18	441.46	409.37	419.44	453.52	414.5	529.02	486.32	461.23	444.22	367.16	433.81	531.3	521.25	467.19	508.2	486.14	443.92	585.03	591.87
Rpl35	475.68	387.88	396.11	482.65	444.45	440.33	418.58	427.02	433.8	424.93	471.5	483.96	474.47	467.45	384.09	403.89	522.68	503.73	461.99	474.01	490.03	431	547.87	550.12
LOC105244208	390.49	343.58	362.46	408.12	411.36	413.46	369.66	386.7	418.74	404.55	471.45	445.43	467.87	447.53	381.36	407.58	487.34	471.72	468.12	464.32	464.13	429.38	517.76	421.97
Serp1	399.82	414.48	368	414.63	410.06	424.31	374.8	420.41	450.61	373.32	426.95	442.94	435.55	485.37	408.23	363.71	395.19	406.57	412.06	474.6	503.31	483.33	466.14	358.08
Rps23	392.58	323.51	341.87	410.82	386.23	409.72	402.24	401.62	402.42	401.99	446.53	439.75	437.06	424.28	381.92	403.21	494.5	476.29	436.15	435.07	378.87	396.23	508.66	456.08
Rpl23a	402.55	335.31	341.47	406.79	383.11	399.8	374.94	388.92	369.91	382.92	468.97	403.66	423.78	413.87	342.34	379.13	461.02	465.96	412.67	431.63	421.82	376.61	452.2	434.82
Rpl4	347.88	318.08	340.26	378.4	398.54	399.95	382.77	403.54	419.95	384.32	444.79	430.68	438.18	424.01	356.18	380.17	454.76	394.55	434.45	435.29	416.32	408.9	444.09	368.98
Rpl12	383.83	334.1	323.23	384.43	368.01	371.19	338.89	366.58	378.71	352.48	445.18	428.99	411.52	409.91	340.76	351.22	440.41	453.06	395.19	444.98	464.83	402.28	518.9	465.93
Eef2	310.9	274.15	301.56	320.47	385.11	409.47	381.15	393.33	438.85	392.14	453.84	394.72	451.43	422.78	409.43	403.53	463.07	407.12	480.26	427.87	442.16	427.97	444.59	323.43
Rps26	361.12	284.31	332.52	366.86	362.67	377.15	334.35	355.63	408.33	354.41	434.46	386.03	407.96	405.95	351.25	370.05	466.52	420.77	454.47	405.46	455.43	399.94	460.53	476.47
Pabpc1	322.79	317.88	354.5	397.86	381.73	506.1	385.56	443.47	476.27	408.87	466.34	414.06	488.3	514.21	391.91	357.2	373.22	304.61	366.91	370.66	371.55	368.4	362.1	241.89
Bglap3	378.43	304.38	300.29	362.78	345.5	364.24	305.06	321.96	388.6	459.5	307.01	477.71	364.01	410.47	328.17	469.39	484.76	413.37	619.71	291.34	448.95	324.07	396.53	412.86
Rps4x	343.48	295.82	283.42	345.76	332.1	379.43	341.56	341.35	360.85	321.74	383.3	373.44	368.33	377.52	304.91	333.43	398.09	385.74	379.47	401.67	416.76	379.45	432.91	369.92
Rpl17	313.46	253.64	280.28	341.24	332.21	332.18	321.81	341.08	342.5	348.2	416.91	374.03	387.61	361.74	314.26	356.87	408.08	384.18	388.21	380.87	385.81	343.77	413.85	385.28
Rps2	327.65	308.38	295.29	355.05	339.49	358.88	278.47	327.53	339.9	295.04	366.15	350.46	364.96	397.88	311.8	309.48	382.31	358.01	355.09	380.26	418.1	408.28	455.28	397.08
Uba52	325.72	274.98	283.45	331.4	304.24	350.83	272.41	301.87	341.5	300.76	384.46	345.69	348.53	328.1	296.73	312.61	411.52	382.31	398.57	400.75	416.48	380.19	458.27	463.4
Rps14	334.36	259.84	243.22	312.4	301.95	320.16	323.21	306.45	332.4	313.52	379.66	364.51	357.7	266.3	300.65	338.87	411.79	404.68	388.31	414.83	388.31	349.68	459.11	440.42
Rps15	333.34	275.51	288.35	312.48	308.93	368.55	315.11	311.84	349.6	316.71	369.21	336.14	369.16	350.36	300.8	316.05	412.39	361.39	363.12	356.49	377.95	341.18	420.77	416.46
Rps3a1	321.76	262.19	273.69	322.09	322.77	326.94	311.85	302.06	318.84	315.32	366.06	355.93	343.02	334.28	287.71	321.08	391.5	379.06	363.72	379.43	368.49	338.92	418.62	376.86
Esp24	288.12	276.86	246.93	377.53	652.64	175.58	409.99	209.5	137.64	287.71	361.39	588.18	320.32	209.25	157.04	344.81	290.58	408.27	105.4	489.18	423.83	227.71	593.16	381.71
Gm12886	352.13	349.86	315.16	368.27	271.39	291.55	265.77	309.98	306.89	236.71	297.6	323.83	383.73	374.01	240.37	280.05	295.99	313.65	454.3	401.84	378.74	376.3	457.45	274.83
Hp	285.61	263.69	330.38	286.65	298.26	288.91	246.48	265.33	290.34	277.96	307.09	264.26	306.27	266.13	291.75	313.63	370.29	346.9	469.06	384	387.46	410.01	473.38	415.19
Rpl6	276.71	260.51	258.47	312.75	300.75	332.69	289.36	301.81	323.96	302.01	349.44	344.28	348.77	353.24	300.39	305.85	369.44	345.03	366.98	355.67	361.33	347.15	373.82	309.66
Ltf	306.09	279.8	342.68	293.74	223.18	284.82	234.14	276.6	314.43	261.1	320.41	347.26	407.96	332.31	175.77	281.69	383.21	276.85	395.58	428.8	383.5	401.93	475.65	361.94
Rpl28	280.97	260.12	275.94	324.89	301.59	304.04	282.97	311.45	331.15	296.14	357.82	315.3	346.2	342.81	272.56	318.29	379.65	332.76	367.07	365.69	354.87	319.63	389.16	350.96
Rps8	283.11	271.45	271.74	290.75	297.98	314.41	283.53	291.2	312.89	287.63	329.42	315.45	317.86	322.65	280.92	299.11	353.45	350.21	349.45	345.29	349.94	343.3	376.28	330.86
Rpl26	292.75	244.99	264.83	324.31	285.51	298.46	291.67	287.54	289.85	288.85	355.93	312.33	304.16	316.84	261.75	285.44	351.08	328.83	337.29	373.01	333.48	309	382.04	363.55
Rps7	300.14	247.02	253.23	299.57	277.71	302.64	293.31	283.47	291.53	281.53	342.23	309.08	306.45	303.86	269.27	278.74	359.97	367.79	331.29	349.79	341.31	315.12	396.22	332.61
Rpl19	276.03	234.2	243.03	281.63	280.24	296	273.59	277.55	291.92	279.3	326.29	305.63	328.39	301.49	278.09	293.02	370.42	344.74	344.32	359.31	341.54	332.5	369.75	361.62
Amy1	0.62	0.32	0.37	0.83	3.22	4908.12	0.25	0.4	0.47	0.25	0.22	0.23	0.4	2311.32	0.09	0.24	0.63	0.14	0.22	0.2	0.31	0.2	0.34	0.1
Rpl7a	268.29	254.04	242.58	284.67	277.97	301.89	260.34	275.94	277	264.5	315.16	284.31	297.59	323.47	259.81	276.55	312.36	312.59	307.96	326.74	326.93	309.77	358.99	316.98
Gm40525	265.01	409.88	267.6	207.24	310.98	272.59	142.22	250.79	255.5	275.45	246.69	209.26	316.48	399.34	414.43	289.65	430.59	226.01	437.21	218.82	392.4	330.17	226.88	171.74
Rpl38	288.24	237.62	244.65	294.95	246.77	244.4	225.62	308.77	301.49	292.61	324.42	304.39	286.29	246.11	213.82	320.19	359.3	320.83	296.97	283.98	282.62	251.97	307.63	408.36
Rpl5	256.11	221.61	249.12	287.2	271.1	285.26	271.94	276.8	288.01	281.23	321.18	293.77	304.24	304.25	240.03	283.75	321.33	300.09	302.4	308.64	302.21	276.56	327.79	290.41
Scgb2b18	251.83	307.4	406.46	228.39	436.09	123.01	155.63	134.77	282.98	143.62	232.15	254.63	179.01	344.68	314.84	260.61	226.36	363.6	167.77	283.1	392.4	528.45	412.72	334.74
Scgb2a2	547.6	256.16	149.1	409.12	79.53	345.27	217.78	225.64	160.51	175.95	176.09	194.93	433.45	336.7	134.56	326.83	242.78	276.67	291.69	248.53	305.31	340.12	611.85	276.95
Scgb2b27	342.26	341.33	303.71	235.64	319.82	288.89	325.88	321.46	280.21	241.79	216.86	312.73	198.96	221.07	343.83	423.21	197.79	236.19	200.82	248.74	270.67	253.4	226.72	372.67
Rps18	244.88	205.22	219.76	275.04	247.74	253.83	247.42	238.83	279.58	257.88	293.21	285.4	275.54	278.06	254.22	265.93	312.88	333.14	307.78	329.46	321.55	288.34	336.31	339.67
Ptma	256.97	258.62	260.33	312.85	281	321.06	232.95	270.8	315.46	251.27	272.6	258.93	306.31	366.4	248.44	251.09	274.42	226.74	278.3	257.57	298.68	320.87	319.63	235.22
Eif5a	262.18	270.42	238.86	254.43	257.87	258.28	212.41	253.86	291.13	228.67	278.07	268.69	273	288.65	252.36	263.67	312.22	289.54	287.24	295.84	306.85	292.62	306.49	296.41
Scgb1b12	393.22	231.78	347.66	184.25	518.06	97.62	355.99	220.25	343	160.31	201.32	218.38	106.44	147.86	457.93	498.11	221.22	300.27	98.04	196.6	293.11	378.3	200.72	361.8
Rpl13	264.96	202.89	215.42	237.32	236.24	282.14	239	237.25	256.57	229.35	273.44	266.87	270.85	263.06	236.58	230.23	300.98	301.66	314.99	298.12	319.35	296.96	375.54	307.73
Rpl8	243.11	220.23	228.03	247.27	243.46	277.64	225.32	244.71	265.68	248.8	271.95	263.91	268.12	271.05	245.74	244.5	312.79	286.05	303.18	296.98	299.17	294.47	337.96	309.29
Slc27a2	224.91	194.63	186	286.36	207.6	307.44	257.98	265.61	338.29	303.33	317.23	276.01	316.2	409.3	317.91	316.91	275.15	278.66	251.16	227.83	251.69	221.71	225	127.28
Rpl7	250.57	217.75	221.44	266.14	243.93	275.32	245.46	255.17	265.21	239.72	286.16	271.52	262.22	265.83	226.92	235.03	288.07	280.06	278.81	304.15	286.29	269.09	332.83	274.09
Hsp90ab1	160.26	176.13	187.95	179.8	209.55	204.34	183.8	197.59	211.25	191.32	221.23	195.45	288.57	238.85	225.51	376.45	426.77	460.31	457.46	395.29	347.9	269.37	276.34	226.16
Apoe	212.19	168.35	244.63	318.66	202.76	338.36	179.65	226.61	280.35	212.91	351.22	227.81	281.03	285.24	207.29	252.77	368.49	213.91	284.5	276.41	321.39	292.23	313.72	240.16
Fth1	227.53	196.5	249.15	269.18	237.59	280.32	216.41	225.47	256.85	243.14	280.37	231.05	273.78	255.81	236.11	253.1	355.67	259.66	318.39	282.18	280.56	274.03	316.06	268.94
Rpl15	240.47	211.4	209.76	264.72	245.66	260.71	231.26	246.11	245.67	240.55	285.8	258.76	271.85	266.85	228.05	245.83	296.52	282.98	280.53	279.03	295.14	271.64	313.49	275.95
Rpl13a	234.82	208.03	209.97	259.63	235	259.2	236.9	236.98	251.32	236.28	270.81	258.13	256.27	267.01	224.85	237.74	298.26	280.86	262.83	265.5	271.44	254	312.41	274.41
Ftl1	234.4	191.45	219.65	257.54	233.66	288.91	201.32	218.57	232.91	218.67	276.41	226.32	266.02	242.02	215.91	231.31	341.52	232.8	328.94	272.78	259.23	259.62	346.78	286.08
Rpl11	231.4	196.04	190.62	238.64	230.66	249.79	222.24	238.23	259.01	262.97	273.41	260.33	269.45	231.2	236.97	245.95	300.87	301.93	258.25	276.51	265.85	240.13	294.32	278.96
Ppia	225.22	193.46	195.28	253.11	229.65	264.2	193.33	226.21	253.41	212.31	254.52	232.97	253.63	314.63	229.95	223.56	288.5	257.75	265.9	274.75	309.04	282.65	308.18	299.87
Rps10	228.27	177.29	194.49	229.81	220.93	247.86	212.62	220.68	248.13	212.01	259.98	237.22	245.26	249.16	213.23	223.9	307.09	274.17	297.59	289.63	283.09	259.5	317.22	303.03
Rpl18	214.38	185.25	191.22	219.86	218.78	235.18	210.95	219.14	256.79	229.21	267.02	242.76	256.74	247.48	229.96	232.63	308.08	279.06	279.9	282.04	287.77	251.78	311.88	289.22
Rps16	231.03	165.29	194.83	231.53	210.63	244.03	214.88	210.32	234.99	213.34	261.26	253.19	254.08	256.47	214.47	223.81	308	276.51	274.71	274.85	281.47	258.05	326.48	298.24
Actg1	160.81	138.35	199.96	165.79	222.86	190.64	226.56	187.3	201.87	207.69	196.18	220.72	273.83	175.23	220.73	268.32	318.96	273.54	419.32	328.03	343.89	317.09	328.25	255.44
Ly6f	258.17	213.37	168.68	279.2	134.18	246.4	144.52	182.97	248.65	191.91	224.34	227.96	279.51	323.65	187.98	313.55	318.54	308.66	297.3	241.68	291.38	246.93	272.25	228.93
Hspa5	228.04	265.34	228	231.98	226.5	225.18	173.96	228.4	254.95	206.73	241.25	256.81	261.67	289.68	236.48	235.86	254.95	245.28	228.23	273.21	273.41	268.62	257.55	203.23
Ubc	214.6	219.86	238.18	231.5	222.44	273.91	199.05	218.54	214.69	221.27	248.51	212.76	269.55	220.07	267.94	270.16	258.68	265.11	269.47	205.31	205.97	274.56	295.16	217.7
Rps9	213.06	177.45	185.18	214.9	205.27	244.79	208.18	210.17	233.09	206.23	243.83	231.98	256.4	243.43	207.14	222.18	277.03	269.35	269.97	275.16	270.17	255.98	330.26	251.22
Mup2	227.15	228.46	216.13	207.46	252.84	194.28	222.77	190.22	250.82	187.64	218.04	234.83	181.18	221.82	205.78	162.94	259.69	441.94	266.88	228.4	304.65	261.2	266.74	225.49
Dcpp1	0	0.38	0.21	0	2.04	3777.96	0.16	0	0	0.13	0	0.16	0	1870.84	0	0	0.32	0	0	0.13	0	0.08	0.08	0
Fxyd3	212.73	174.03	223.94	201.65	237.46	221.99	205.15	216.66	224.96	213.51	257.13	228.17	241.5	242.36	193.02	199.67	246.6	233.12	277.38	272.01	293.94	248.39	287.26	265.69
Rps27	227.9	179.14	188.05	234.9	185.29	179.64	216.04	228.76	222.9	238.43	256.81	230.48	261.03	201.36	199.96	255.34	262.45	203.25	265.74	303.8	230.32	235.53	277.04	325.17
Tmbim6	214.65	197.62	199.08	220.87	222.78	270.77	209.39	247.85	266.72	225.19	243.98	242.94	254.87	270.99	223.53	227.28	244.54	203.39	240.88	233	242.91	245.54	243.19	184.86
Hspa8	98.23	116.6	107.21	75.92	98.41	82.1	73.19	93.09	116.36	120.37	168.17	147.77	289.48	251.56	214.5	454.3	643.73	630.28	416.62	473.04	419.85	154.47	186.65	143.89
Rps29	252.95	166.39	184.86	231.94	173.34	194.72	189.65	192.42	223.86	200.75	237.06	247.02	208.36	186.29	173.05	230.76	287.3	274.32	277.13	274.42	265.86	228.52	288.43	383.1
Rps17	215.13	168.55	177.74	234.5	208.64	238.44	200.87	213.05	211.95	207.36	257.53	236.33	240.99	243.43	198.25	211.42	250.02	247.58	249.48	248.97	253.21	243.54	274.27	269.92
Tmsb4x	233.92	159.52	189.58	233.31	206.95	246.63	195.93	203.3	230.03	200.48	249.42	211.15	250.82	216.72	192.98	187.26	314.57	214.51	297.69	233.28	246.65	233.96	304.8	226.56
Cyp2f2	176.8	147.65	165.35	207.86	190.86	231.62	195.32	227.97	255.63	245.24	272.39	288.99	322.03	321.62	221.2	206.16	220.45	207.95	244.28	232.96	241.98	202.74	207.78	146.54
S100a11	189.4	173.6	228.07	212.19	250.04	193.04	191.83	207.89	236.64	200.36	199.87	195.08	224.73	169.98	181.73	206.53	248.81	166.2	331.63	220.35	260.78	253.59	278.46	271.09
Bhlha15	227.23	238.49	215.96	179.34	183.33	214.43	165.96	202.47	225.7	194.87	213.16	199.91	233.88	293.14	212.14	241.76	252.93	205.75	227.83	262.98	243.52	213.09	212.97	213.9
Cd24a	197.79	218.02	216.21	224.32	219.16	258.74	186.14	212.17	237.23	194.97	215.34	208.7	203.24	219.16	174.48	184.78	203.52	180.56	229.71	248.63	245.31	255.96	245.07	207.89
Rps11	185.51	158.34	165.37	209.8	193.24	210.19	186.8	192.96	197.72	185.91	224.31	209.85	218.2	207.5	193.12	197.97	246.86	215.4	253.15	243.75	253.43	234.07	281.56	235.26
Rpl30	203.13	163.68	177.66	213.88	184.51	199.41	198.45	193.43	187.24	199.07	234.12	217.56	224.42	216.61	189.32	203.32	237.57	236.21	239.71	244.04	223.41	203.48	257.16	239.47
Rplp2	196.78	155.57	164.1	200.08	185.34	209.58	153.05	189.42	210.68	196.32	220.72	211.41	220.95	215.44	186.02	222.68	266.18	249.46	228.57	229.15	229.48	208.07	268.54	257.23
B2m	182.41	158.9	177.82	201.03	141.61	240.93	121.74	148.96	190.12	229.66	278.23	154.52	284.78	242.03	209.97	219.73	618.48	150.77	309.72	195.62	166.22	174.95	147.91	127.64
Chia1	0.06	0.09	0.19	0.53	2.2	3618.52	0.12	0.06	0.03	0	0.03	0.06	0	1443.09	0.03	0	0.25	0.03	0	0	0.03	0.03	0	0
Rpl29	181.88	157.12	169.46	198.02	194.99	210.24	173.07	190.78	221.85	188.11	227.74	203.67	217.66	219.63	197.04	200.69	240.53	211.12	227.15	234.7	239.11	242.58	258.19	239.75
Gnas	194.17	176.68	180.02	203.56	196.81	226.04	174.16	202.72	221.13	178.64	207.27	209.2	216.16	227.31	201.31	202.37	220.84	187.73	229.54	231.69	241.31	247.58	237.86	183.55
Gabarap	203.56	191.5	181.08	206.77	191.48	189.58	189.83	203.78	209.76	194.93	219.61	220.28	218.43	210.23	190.2	206.19	235.8	215.45	211.28	226.73	226.53	204.72	221.67	224.51
Gm46894	172.68	241.9	193.7	122.12	189.59	232.25	109.18	214.33	235.56	178.51	217.9	142.35	288.91	350.27	303.39	187.34	263.05	144.14	317.11	133.51	249.06	226.8	175.46	98.84
Plet1	199.14	198.25	211.88	200.21	211.59	208.45	172.94	202.98	221.7	188.76	192.19	199.06	206.73	208.52	194.93	200.54	231.31	188.72	228.97	221.36	212.09	237.96	225.19	211.14
BC037156	0.23	0	0.24	0.12	1.9	3263.18	0	0	0	0.23	0	0	0	1685.08	0	0	0.71	0	0	0	0.12	0	0	0
Fau	188.89	151.57	167.83	194.3	189.24	193.85	197.07	193.07	193.51	213.1	237.9	233.64	234.54	215.41	187.17	214.39	244.7	219.93	211.61	196.66	199.94	178.17	224.97	203.94
Gm10045	192.14	158.48	178.17	210.66	200.06	213.41	203.81	206.68	204.69	210.26	230.17	215.74	222.62	221.54	170.74	179.85	234.18	209.88	198.29	203.55	185.12	178.69	224.18	175.17
Sec11c	202.26	181.79	177.25	208.72	196.72	192.84	199.26	211.09	209.67	193.64	204.52	213.11	203.55	209.01	189.7	194.43	201.15	206.18	192.4	208.17	200.76	199.71	214.15	206.36
Spint2	184.02	167.37	168	192.18	188.23	209.07	181.96	197.98	211.95	185.6	201.18	199.4	210.97	206.34	183.59	198.15	200.02	178.28	229.21	208.96	220.72	214.83	223.16	192.97
Chst1	186.05	197.26	197.85	177.34	173.35	177	176.2	204.85	219.28	194.44	207.51	203.92	218.41	208.27	189.4	206.95	215.52	190.08	168.8	225.54	213.33	208.73	204.49	187.53
Rps5	186.86	138.54	150.64	181.67	173.14	195.22	171.65	172.55	190.24	182.5	218.42	197.71	209.79	192.02	174.5	183.95	238.92	216.23	226.42	230.78	217.59	205.48	259.21	224.95
Phyh	242.44	187.28	163.12	198.97	137.24	193.25	212.72	219.86	182.65	194.61	192.72	228.61	235.51	200.55	161.96	177.58	174.48	200.48	181.47	219.32	216.21	202.15	200.08	162.67
Spcs2	210.69	193.55	177.24	203.74	182.49	200.47	182	200.4	203.22	183.91	206.78	200.99	202.84	204.58	166.82	172.78	194.23	190.41	189.73	205.48	208.58	202.23	215.36	186.82
Rpl18a	172.13	133.54	159.2	178.39	168.59	178.16	171.2	180.06	193.77	185.63	214.38	185.06	206.07	192.31	173.89	192.81	236.45	201.17	235.49	219.82	213.22	191.81	239.36	225.16
Fgg	178.7	181.15	189.19	206.99	241.71	193.39	205.11	218.79	232.52	194.96	223.36	201.58	185.08	192.69	211.75	158.29	154.57	151.95	159.78	175.01	171.69	197.35	200.11	164.43
Rack1	167.52	145.24	148.43	171.67	169.95	190.97	160.69	169.38	189.98	165.25	197.8	183.5	190.85	196.38	163.63	168.12	225.74	210.46	222.53	233.54	226.32	212.33	244.6	205.79
Herpud1	141.55	139.05	136.64	158.3	174.21	172.39	207.14	206.73	216.99	228.45	215.41	238.61	240.71	224.79	215.79	197.27	201.68	194.74	208.42	184.36	196.49	170.74	167.48	121.23
Ssr2	189.75	197.34	171.17	181.02	176.34	177.78	144.61	175.82	196.42	154.4	198.33	187.1	198.33	210.22	172.4	176.45	199.79	203.11	173.28	209.2	213.78	208.54	215.13	209.43
Sec61b	181.24	160.74	152.01	179.35	167.46	175.71	148.57	166.83	192.1	155.53	182.17	181.44	185.93	178.82	167.98	180.96	203.01	210.12	200.17	207.47	236.32	202.83	231.34	248.82
Rpl35a	171.05	138.24	161.87	180.15	164.96	177.36	171.99	167.01	174.69	178.22	197.76	197.99	197.21	192.95	155.07	168.35	210.75	220.04	199.68	199.22	200.45	179.97	230.29	220.66
Rpl24	169.23	145.74	147.07	182.27	174.95	187.21	169.07	174.95	178.89	185.28	202.67	206.95	216.89	206.08	175.29	186.16	206.26	207.55	189.8	186.86	187.32	166.41	200.76	174.27
Krt18	155.26	147.39	163.01	168.98	197.41	181.57	170.03	181.56	187.87	161.03	186.06	178.14	182.39	158.42	163.72	159.42	185.01	158.54	236.66	200	215.15	218.63	248.43	199.01
Rpl27a	168.38	135.2	150.78	174.4	164.05	187.29	148.42	160.93	179	166.6	202.91	184.28	187.41	182.73	161.55	165.84	220.75	202.37	199.23	201.53	204.12	189.56	230.26	233.29
Atp5b	166.96	161.72	154.69	171.01	171.84	194.53	156.03	175.19	197.68	164.01	182.54	180.87	181.77	203.31	181.27	171.45	193.89	179.76	186.55	194.16	208.47	208.12	210.42	179.26
Rpl36al	184.56	158.26	163.67	187.08	173.23	180.13	160.35	167.35	176.39	177.3	186.57	183.38	172.36	163.23	148.02	178.61	196.35	184.53	203.02	208.73	183.62	186.35	219.19	229.18
Rps25	170.41	146.17	146.93	178.98	152.37	162.19	149.67	169.32	165.51	168.05	197.76	184.71	177.19	181.65	153.43	174.47	210.02	214.21	207.45	213.72	207.89	177.64	219.47	231.67
Rpl37a	170.85	136.57	147.99	175.33	158.75	173.62	174.76	160.26	167	168.68	190.71	186.88	175.94	162.72	165.68	171.68	214.36	193.5	198.34	198.01	195.06	179.5	244.85	236.38
Scgb2b19	194.97	187.2	205.71	145.83	222.53	138.06	141.34	99.57	184.85	100.43	167.81	151.09	123.11	190.91	181.34	193.28	185.24	353.21	149.83	164.55	220.53	244.65	201.27	193.17
Rpl10a	163.8	136.73	141.11	177.17	163.46	178.49	163.38	169.29	181.62	163.76	190.7	184.38	176.48	181.8	159.65	158.3	203.07	197.49	191.68	199.51	203.65	189.74	220.2	213.44
Rpl9	169.91	146.58	151.62	165.83	166.25	188.88	159.32	156.53	166.73	153.77	184.58	182.54	168.61	191.09	156.18	162.74	201.53	193.08	194.98	204.33	200.14	186.26	223.07	201.27
Rpsa	159.91	146.47	143.7	164.59	157.37	178.64	150.34	155.88	170.33	150.05	188.18	168.98	180.81	188.37	153.42	155.64	214.21	193.09	207.79	216.45	203.62	194.48	223.76	208.39
H13	169.9	171.68	154.23	171.53	162.09	175.41	144.75	166.42	184.29	153.93	170.74	170.74	178.72	181.39	166.93	175.51	188.94	174.42	173.23	182.36	188.79	183.54	187.33	169.57
Rpl3	147.5	137.12	135.83	166.07	157.18	178.73	157.05	167.53	177.73	156.97	186.3	177.35	183.75	194.07	152.2	150.91	185.96	180.33	182.89	188.42	194.76	186.28	200.86	167.59
Rps27a	161.65	118.78	133.4	161.42	148.26	161.06	164.11	151.84	164.51	162.03	179.63	173.33	167.16	165.02	145.05	149.98	192.08	184.72	183.91	188.02	178.16	162	213.71	184.93
Ssr4	172.03	151.51	139.98	171.11	154.3	162.21	135.07	162.5	165.88	144.38	164.88	179.22	157.26	167.7	157.49	151.65	167.98	188.42	156.45	179.48	191.34	175.31	194.05	199.54
Rps21	156.16	121.61	127.96	154.29	133.46	157.83	148.44	148.05	154.31	142.78	173.08	166.64	157.25	146.32	143.42	150.22	200.6	175.48	198.55	173.36	194.7	182.38	224.46	245.77
Cd74	142.87	125.33	154.83	158.87	113.03	172.06	116.49	118.47	160.5	145.17	202.59	112.28	197.34	161.82	175.37	150.24	400.13	115.43	240.36	160.07	151.09	166.82	163.02	118.69
Rpl34	144.35	117.65	128.87	153.07	134.02	140.93	144.22	148.65	160.42	142.97	167.99	159.16	156.16	151.25	133.53	158.52	195.03	180.94	183.63	207.77	185.16	166.92	219.31	216.42
LOC100862455	153.2	129.92	139.66	168.18	152.66	152.18	149.08	147.21	148.91	147.84	179.23	174.96	167.14	159.83	134.25	150.8	180.54	178.38	158.3	167.6	162.58	152.79	182.14	170.45
LOC100044627	153.2	129.92	139.66	168.18	152.66	152.18	149.08	147.21	148.91	147.84	179.23	174.96	167.14	159.83	134.25	150.8	180.54	178.38	158.3	167.6	162.58	152.79	182.14	170.45
Laptm4a	155.31	142.48	132.43	169.99	144.18	176.35	149.96	163.27	179.3	158.49	178.15	168.49	166.56	177.39	150.92	152.43	168.18	153.01	156.23	157.62	156.04	153.62	147.64	123.05
Rps28	142.19	110.21	132.54	157.51	135.64	162.6	143.79	135.2	169.54	145.85	162.47	153.3	147.78	138.04	133.73	142.43	196.09	177.62	172.16	160.71	174.65	161.59	184.75	240.63
Hdlbp	137.95	155.17	145.56	132.48	152.33	165.35	125.37	158.25	173.74	136.31	157.76	152.41	167.37	178.8	162.94	160.08	169.06	143.02	166.07	176.49	177.62	188.07	164.53	130.42
Qsox1	141.24	141.57	136.34	136.61	143.69	152.75	128.73	154.3	173.47	138.82	161.96	156.7	159.62	172.25	167.99	160.46	174.34	146.68	168.34	168.1	176.43	174.08	170.95	151.6
Gm41885	134.28	185.04	162.55	114.63	123.41	206.34	87.8	84.95	233.32	81.38	188.84	133.11	218.2	179.89	173.15	165.88	108.01	124.01	242.68	121.85	151.44	176.36	185.76	135.62
Xbp1	137.57	132.19	160.82	144.61	130.21	164.29	123.18	133.27	129.7	153.27	167.18	142.46	146.83	154.94	119.99	167.12	184.87	156.58	167.45	169.59	159.74	174.28	185.24	177.6
Prom2	141.5	153.85	132.82	145.99	153.73	164.07	135.41	158.47	186.07	148.74	163.01	152.19	156.1	170.9	149.41	166.42	147.4	131.14	164.99	133.11	147.08	151.91	144.04	111.04
Actb	121	103.9	133.14	117.02	143.93	128.29	128.62	119.22	133.99	125.33	141.43	136.46	165.63	124.89	140.18	157.92	227.92	138.99	248.41	167.06	180.67	185.05	179.09	150.54
Tmed3	151.47	151.11	135.09	144.96	130.25	149.2	119.68	138.28	142.98	128.76	135.95	142.86	136.42	142.14	130.12	143.72	155.22	149.2	155.27	167.71	171.26	165.62	177.02	176.24
Psap	128.63	110.81	131.6	138.26	130.11	162.68	126	144.07	156.84	142.96	169.23	139.52	170.12	155.36	147.07	147.53	200.97	122.41	173.73	153.71	151.53	154.95	156.2	116.66
Rps13	135.95	107.15	116.39	143.4	143.09	142.51	134.39	135.94	133.18	140.73	151.39	150.4	149.69	138.96	136.9	140.73	169	157.56	147.06	158.43	167.22	147.58	178.41	167.05
Krt8	123.59	123.9	137.43	120	147.39	126.6	105.59	118.78	140.78	105.56	122.52	118.67	123.13	122.54	118.28	127.66	164.81	134.33	233.44	167.67	195.99	194.01	210.19	190.88
Aes	129.17	132.23	130.39	141.07	130.66	146.82	128.52	148.17	149.44	142.49	146.28	149.36	155.72	163.57	141.8	147.37	158.31	142.17	147.04	132.93	153.36	148.49	142.38	132.78
Rpl14	125.99	119.29	121.05	137.79	132.34	134.66	130.34	132.97	138.41	135.56	160.39	140.08	152.76	150.03	132.21	141.9	163.61	154.17	153.98	152.7	153.62	150.36	170.42	153.33
Fmo5	168.32	180.02	145.19	121.06	141.67	129.27	92.35	112.96	161.69	106.61	149	122.98	112.86	154.76	174.14	155.11	154	151.69	144.29	134.6	159	158.27	136.42	156.58
Krtcap2	139.25	132.99	133.72	150.5	140.74	133.7	110.91	132.47	145	146.46	152.19	151.59	143.17	138.53	133.18	141.29	156.54	156.62	144.21	149.75	139.64	142.74	146.72	157.7
Ppib	143.14	139.7	120.33	142.63	127.61	141.11	107.77	135.8	145.59	118.14	143.59	143.53	139.94	152.57	133.8	130.26	147.78	147.87	128.23	157.2	151.55	163.07	164.74	162.74
Scgb2b21	137.62	176.59	154.28	97.06	131.25	78.07	68.56	65.05	128.4	75.59	119.28	87.97	103.36	177.45	147.65	194.87	146.35	204.4	112.8	174.37	199.61	193.61	168.89	179.25
Nucb2	120.31	137.41	130.34	147.47	146.96	155.35	113.35	140.79	153.97	135.31	145.85	146.27	138.17	167.27	129.22	141.8	131.94	115.26	135.08	141.21	149.5	150.71	136.37	107.7
Eef1g	131.14	131.26	127.84	132.87	135.59	147.03	97.77	125.33	132.8	110	135.52	126.39	131.9	151.14	120.73	120.2	151.31	140.43	133.11	152.03	156.6	160.98	166.28	156.26
Naca	122.28	98.95	102.72	134.84	130.23	135.74	132.07	131.12	137.2	144.05	158.64	149.09	151.31	150.02	131.32	135.37	145.92	144.38	141.42	140.76	135.1	118.9	142.17	121.58
Gm39972	130.12	176.92	135.91	96.52	142.25	149.1	68.76	106.48	152.45	107.21	145.06	97.1	155.04	185.43	173.79	126.56	161.43	97.68	206.04	92.15	159.46	147.67	124.09	75.91
Tmed2	127.42	122.01	111.83	133.63	128.54	141.65	120.43	135.56	146.95	118.49	132.89	135.47	133.38	151.77	129.02	119.78	131.87	129.13	132.56	138.74	148.13	145.81	148.35	115.59
Ssr3	126.78	132.22	121.72	133.7	134.8	139.67	111.19	145.35	158.94	115.67	138.39	138.3	137.14	155.81	128.59	115.24	126.99	115.91	123.18	132.25	140.13	140.79	136.75	105.15
Rpl36a	132.52	101.69	107.13	140.1	120.35	126.16	126.35	125.53	127.82	125.58	149.93	144.65	127.71	140.34	113.09	123.45	143.07	143.59	126.84	140.49	135.88	121.57	159.79	148.45
Rpl27	121.19	97.8	93.96	121.02	119.91	118.72	107.68	109.47	126.15	112.77	136.91	129.61	129.41	134.72	108.54	109.06	161.72	145.7	150.72	152.42	150.44	141.99	165.98	163.89
Taldo1	118.59	106.95	104.69	121.61	120.1	127.96	108.88	122.64	142.09	114.73	127.85	124.16	129.96	137.04	123.32	123.19	139.57	130.84	135	141.67	149.12	141.08	149.23	139.15
Tram1	124	121.18	109.99	131.05	117.33	143.97	126.56	135.33	139.54	121.93	126.87	133.68	136.34	148.84	118.38	117.84	118.93	118.78	136.05	139.59	140.82	138.42	137.1	95.11
Esp4	143.14	122.17	126.34	153.25	103.7	124.65	129.44	147.11	133.96	140.69	148.48	143.64	153.23	127.86	88.13	112.13	101.22	113.29	108.35	133.79	120.2	114.05	154.32	118.9
Gpx4	119.79	82.6	95.76	114.66	111.81	115.46	120.58	106.2	116.89	117.09	112.79	118.98	130.02	100.55	113.16	123.13	153.31	148.5	186.63	144.05	155.86	133.69	164.97	153.63
Cldn10	109.06	99.77	95.67	123.39	111.39	118.97	118.53	114.79	129.19	117.16	134.55	131.61	131.09	131.44	116.28	129.07	130.31	134	145.21	122.03	125.8	120.67	131.77	115.83
Cyp2a5	55.52	39.58	33.09	46.95	69.25	60.74	170.28	162.72	127.04	242.23	285.67	154.41	298.41	162.3	183.59	112.85	122.91	171.48	101.14	121.24	89	31.84	38.4	48.87
Itm2b	108.96	81.91	97.94	109.24	92.54	127.98	96.6	101.12	107.53	112.41	125.8	106.97	145.68	131.12	110.98	132.68	166.2	122.57	179.09	151.1	145.11	138.81	142.27	92.04
Derl3	101.47	112.05	94.73	123.26	111.25	130.42	100.42	134.1	146.51	107.18	141.17	132.56	131.79	166.16	126.65	121.86	111.37	110.94	91.13	125.52	139.14	135.53	118.7	91.39
Aldh3a2	125.06	115.57	121.11	94.4	119.89	99.95	99.56	109.31	139.03	93.92	90.33	115.94	110.31	105.53	111.6	105.06	131.45	96.71	158.44	143.95	151.68	157.02	138.5	140.74
Arf1	115.02	112.6	108.1	112.78	110.1	126.18	101.59	113.55	124.71	104.26	120.25	118.09	118.13	123.99	118	114.72	134.64	119.66	130.52	125.56	132.47	131.87	135.77	121.16
Nme2	112.7	103.93	100.07	117.56	106.24	120.02	107.19	111.04	120.34	102.2	114.09	115.9	116.73	124.13	112.44	109.93	135.94	124.39	121.57	129.6	129.44	125.73	140.78	132.06
Dad1	125.26	116.07	104.14	128.33	105.15	118.93	89.61	112.83	119.28	100.74	122.66	119.06	122.31	123.02	110.15	118.33	130.61	110.25	110.41	122.44	125.43	117.28	131.07	145.07
Rpl36	118.79	92.42	93.4	102.12	100.59	102.92	69.57	126.5	116.78	134.29	145.22	131.57	128.28	82.04	91.96	126.89	149.71	146.47	139.17	108.97	128.8	115.42	132.19	139.37
H2-D1	98.39	83.68	96.41	99.15	97.89	133.26	86.26	99.85	110.07	117.28	129.39	104.13	152.42	131.04	117.34	111.92	235.1	99.17	153.09	120	108.19	119.43	124.33	92.46
Txndc5	108.59	110.54	101.8	106.82	96.42	119.65	94.13	111.77	124.69	104.76	121.69	116.34	124.46	129.26	113.76	115.14	129.91	114.31	128.04	133.56	135.93	128.74	134.76	110.43
Gpx1	108	91.53	90.19	105.47	102.84	110.01	93.04	98.92	124.07	105.75	128.61	114.75	118.99	128.22	123.07	111.94	143.58	133.74	127.11	126.18	138.14	129.87	133.68	123.39
Ctsd	102.18	90.68	99.82	110.94	103.98	144.95	95.32	109.45	118.67	107.83	133.23	108.99	121.06	130.47	111.79	112.76	142.26	109.54	132.26	128.9	121.57	124.35	134.01	105.77
Selenof	109.73	106.66	97.69	120.76	108.7	118.18	104.73	115.08	125.19	107.45	125.78	119.98	117.53	132.61	113.86	109.3	121.22	118.29	113.15	122.93	130	124.84	126	108.83
Pdia3	101.86	113.4	105.53	117.69	110.85	117.48	92.11	114.79	128.08	100.32	126.75	120.56	124.87	145.11	112.36	115.82	121.84	115.8	116.05	128.64	128.47	128.86	119.92	90.08
Srpr	108.87	111.23	102.25	104.39	112.51	120.45	98.31	113.96	123.27	103.5	112.75	114.14	122.75	127.97	113.83	114.37	124.47	113.18	126.76	125.59	123.85	124.22	125.38	103.55
Os9	105.32	112.45	106.35	105.14	111.69	117.24	103.28	123.3	134.06	114.43	126.5	120.77	130.36	130.86	120.77	136.53	121.61	104.78	109.48	108.96	111.37	111.74	105.68	90.74
Pfn1	103.08	100.35	109.41	112.54	121.97	114.01	88.51	105.65	124.15	102.38	113.23	105.44	116.5	119.67	104.96	111.14	148.71	105	140.82	112.54	133.24	122.27	125.52	122.24
Smim14	110.99	101.08	97.82	115.17	109.9	119.98	108.16	119.82	125.06	110.78	123.1	126.01	125.93	126.78	117.19	115	114.8	113.54	111.5	111.6	118.33	111.77	113.54	93.3
Btf3	94.48	92.12	99.24	112.29	111.95	112.51	106.63	108.7	121.87	120.2	131.74	123.53	134.23	117.65	98.13	106.78	128.11	119.36	129.56	114.85	113.57	106.8	123.85	101.57
Cyp2b10	90.15	82.09	76.93	108.11	103.53	104.36	116.27	111.57	117.32	125.57	126.76	122.43	127.72	119.87	135.07	121.71	117.47	103.41	139.75	127.5	127.86	116.7	117.76	89.7
Rps27l	103.56	93.35	87.77	112.68	95.52	95.87	100.95	109.92	104.89	109.7	120.56	113.56	108.56	106.11	105.51	114.55	132.23	142.98	125.62	122.17	120.14	105.27	134.65	149.83
Eif4ebp1	91.4	91.63	88.09	106.26	110.95	110.5	122.48	121.19	121.79	130.57	124.99	130.64	119.81	113.75	118.5	107.17	117.75	110.97	122.66	107.12	113.78	104.86	103.53	108.63
Cox7c	114.98	88.88	92.96	107.11	98.69	108.53	102.16	100.44	109.3	109.63	124.32	122.21	110.65	112.31	95.96	96.61	138.66	126.65	107.66	118.31	104.77	107.52	131.15	133.81
Aqp5	114.07	105.08	99.16	99.34	99.16	115.27	84.06	102.41	112.2	87.75	112.64	109.11	113.3	120.09	93.77	106.86	115.78	107.02	120.49	131.8	129.09	125.47	132.07	125.92
Rps3	103.94	92.27	91.8	103.24	100.18	108.53	98.42	98.46	105.15	95.45	114.17	111.5	109.72	111.58	96.58	101.14	130.2	121.95	111.76	119.62	120.96	115.2	134.56	131.68
Arf4	105.72	106.98	98.89	105.58	104.62	108.16	88.33	107.87	115.78	97.24	109.51	107.81	117.28	125.49	106.91	107.39	112.82	108.29	113.16	119.09	126.42	120.47	116.14	95.95
Gapdh	102.77	97.9	109.57	105.97	111.51	120.35	79.43	108.12	115.73	96.27	118.67	106.33	113.52	118.21	106.28	101.64	129.01	93.52	121.19	109.04	117.62	109.99	123.12	99.63
Dstn	104.33	95.8	102.47	104.68	118.76	110.7	94.1	105.44	115.42	89.81	104.47	107.5	102.32	104.2	100.89	94.07	112.5	91.36	133.35	117.62	123.8	123.68	130.63	115.68
Rps19	103.1	83.94	86.65	103.96	96.61	108.59	95.33	97.62	107.7	98.86	113.76	110.92	105.29	110.07	96.66	102.14	132.57	117.71	104.56	119.48	116	106.15	132.94	125.97
Serinc3	91.61	85.01	84.87	100.78	100.02	118.91	91.44	102.98	120.26	98.57	113.76	104.03	121.14	141.71	104.09	103.4	119.84	101.52	128.4	104.15	123.34	110.77	110.01	76.28
Rpn2	97.7	96.92	91.69	104.25	93.84	114.41	89.12	103.69	115.19	92.77	101.88	105.26	109.63	119.35	104.91	102.21	109.96	95	104.6	115.42	115.54	123.4	116.45	91.87
Slc7a5	80.01	88.23	77.56	91.22	100.52	100.09	111.21	122.37	145.15	118.05	123.5	129.6	125.15	136.82	123.16	101.01	98.97	82.81	82.45	95.48	99.71	98.42	83.23	75.31
Scgb2b4-ps	102.04	84.94	76.19	105	80.17	100.26	41.74	46.91	149.55	50.26	95.81	79.97	82.18	216.62	116.64	102.33	89.18	147.9	46.84	93.1	147.79	189.71	135.95	94.29
Cd82	94.24	90.64	87.78	98.78	97.42	104.26	95.76	107.6	113.86	109.49	109.31	110.47	118.31	112.55	102.08	109.58	113.57	96.72	109.96	101.11	100.54	99.37	97.46	86.44
Hist2h2aa1	98.12	93.36	91.14	89.12	91.79	107.97	89.79	85.32	103.4	98.53	89.62	91.26	93.3	87.93	98.22	98.46	113.51	98.94	133.02	113.83	113.5	117.53	129.76	126.92
Vcp	97.15	101.73	93.99	91.96	99.02	101.44	76.66	95.91	111.69	87.24	102.66	97.46	102.91	112.18	101.59	105.11	111.18	99.76	111.93	113.28	112.67	112.75	114.89	94.52
Eif1	82.87	88.46	95.24	86.77	96.52	77.03	96.92	93.83	97.83	102.13	101.16	106.58	108.66	101.64	98.17	118.11	127.79	109.83	124.55	114.49	106.84	96.31	100.89	113.28
Tcn2	103.3	96.9	102.9	92.64	90.88	142.43	77.27	97.16	120.26	85.96	90	91.21	91.06	118.11	93.54	102.04	108.62	90.42	102.96	111.92	104.14	118.68	103.41	104.76
H3f3b	100.39	89.98	91.3	116.83	118.97	126.27	98.51	110.71	119.7	98.46	107.1	99.44	95.22	102.03	88.16	76.29	89.07	71.63	105.55	94.98	99.91	115.44	118.72	98.93
Cox8a	94.99	80.8	81.72	101.61	90.45	110.31	83.78	96.21	92.67	87.21	103.98	99.87	105.41	107.44	88.68	92.97	113.04	107.46	109.6	111.65	115.94	99.53	124.89	112.27
H3f3a	92.08	77.08	87.8	99.87	94.47	109.85	82.56	92.95	102.09	94.5	107.82	103.09	104.55	111.45	100.47	87.99	109.56	95.43	119.12	109.77	114.54	110.59	119.57	83.44
Esp38	104.29	101.37	95.75	99.31	94.69	85.63	80.33	81.46	95.53	93.44	102.13	98.13	85.89	93.04	87.51	94.56	101.16	114.28	110.98	115.11	112.28	106.76	121.96	132.09
Cox6a1	100.63	90.82	91.83	103.6	93.29	109.92	79.49	89.01	106.54	80.97	96.88	99.84	103.55	108.24	97.04	88.73	103.41	95.94	103.03	102.35	109.66	104.45	118.11	107.73
Kdelr1	95.22	92.18	88.8	94.8	97.94	100.6	86.64	97.47	111.87	95.78	101.25	104.02	109.28	114.09	95.47	100.61	109.02	97.8	98.69	99.81	103.52	98.3	101.45	86.14
Rpl31	95.35	73.74	81.98	97.04	92.51	95.29	93.18	86.73	93.14	92.85	116.86	99.26	100.63	97.84	81.28	90.66	115.53	109.26	107.43	111.25	98.93	101.98	115.3	123.66
Atf4	81.1	88.79	84.25	86.81	103.03	90.01	98.07	110.14	111.68	97.56	103.27	108.9	111.48	111.79	95.47	94.66	104.46	107.86	95.34	104.13	103.7	94.2	90.11	93.84
Ost4	111.58	99.81	91.72	106.17	88.53	89.68	79.27	91.63	97.39	87.7	101.45	96.27	90.34	96.73	81.31	89.9	112.16	98.39	94.25	107.39	110.92	98.87	114.53	124.13
Msrb1	95.98	82.63	80.26	93.73	91.61	89.51	82.55	92.8	97.78	93.24	98.76	101.31	95.19	95.64	103.64	105.36	118.73	118.71	105.91	90.35	99.74	87.95	96.2	106.15
Ucp2	67.21	69.35	74.38	82.74	84.73	91.47	77.17	97.01	110.19	87.16	113.38	98.56	126.61	129.95	114.51	101.09	121.65	88.51	100.5	90.18	118.21	103.49	95.83	75.92
Ndfip1	82.31	73.79	69.36	84.5	89.78	91.06	98.35	97.52	103.29	93.03	99.16	105.37	108.32	102.95	101.03	100.02	111.2	106.45	120.25	97.51	112.59	95.28	101.48	71.22
Stard10	90.68	93.67	84.27	83.65	89.82	84.84	77.13	84.52	99.24	85.52	91.81	96.02	94.02	97.03	101.43	92.17	107.89	104.61	98.27	100.68	109.84	103.78	108.88	113.49
Gal3st2b	87.91	80.26	76.78	94.88	94.07	100.09	78.71	97.96	108.78	96.15	114.47	94.12	99.14	110.73	95.5	94.38	101.76	83.03	96.91	90.39	94.6	94.83	97.27	81.79
Slc31a2	94.46	87.65	95.55	103.7	101.75	94.66	87.15	102.13	106.09	82.8	99.12	89.6	81.95	85.58	77.9	85.07	84.5	72.68	95.93	100.59	96.38	109.27	113.1	102.76
Clptm1l	90.08	88.89	84.05	89.76	86.33	99	80.38	91.79	98.13	82.29	92.62	91.21	95.2	98.48	87.62	88.53	95.25	91.89	94.69	101.61	102.03	105.42	105.96	90.83
Chpt1	88.47	71.65	87.91	83.27	85.77	94.56	90.27	107.21	88.49	107.67	103.5	99.19	98.05	85.43	85.92	90.67	109.36	86.9	104.9	104.8	83.88	103.39	88.08	69.43
Scd1	80.09	111.08	101.58	97.05	104.41	126.81	87.64	110.03	119.09	79.62	75.45	69.32	68.84	93.26	68.39	79.05	87.21	57.52	112.67	86.61	95.87	118.12	96.99	74.21
Slc3a2	68.56	73.7	67.98	77.61	84.05	77.3	90.73	88.84	102.24	94.68	97.63	113.64	115.06	107.97	101.15	99.56	103.39	92.39	91.21	98.83	101.53	88.96	82.1	78.57
Ndufa4	94.01	77.76	79.28	94.95	85.06	92.04	74.7	84.38	86.61	77.34	90.91	91.29	91.83	96.76	85.36	85.86	98.73	102.85	82.68	101.71	103.77	97.47	109.5	106.45
Cd164	83.08	83.73	87.18	100.79	93.81	120.07	89.64	108.55	115.37	90.04	96.84	94.18	94.54	109.13	85.6	73.4	78.9	70.09	90.42	87.17	87.34	97.59	90.49	62.68
Sqstm1	74.24	68.45	77.76	73.63	102.39	84.23	83.78	88.34	96.47	89.31	91.8	87.65	98.31	81.77	97.26	93.94	110.16	87.9	141.3	86.25	90.47	92.2	104.44	88.53
H2-K1	71.21	63.74	72.44	77.11	64.44	119.23	59.2	66.79	77.96	86.11	113.25	72.97	131.46	117.33	85.58	82.69	249.42	63.49	118.8	89.5	71.72	83.81	84.09	65.48
Ergic1	84.42	91.8	84.34	81.57	93.61	90	73.03	88.45	101.64	78.12	87.4	86.03	88.44	95.54	85.12	83.41	99.16	80.06	101.57	100.15	105.63	110.58	103.74	90.34
Rpl37rt	87.07	59.3	72.37	86.59	77.86	95.22	83.37	86.53	95.92	81.61	100.67	91.44	89.56	87.86	73.59	70.96	121.37	120.32	101.96	96	101.58	78.3	97.02	127.12
Cope	87.42	81.81	74.11	84.47	80.02	90.71	68.43	84.66	93.01	80.18	97.66	86.55	92.31	94.67	86.62	91.37	100.88	97.91	98.82	100.98	104.15	100.23	107.47	93.84
Rpl39	90.33	67.2	68.05	96.45	77.84	88.31	84.55	80.83	89.66	79.59	90.87	88.03	90.24	89.5	70.77	78.02	102.64	115.77	97.42	103.4	102.01	86.27	114.39	105.9
Uqcrb	88.23	94.98	87.48	99.59	94.38	94.44	82.63	88.31	98.57	84.8	100.8	94.04	87.57	93.67	82.74	82.83	89.47	81.94	74.99	88.9	87.11	87.43	101.21	89.37
Mfge8	76.27	85.25	82.46	82.86	89.53	86.96	70.77	88.25	94.69	84.42	99.7	90.82	101.41	103.48	92.89	89.97	91.16	87.36	83.98	97.66	92.39	99.95	97.08	80.46
Srsf5	88.81	71.49	85.89	88.37	93.54	105.04	92.72	102.38	106.63	93.38	102.18	96.45	81.72	77.28	79.58	81.31	75.51	51.84	100.42	86.77	92.33	107.62	100.99	83.78
Surf4	82.64	91.68	80.52	83.09	86.27	95.02	68.57	87.68	98.92	77.99	88.8	86.98	93.87	103.56	91.23	88.64	97.47	86.75	92.35	90.31	95.38	101.99	93.68	81.44
Hsd17b4	92.71	85.2	81.83	87.78	81.78	94.01	76.34	90.36	102.62	79.55	95.5	89.95	93.94	99.56	81.91	82.59	86.01	77.11	83.16	95.9	100.37	101.28	101.54	74.71
Saraf	87.56	87.79	80.46	85.77	80.71	94.14	77.46	85.59	92.35	78.48	83.68	91.99	84.06	86.72	83	86.37	98.97	83.95	99.91	95.26	97.16	100.83	102.81	87.34
Ddx5	73.84	74.38	81.4	74.43	82.63	87.85	77.96	79.63	92.28	85.56	93.86	92.05	94.13	85.82	80.65	95.64	94	75.68	124.86	103.69	98.59	100.33	93.49	70.5
Hsp90b1	75.88	91.09	84.01	81.26	83.23	92.1	64.42	81.18	92.99	73.71	88.23	89.44	92.07	104.89	72.13	85.83	85.95	75.74	96.51	107.37	108.56	107.21	102.46	69.34
Rexo2	79.03	79.63	78.27	88.11	82.97	83.65	75.53	83.72	90.14	84.49	89.33	89.18	97.28	86.94	82.68	84.39	91.96	84.82	89.68	92.15	96.48	88.63	93.84	89.92
Atp5a1	80.35	72.93	72.33	78.05	80.58	98.03	73.76	85.34	93.71	80.1	91.57	84.31	88.51	99.18	81.99	82.35	92.22	81.44	94.12	92.28	99.08	100.41	97.58	82.32
Sec61a1	82.99	82.47	76.7	74.78	80.82	87.44	70.61	85.9	93.25	72.05	81.24	80.93	91.45	95.42	86.79	89.6	97.68	83.94	90.85	97.78	94.59	99.85	97.5	80.78
Tubb4b	76.35	86.61	69.53	73.05	60.77	76.2	45.24	60.3	79.18	61.97	70.89	71.06	82.4	91.86	75.23	101.93	109.45	95.88	131.58	107.86	118.04	109.2	112.55	100.84
Dynlrb1	85.41	77.58	80.42	88.49	86.61	89.08	76.39	85.59	91.15	83.48	94.05	90.36	82.37	87.72	80.69	78.81	94.87	81.89	78.81	84.14	86.82	87.65	96.35	97.77
Rab1a	86.23	88.91	81	87.62	84.73	91.11	73.68	90.85	99.79	77.77	86.38	90.93	89.52	99.4	82.34	78.3	83.12	79.68	83.67	88.43	88.23	92.6	87.76	67.52
Atp5d	78.63	70.34	76.38	80.12	79.48	91.98	69.23	79.07	88.73	75.47	88.24	80.96	83.12	89.47	81.6	86.8	101.55	84.27	93.4	88.88	96.47	92.64	100.24	94.52
Rabac1	85.31	75.59	73.67	79.65	72.3	92.83	68.24	77.83	79.69	76.89	79.07	78.68	84.96	84.02	76.07	84.87	102.18	97.23	102.56	95.58	93.86	89.38	104.58	95.84
Fgfbp1	90.77	96.65	81.06	92.93	106.52	90.57	76.03	84.09	99.84	77.24	85.96	83.26	68.42	88.11	82.56	71.05	77.81	73.38	77.8	82.14	83.57	100.04	84.83	88.25
Eif4g2	73.78	77.23	76.1	76.6	86.02	85.64	77.21	85.84	97.5	84.37	89.76	83.7	90.68	98.92	88.97	81.21	86.98	73.66	97.9	89.88	91.02	91.52	87.08	67.51
Mup5	83.87	71.96	76.59	80.45	80.73	114.78	76.97	85.42	57.73	76.45	82.81	76.22	75.21	83.24	91.12	95.37	73.79	47.79	79.75	93.38	107.49	94.49	110.75	119.19
Atp6v0c	83.83	78.9	79.57	78.62	84.5	83.57	69.59	80.44	88.13	77.14	87.53	82.25	85.12	81.28	78.87	87.64	102.85	83.12	96.73	84.16	90.77	88.82	84.61	81.44
Sumo2	82.64	76.36	74.13	92.48	83.36	87.51	73.25	85.46	87.52	78.53	92.03	85.24	84.74	98.13	77.37	78.27	84.69	84.36	83.37	90.29	91.15	81.66	88.15	76.04
Cfl1	77.2	81.24	83.76	84.91	82.93	81.83	66.1	78.13	88.73	72.16	80.65	75.61	88.76	87.74	76.28	81.21	109.86	74.3	102.73	78.79	95.1	90.23	93.09	82.55
Ddost	76.4	76.86	70.18	80.21	75.27	90.09	68.39	85.33	90.51	78.05	83.37	84.09	90.14	98.66	84.38	79.71	92.32	76.11	82.07	86.1	92.96	94.07	92.15	75.77
Mcfd2	76.61	74.84	68.01	74.41	77.25	88.17	72.22	80.04	88.29	75.05	81.56	91.06	88.1	95.32	82.84	82.95	87.21	88.02	81.08	88.17	91.87	90.69	84.41	76.93
Prdx1	81.47	71.8	70.37	80.85	85.69	77.66	68.1	72.6	81.61	67.78	76.46	74.35	76.04	76.43	76.1	72.07	86.94	83.7	100.22	98.29	96.81	93.09	112.35	101.23
Bcat2	88.5	77.46	74.82	79.48	71.34	88.2	77.65	83.92	90.74	74.48	91.82	85.7	81.9	90.24	76.22	79.8	78.09	72.76	73.61	90.32	83.88	90.44	93.26	84.86
Gorasp2	75.68	76.38	73.54	78.11	79.07	83.78	66.2	83.81	90.53	77.86	86.76	85.82	91.98	96.71	84.51	83.75	90.84	80.13	80.24	83.63	84.34	85.28	86.04	71
Calm1	78.1	80.27	72.24	84.13	82.53	93.17	70.98	83.39	93.21	70.91	80.96	77.88	82.23	90.97	76.4	71.24	82.37	70.51	86.88	87.03	93.35	96.99	91.09	71.18
Ctsb	68.57	62.05	86.01	91.4	77.1	107.79	62.15	76.06	82.57	75.49	105.68	71.75	85.26	86.04	70.4	70.72	114.69	64.4	92.42	80.72	79.44	88.41	92.73	74.05
Cox6b1	79.69	64.89	71.43	82.99	76.42	84.03	73.71	77.54	80.56	72.74	82.19	84.67	85.71	80.75	70.42	78.19	94.69	84.55	80.68	84.31	85.37	76.86	89.32	108.11
Tpd52	81.82	78.74	73.99	84.73	82.88	87.25	77.78	88.08	92.35	80.02	83.11	85.56	80.72	87.12	83.23	70.64	76.59	72.72	76.07	83.65	80.52	87.01	83.4	67.29
Ywhae	73.15	78.72	74.08	81.6	86.04	87.83	70.31	79.32	89.61	74.82	81.34	79.76	83.67	88.01	72.31	77.63	84.12	68.84	92.31	83.84	87.47	89.97	88.18	70.24
Edf1	80.07	79.67	75.84	77.14	71.54	75.04	60.9	73.88	78.39	70.23	77.81	78.12	84.97	74	76.34	77.44	93.23	92.03	90.15	84.67	91.18	86.63	96.14	97.23
Cox4i1	78.59	61.47	59.97	74.87	76.67	88.39	71.82	70.84	77.11	69.45	84.33	79.71	77.34	81.64	75.1	75.28	94.4	92.42	87.77	89.12	87.28	83.29	103.6	86.73
Atp5l	75.93	61.77	59.79	75.06	75.23	76.65	70.83	75.06	80.7	71.42	83.86	76.28	83	81.27	69.04	80.5	98.9	95.61	71.76	94.53	88.47	77.23	97.36	99.11
Myl6	71.6	66.04	73	77.22	77.73	82.88	70.44	74.51	82.42	75	83.18	74.19	81.08	69.13	69.53	78.38	94.87	80.29	92.36	81.39	93.06	79.99	93.93	94.81
Tmem234	80.82	77.95	71.48	72.79	80.47	79.15	78.05	77.92	81.98	80.25	78.11	83.24	77.5	77.3	81.29	78.68	86.3	78.52	82.73	81.64	80.18	84.12	83.04	78.77
Atp5g1	69.64	77.21	70.24	78.65	74.53	77.65	62.07	78.12	80.94	70.81	83.88	82.42	80.61	86.53	77.63	73.73	87.34	78.77	68.72	85.87	89.26	91.52	93.46	89.51
Uqcr11	78.11	73.67	70.39	78.81	74.76	77.43	61.86	74.41	80.14	73.2	76.83	81.28	79.2	82.36	68.2	78.62	88.65	89.91	75.3	78.34	88.94	85.38	88.21	104.69
Prelid1	74.13	72.51	67.34	72.71	75.67	71.96	64.52	69.06	76.11	67.55	78.32	72.22	77.61	79.58	72.41	76.44	91.62	82.85	93.96	87.77	100.17	89.54	100.53	87.98
Slc39a7	75.83	74.62	70.51	71.44	75.02	81.29	71.27	83.96	89.81	72.39	82.45	85.19	83.3	84.21	75.46	78.84	82.17	73.43	79.12	81.8	80.62	84.19	83.89	77.42
Lamp1	69.22	63.09	70.16	74.45	71.86	93.6	67.21	77.8	83.11	74.31	83.5	74.11	84.27	88.54	75.07	74.51	90.18	72.34	93.97	83.37	85.77	88.12	86.61	69.98
Pigr	112	98.97	140.69	121.91	120.14	155.57	94	119	114.04	66.95	58.31	53.9	51.11	37.7	35.66	32.52	45.51	17.45	75.41	41.1	36.83	93.78	88.59	77.3
Plpp5	76.98	81.1	74.65	79.6	77.51	82.11	65.16	81.82	87.83	73.43	85.09	82.36	81.58	85.7	74.99	76.74	80.83	73	75.81	80.87	81.22	81.68	79.29	68.29
Edem2	73.08	69.28	67.5	71.7	72.73	74.35	68.51	76.18	85.33	70.56	81.88	83.27	82.15	83.6	79	78.89	86.94	76.58	78.73	90.09	90.27	87.44	87.25	71.12
Rnasek	81.01	73.79	71.6	84.59	80.31	82.13	67.25	76.84	83.39	74.95	74.24	80.04	85.59	91.95	75.19	77.07	81.53	75.29	81.06	71.06	81.36	71.87	84.8	67.13
Atp5j2	74.61	70.06	63.94	81.72	68.23	76.57	62.49	68.97	77.51	74.33	76.37	80.4	80.8	79.28	74.37	71.83	86.88	84.79	73.75	81.04	79.61	79.33	103.97	97.3
Ndufb9	67.88	63.11	61.42	79.54	71.65	73.93	70.23	77.4	81	73.97	79.64	77.55	79.65	81.42	77.27	84.98	89.35	93.65	72.12	76.88	86.8	75.04	83.48	89.97
Atp5g2	74.59	60.81	60.68	76.41	72.12	77.29	68.8	72.01	81.99	70.6	82.08	76.3	86.2	85.57	70.81	69.94	82.64	82.1	84.09	79.41	91.37	81.3	90.87	85.62
Cyp4a12b	51.22	75.24	60.68	82.41	65.47	70.87	46.93	55.71	98.62	75.38	82.52	72.78	59.32	132.95	90.48	113.67	122.43	94.27	96.17	64.17	74.71	66.96	56.28	48.31
Spcs1	77.02	66.08	62.47	84.09	76.99	76.81	74.52	76.24	79.18	73.48	79.96	88.23	80.87	86.27	77.7	71.48	80.45	80	66.3	74.02	84.88	76.06	83.91	78.25
Trabd	73.27	73.43	65.17	69.33	73.81	80.63	69.05	75.81	84.46	75.07	77.65	80.5	79.32	79.86	77.68	72.2	81.74	74.99	79.35	82.95	83.25	82.28	85.04	77.86
Fkbp4	62.72	66.63	62.07	59.42	61.67	67.31	56.77	63.64	72.42	68.97	71.18	70.02	78.73	77.26	69.38	95.04	99.34	106.83	99.82	102.14	92.74	78.94	82.49	79.77
Rpl21	73.78	63.77	68.05	82.22	74.71	77.12	73.45	77.4	76.08	75.93	85.46	81.57	84.89	77.6	64.32	83.2	82.43	74.92	79.27	70.88	77.51	68.1	80.67	80.92
Oaz1	68.19	61.52	60.83	69.56	71.05	79.98	55.81	67.44	75.21	65.05	72.76	74.56	76.97	83.17	76.45	67.95	81.7	81.52	82.76	85.52	92.93	89.71	101.67	82.94
Perp	74.63	68.08	66.33	78.9	80.19	76.91	73.22	80.95	84.84	70.98	75.99	76.88	79.58	78.27	71.93	69.56	73.92	66.16	84.27	77.71	82	75.94	81.14	68.55
Gng5	68.65	60.58	66.07	80.05	66.34	71.43	69.73	68.69	81.11	70.58	77.02	79.41	76.88	73.95	65.31	72.1	91.91	71.81	89.7	79.43	84.15	74.02	82.72	88.83
Slc25a3	64.34	62.28	63.52	69.28	68.51	83.77	66.31	76.43	77.26	71.05	78.21	71.44	78.26	81.92	71.54	73.03	78.7	74.15	82.31	81.02	81.48	77.01	87.3	74.09
Lrrc26	74.07	63.2	66.23	76.92	70.8	89.4	65.39	79.95	87.07	72.51	88.46	71.41	69.68	79	66.79	67.02	65.52	59.88	72.96	75.21	76.95	86.91	86.68	72.54
Eif3h	61.66	57.14	61.91	69.63	70.84	72.28	72.13	72.41	75.92	69.3	80.38	72.85	81.73	74.06	71.03	74.06	82.8	79.84	84.51	85.57	80.65	79.47	82.91	70.85
Fkbp11	75.51	83.67	65.85	80.43	73.31	74.39	43	64.38	75.8	56.94	73.43	72.98	69.58	82.96	67.1	62.95	75.47	72.02	55.93	86.3	86.53	89.35	96.53	89.79
H2-Aa	71.02	52.77	62.3	74.41	56.99	74.47	54.03	54.36	70.59	64.94	95.71	57.24	89.23	71.28	76.9	63.05	179.4	54.4	103.56	73.5	64.72	74.96	74.75	57.56
Cd63	62.17	64.16	64.83	73.01	71.33	75.38	65.6	73.01	74.1	73.44	78.11	74.7	75.79	74.62	62.98	74.25	86.9	81.15	84.23	72.66	76.72	70.94	82.99	75.95
Akr1a1	65.52	57.08	58.64	72.35	69.66	78.86	64.57	74.63	81.55	67.19	75.81	75.7	77.15	84.26	69.48	68.23	82.77	67.59	78.2	78.18	84.36	82.53	84.28	70.17
Fkbp2	75.49	69.48	72.73	81.06	70.12	77.48	64.09	69.02	75.09	69.13	72.55	77.62	73.06	78.77	65.92	78.51	74.3	70.91	67.24	73.49	77.47	79.31	74.86	80.77
Lyz2	62.91	48.08	77.13	84.89	65.34	87.19	50.78	55.15	67.75	60.73	107.09	50.8	67.11	68.45	57.56	53.53	134.23	60.34	94.16	82.98	78.82	86.34	94.11	67.74
Eif4a1	65.46	69.76	68.91	63.57	68.38	68.41	56.23	67.78	77.2	61.61	75.38	68.91	71.86	80.53	65.53	67.36	88.56	73.99	85.75	79.69	83.17	84.65	83.43	80.86
Selenos	75.9	73.69	62.04	77.71	71.74	75.26	65.38	73.48	80.65	69.24	76.27	81.83	69	71.96	69.5	71.06	74.7	75.29	62.12	76.72	71.92	70.45	79.81	73.12
Sod1	71	61.61	64.91	71.49	70.85	73.98	65.6	69.21	64.67	66.72	70.47	67.62	81.49	74.84	67.02	71.13	83.65	73.75	81.54	81.08	77.9	72.99	80.52	84.52
Aldoa	63.31	61.04	65.67	63.83	70.14	84.33	59.24	77.41	72.56	68.56	74.42	66.36	82.69	74.76	72.46	76.98	87.21	67.99	89.16	75.63	71.48	69.49	82.1	70.69
Scgb2b1	81.97	65.05	62.98	82.81	62.02	74.75	78.3	71.79	82.89	79.65	74.12	84.54	78.65	62.42	74.3	64.84	81.54	66.6	67.74	68.62	57.06	69.15	85.8	68.04
Vamp8	70.35	69.26	64.06	73.47	78.33	71.8	72.1	72.14	75.07	73.3	73.54	73.74	71.64	68.32	70.14	68.68	75.56	75	67.57	68.11	68.16	63.75	73.28	78.27
Tspan13	68.44	61.92	62.9	69.18	67.79	77.67	63.48	70.25	74.13	63.91	67.91	70.43	73.53	76.76	68.3	62.39	70.62	67.22	81.22	77.49	83.02	82.47	82.8	65.03
Bsg	71.08	68.13	67.77	70.77	67.25	80.6	55.96	71.65	80.27	66.09	72.9	68.81	73.73	76.2	66.22	67.8	75.85	64.63	67.46	71	76	73.18	80.67	72.13
Serf2	68.07	66.72	65.28	68.41	64.6	73.54	62.39	69.87	75.22	67.58	72.31	72.78	71.33	73.5	64.77	69.81	75.6	72.64	74.12	73.58	75.58	74.06	77.72	76.07
Tcf25	63.65	65.23	62.8	61.32	69.61	74.5	65.04	72.13	77.09	67.59	73.9	72.43	74.8	79.02	73.7	71.06	73.49	64.81	76.91	74.19	75.33	76.1	74.85	62.41
Cyb5a	64.13	55.5	50.38	69.79	52.32	59.16	57.78	64.1	62.86	66.77	70.74	76.51	84.44	80.39	65.72	75.81	86.21	74.59	80.22	92.48	81.74	65.01	80.94	66.46
Tmed9	69.36	67.33	58	69.52	63.24	75.46	57.61	69.62	79.52	61.4	71.17	72.02	68.7	74.21	71.01	66.9	75.15	67.4	73.68	70.47	74.74	74.22	76.43	70.48
Rab7	59.14	65.39	62.92	69.27	69.1	72	62.81	68.56	76.09	65.42	69.9	67.24	76.89	79.46	69.91	74.21	77.52	65.87	83.5	69.48	73.15	72.74	67.38	55.34
Cd9	59.24	55.85	64.12	66.41	75.32	77.04	59.3	69	75	58.38	67.38	68.09	64.35	73.85	56.05	57.96	68.6	61.02	92.34	76.58	80.74	83.63	88.12	74.57
Erp44	65.51	70.75	65.54	72.41	69.49	70.49	60.92	69.63	74.83	65.65	74.63	77.78	72	72.97	65.18	64.1	68.97	62.45	73.42	70.88	77.63	72.72	70.74	55.78
Pebp1	69.81	61.48	57.21	69.47	66.26	78.25	64.56	74.38	74.58	61.07	64.86	71.54	68.73	67.9	64.54	60.58	68.09	67.22	65.11	73.45	75.73	77.84	80.8	74.79
Cox7a2l	61.92	47.52	52.83	64.4	58.9	65.24	65.97	59.8	68.51	67.96	77.12	70.92	79.23	71.11	65.88	76.03	82.72	74.9	82.68	74.48	75.82	67.86	78.76	66.96
Azgp1	66.12	65.97	60.46	70.46	60.54	63.03	66.14	71.33	69.97	73.33	82.49	77.11	77.95	74.09	64.99	74.21	73.46	69.21	64.37	71.76	68.5	69.06	60.44	62.47
Atp5h	63.93	60.09	62.55	70.71	59.95	75.75	65.94	64.82	70.6	68.05	70.81	72.34	70.77	72.01	62.38	70.7	79.17	62.73	68.12	68.47	75.11	68.15	77.46	76.82
Pdcd4	62.94	52.33	56.59	86.63	77.35	136.07	79.1	93.81	87.86	70.17	81.2	73.9	65.68	80.73	49.8	51.92	45.73	36	60.87	59.16	58.67	71.93	71.96	43.57
Tmbim4	77.13	60.78	63.62	70.11	60.7	69.33	60.72	66.32	71.94	61.66	69.14	70.31	66.4	64.73	64.93	66.48	74.44	72.38	74.45	74.13	69.44	69.38	79.64	72.83
Syngr2	62.87	59.51	58.81	68.91	63.06	73.54	62.4	68.07	72.91	65.01	78.01	72.81	77.54	75.79	68.08	67.73	77.53	65.01	69.87	66.33	68.28	71.16	76.66	60.11
Atp5c1	62.97	55.7	55.56	70.82	62.36	71.49	60.13	68.22	66.2	66.78	76.35	72.39	73.28	78.85	69.55	64.58	72.91	69.08	71.93	72.58	73.79	73.39	75.77	63.9
Scd2	54.25	64.52	57.31	62.04	66.66	76.2	48.24	68.69	91.32	57.19	70.46	59.67	68.06	102.46	74.72	65.59	72.2	54.92	70.43	69.15	75.33	80.9	69.41	55.87
Copz2	63.86	65.37	64.97	65.58	70.41	72.85	54.24	65.44	74.26	59.84	68.55	73.05	69.1	70.97	62.34	67.58	68.26	67.19	62.22	67.75	73.92	72.26	67.17	73.21
Slc25a5	55.85	59.07	51.41	69.59	65.62	73.06	51.62	64.43	75	59.46	69.19	64.74	66.51	81.94	69.51	64.52	76.01	69.62	74.32	70.27	71.79	75.13	73.54	62.5
Arpc3	66.7	59.83	59.73	60.63	63.2	60.33	50.45	59.13	72.31	63.34	71.01	66.53	64.8	76.07	64.16	66.4	81.34	74.3	73.66	69.6	71.66	72.96	72.4	70.67
Pcbp2	55.86	47.36	50.25	68.61	65.1	72.66	72.83	71.95	72.33	74.16	77.24	73.56	83.8	73.24	69.39	66.62	66.4	58.7	73.38	66.55	69.35	65.95	65.35	49.31
Dnajc3	63.55	71.48	61.21	66.61	66.01	74.15	54.91	68.12	78.43	62.58	69.26	67.56	68.01	79.54	66.54	62.84	64.18	59.97	66.14	71.15	70.11	74.8	71.02	51.63
Tceal9	68.19	61.05	67.29	75.25	78.86	67.28	65.02	75.6	73.92	60.34	63.97	71.02	58.59	72.88	58.71	58.96	59.04	59.38	62.43	62.93	71.46	72.01	74.75	68.76
H2-Ab1	63.41	52.69	62.46	64.95	54.12	66.28	47.17	46.75	61.18	60.64	85.53	49.49	83.8	65.1	66.75	55.16	168.69	47.97	93.1	60.54	60.93	70.49	66.7	50.76
Atp5j	68.11	58.64	56.79	69.86	62.95	74.84	59.14	65.02	72.83	59.2	68.38	73.64	66.59	67.43	59.25	58.14	68.99	67.79	63.19	66.35	73.38	71.17	80.73	70.02
Trp53inp2	67.04	74.71	73.77	63.04	68.67	67.31	52.65	67.83	80.31	58.66	64.92	63.28	66.41	78.54	69.25	66.55	63.62	51.64	66.96	67.35	70.53	74.75	63.44	55.62
1110008P14Rik	66.41	52.41	54.46	64.31	61.99	58.02	56.62	60.36	72.89	57.37	71.18	67.09	66.06	68.76	67.56	63.18	72.55	71.19	70	68.9	77.81	69.84	74.39	79.01
Tmed10	63.57	61.05	58.25	67.59	62.85	74.13	60.52	69.43	72.02	63.17	70.68	67.39	70.68	74.98	65.37	65.36	68.06	61.31	69.43	67.88	66.32	69.12	66.33	53.2
Usmg5	66.45	60.81	66.7	67.81	63.7	58.03	55.42	64.26	62.68	56.41	71.61	73.03	66.93	65.36	57.09	60.84	70.92	67.54	59.49	69.22	78.14	64.53	74.44	80.43
Oit1	74.77	70.59	62.66	63.09	66.82	77.94	70.29	69.06	75.64	60.77	63.56	67.19	57.44	57.49	67.43	52.3	53.8	57.44	52.12	71.29	63.96	75.17	68.31	80.83
Ctsl	49.74	44.79	51.26	58.28	62.17	61.63	65.46	64.57	70.91	70.1	73.93	70.89	71.64	66.81	70.44	65.7	77.27	67.27	82.43	69.47	66.45	65.97	72.64	57.18
Rhoc	67.94	56.39	68.33	66.72	67.97	65.69	66.29	75.07	78.49	66.24	66.6	66.61	63.99	57.73	53.96	58.44	64.7	54.43	64.44	64.95	65.54	66.96	69.07	73.13
Asns	40.78	46.78	42.33	55.34	58.45	62.95	76.3	69.45	72.29	80.73	74.83	82.52	82.42	76.73	70.79	67.33	72.58	69.3	72.5	66.09	64.77	58.2	53.46	51.47
Pfdn5	60.83	46.38	49.77	60.22	58.05	58.77	62.08	62.59	62.36	62.93	70.71	67.77	69.59	61.29	60.08	68.35	82.32	76.86	72.28	70.04	71.78	61.53	72.85	77.92
Atp5g3	61.68	55.95	47.79	65.58	63.17	69.68	55.33	59.51	71.11	63.21	65.37	71.7	64.91	66.48	67.68	61.51	68.78	70.47	66.15	64.34	74.6	70.48	71.88	66.11
B4galnt1	57.03	60.86	63.33	54.01	65.24	61.99	53.93	55.76	64.78	59.08	61.5	59.3	63.97	61.57	59.67	67.48	75.19	62.64	85.16	67.75	75.37	73.24	72.94	63.5
Cst10	0.06	0.06	0.06	0	0.5	1061.99	0.06	0.06	0	0	0	0.06	0.06	481.72	0	0	0.12	0	0	0	0	0.06	0	0
Mien1	69.12	62.24	57.09	61.99	62.96	61.67	49.99	56.38	65.13	56.5	62.56	64.98	59.98	59.51	58.52	57.32	69.79	77.43	62.11	69.63	69.8	67.08	78.48	81.01
Sdf2l1	64.01	72.73	55.18	65.58	55.22	66.98	45.78	59.59	71.65	53.59	66.77	63.4	59.18	76.22	63.63	59.54	69.47	64.38	54.9	69.07	70.7	73.75	72.8	67.14
Smpdl3a	58.08	49.01	53.51	59.22	57.41	72.9	65.36	68.71	68.34	67.48	70.08	67.29	69.48	63.88	64.91	61.52	69.9	67.6	70.61	67.62	65.24	64.24	64.91	53.4
Ube2j1	56.92	63.58	59.42	60.99	63.37	64.64	61.02	66.87	70.44	59.75	66	64.29	68.98	70.37	63.84	61.42	64.79	60.42	69.41	67.63	69.74	70.56	63.67	47.03
Fam174b	63.65	62.72	55.71	54.83	56.09	64.22	54.51	61.52	64.52	55.75	59.76	61.06	65.7	67.2	65.14	64.55	69.22	62.06	67.05	75.86	72.9	73.66	71.27	62.67
217615	55.9	58.06	55.65	65.09	65.9	74.05	62.94	72.83	78.8	64.75	75.19	71.8	71.77	79.51	66.62	64.17	59.65	51.5	56.95	59.33	59.28	61.99	57.18	41.48
Manf	69.45	67.54	54.39	66.45	58.62	61.18	50.52	59.69	67.39	55.04	68.37	67.08	67.58	71.59	60.83	58.49	71.62	72.09	50.05	63.09	65.49	60.35	66.77	68.79
Hexb	59.42	43.62	43.16	70.07	48.64	72.33	61.01	64.52	64.73	61.36	71.87	72.57	83.97	61.61	58.03	59.76	67.09	51.63	72.78	76.9	65.39	66.37	80.16	43.35
Marc2	57.82	50.29	45.38	60.13	56.43	60.8	59.39	59.85	67.65	62.29	71.81	67.6	66.78	67.5	63.75	65.72	69.72	73.95	64.64	67.05	69.2	58.63	70.85	62.5
Arcn1	59.16	64.64	59.11	60.7	63.61	67.95	55.92	68.89	75.16	59.83	68.24	65.17	67.56	73.01	61.36	57.13	62.25	55.69	63.38	63.48	64.62	68.31	65.81	47.96
Srp9	66.5	58.24	52.14	65.8	57.93	61.76	60.04	56.6	63.32	57.99	64.64	64.44	62.24	65.57	60.44	61.53	67.87	73.18	59.53	64.76	68.79	62.1	73.81	68.36
Cnbp	60.82	57.38	58.46	64.82	64.21	67.57	59.16	64.64	66.97	59.67	64.73	64.65	65.67	69.33	58.84	53.78	58.22	54.16	68.41	67.19	66.62	67.29	74.09	56.9
Atp11a	61.68	64.46	61.89	53.59	60.18	63.84	51.03	63.75	73.69	54.99	63.43	60.89	64.52	62.19	58.88	58.56	58.78	46.98	74.14	67.87	69.37	76.41	68.51	54.09
Hnrnpa2b1	61.46	62.32	66.53	72.43	73.1	81.15	57.4	70.24	77.51	55.78	61.81	61.01	64.21	70.28	54.85	52.54	52.21	41.68	60.57	54.02	58.98	66.99	66.13	49.55
Eif3f	52.78	45.92	49.75	55.73	55.46	59.66	54.21	60.55	63.12	59.63	69.3	63.7	69.36	67.73	59.36	64.2	73.24	63.84	76.77	68.9	68.86	64.64	71.74	51.68
Grn	52.5	49.02	53.9	58.16	63.21	67.31	54.49	66.25	73.54	59.76	67.46	61.15	71.18	66.87	64.36	64.97	77.21	49.11	65.34	61.98	60.04	66.32	61.86	52.01
Tmem258	65.71	56.87	56.68	67.97	50.35	60.8	50.4	56.97	55.65	54.56	65.82	69.19	63.81	61.85	55.83	47.58	74.86	66.43	59.31	62.41	62.49	63.39	71.08	80.92
Npm1	50.14	47.89	53.92	70.43	63.84	74.77	63.66	69.34	73.39	68.5	74.62	66.3	70.19	71.6	51.79	54.9	56.74	45	66.77	57.43	57.54	58.76	64.72	45.06
Gdi2	55.44	53.4	55.78	60.16	59.7	67.46	60.94	64.86	67.28	58.98	69.98	64.53	66.14	64.74	59.36	56.91	62.74	52.34	66.8	65.97	63.24	64.93	66.71	48.62
Clu	46.93	45.31	61.34	52.35	58.48	50.66	48.21	57.94	63.79	52.77	74.3	58.85	58.44	55.27	52.44	53.65	76.25	47.5	92.61	77.26	66.18	74.15	82.3	67.14
Gnb2	56.06	47.02	52.37	53.27	57.47	65.58	55.68	62.19	70.27	55.35	63.78	63.09	65.03	63.69	59.78	54.3	67.09	55.37	68.74	64.14	71.81	70.09	71.98	56.79
Copb2	56.89	60.3	58.9	60.05	62.17	64.27	51.81	64.54	70.76	54.88	66.72	64.37	63.13	69.97	58.55	55.32	61.66	53.48	59.5	62.72	63.45	66.18	66.79	51.42
Rrbp1	54.86	59.43	56.19	60.86	58.48	72.69	49.71	64.01	65.55	55.01	61.04	64.69	65.43	68.19	57.61	61.37	59.37	51.5	60.69	65.6	62.53	70.14	65.63	52.38
Glul	36.58	26.25	33.87	40.69	45.23	52.38	52.31	57.23	60.92	71.06	82.97	78.09	94.77	100.43	71.5	67.11	71.05	53.61	76.51	62.74	73.54	54.5	59.76	39.72
Abo	65.12	65.81	51.98	60.57	66.58	67.62	50.51	56.39	72.3	58.93	69.11	58.43	58.38	71.5	71.56	62.37	60.09	63.71	57.34	48.76	52.11	58.61	57.9	51.11
Gm20594	51.44	62.24	60.77	53.15	59.07	61.94	42.62	48.94	60.49	52.01	61.18	65.8	59.27	79.2	62.68	50.51	56.84	74.09	63.84	72.39	67.91	61.38	66.94	59.17
Edem3	61.94	64.41	71.99	56.93	63.36	63.92	58.82	69.58	78.34	52.65	59.94	55.74	57.29	65.24	53.99	47.25	48.73	41.4	55.6	67.46	63.84	78.24	67.05	49.7
Rpl23	61.55	48.87	50.19	58.67	58.53	67.14	60.49	56.95	64.5	60.47	68.48	62.7	69.17	70.41	59.47	62.34	63.52	63.03	57.97	51.04	55.74	49.45	71.86	54.06
Ndufb11	58.75	52.98	49.66	55.53	48.48	60.95	55.13	54.02	58.37	54.57	62.45	60.43	59.45	62.94	56.4	59.06	71.19	64.67	61.2	67.14	64.92	63.66	68.35	71.25
Cyp2j13	58.41	62.51	47.07	59.57	57.36	60.48	45.43	52.17	69.92	57.6	65	54.99	55.26	77.5	70.24	74.27	68.46	64.97	71.34	46.58	62.51	55.36	56.7	47.11
Eif3i	57.42	50.38	48.49	56.24	56.78	56.05	52.66	52.51	59.79	54.06	61.69	62.21	55.23	60.35	58.95	53.69	67.7	67.07	64.07	70.71	68.45	64.78	73.63	66.83
Arfgap3	55.61	55.54	52.4	57.07	61.64	59.16	58.7	66.63	67.99	58.55	65.49	66.42	65.34	62.65	56.12	58.66	61.85	53.6	61.04	61.48	58.82	62.58	62.62	49.67
Hint1	55.45	46.96	46.95	61.55	55.53	57.34	54.1	55.71	63.03	56.68	60.97	54.99	55.71	64.82	57.17	60.81	68.68	67.18	57.99	56.82	64.83	63.74	67.28	75.69
Hid1	55.12	57.44	52.42	51.03	55.74	60.54	51.09	63.08	67	52.11	59.63	59.51	63.83	67.74	61.91	61.32	63.9	57.03	60.87	61.04	64.52	64.01	64.58	52.28
Dmbt1	58.55	64.35	61.97	49.82	52.65	59.26	60.23	60.73	69.92	55.83	57.16	47.6	88	49.98	45.39	58.35	56.22	46.79	75.85	83.63	67.17	55.48	57.51	45.27
Gsta3	42.24	37.59	42.1	39.13	42.22	37.14	39.23	40.75	42.56	52.32	62.17	60.21	81.33	68.5	54.56	62.71	75.66	71.76	89.45	91.98	81.55	65.22	73.74	61.04
Nans	60.57	57.34	48.56	57.93	57.79	63.37	47.28	55.02	64.51	56.25	61.91	58.29	55.91	59.89	58.88	59.2	63.94	65.11	54.98	59.99	61.51	63.04	65.83	57.91
Ifi27	57.69	43	53.84	49.68	54.07	58.61	41.05	65.21	48.86	70.88	67.64	68.2	62.6	46.78	50.28	72.99	77.67	61.69	72.9	68.22	50.77	72.5	50.31	44.37
Bmyc	60.07	67.16	63.28	52.25	49.32	45.7	44.99	55.96	57.02	46.19	46.93	53.18	55.33	45.34	53.66	56.36	65.35	59.58	60.39	67.9	69.91	63.04	69.01	78.82
Csrp1	49	47.27	53.14	54.84	64.84	57.94	46.76	56.63	67.59	52.01	56.41	56.01	59	61.73	55.67	49.56	59.18	44.85	71.57	56.38	71.66	69.03	66.02	56.93
Rsrp1	51.69	39.06	44.34	44.47	50.49	54.3	53.88	60.79	57.37	48.14	61.74	55.41	66.09	61.36	54.41	64.25	59.61	54.02	76.33	77.59	74.59	63.98	62.18	34.98
Pdia6	55.22	63.05	55.9	57.16	48.47	60.81	41.39	52.56	58.48	45.86	53.34	50.65	52.64	62.32	49.11	49.27	59.62	55.97	54.74	62.82	66.93	69.86	67.63	58.38
Rbm3	36.21	31.41	28.71	55.65	52.62	52.99	63.06	68.23	69.26	63.23	73.35	67.69	76.86	85.19	62.4	58.05	67.85	65.75	52.3	46.3	57.58	43.39	45.29	28.63
Swi5	54.33	46.66	47.49	56.11	50.8	55.11	46.87	53.03	55.58	51.6	59.18	54.56	61.89	62.56	50.98	55.48	61.89	61.44	54.74	61.94	63.35	61.47	60.75	63.88
Elob	53.28	43.96	46.04	53.95	51.84	52.75	44.79	53.02	59.26	50.59	56.27	56.18	56.54	54.25	52.53	49.78	63.98	56.33	63.41	58.51	68.82	60.06	72.41	72.28
Alas1	28.77	31.02	26.76	26.21	32.13	30.73	38.56	41.63	51.35	61.38	69.88	64.68	96.05	93.99	88.66	92.05	90.14	111.06	49.12	57.06	60.07	40.21	38.22	30.93
Mrap	57.74	63	58.23	49.31	45.49	41.6	40.44	49.04	60.22	68.39	64.1	60.68	53.18	65.28	66.42	65.54	64.67	75.52	43.43	53.19	59.58	43.8	44.47	52.73
Eef1b2	48.56	40.95	46.37	52.26	52	57.71	54.48	55.47	58.09	53.11	59.71	59.5	56.33	57.47	49.68	54.05	64.6	61.85	57.7	59.56	61.85	55.62	66.26	60.77
Klk1	0	0	0.11	0.11	0.43	875.67	0	0	0	0	0	0	0	456.58	0.05	0	3.78	0.11	0.11	0.11	0	0.06	0	0.05
Slc25a39	46.85	44.31	47.7	46.09	54.35	56.96	50.62	52.51	58.51	53.17	55.46	56.33	57.79	60.76	55.46	52.9	61.07	56	62.47	58.93	65.37	62.32	61.1	58.44
Ceacam1	47.59	48.35	51.48	53.05	54.8	60.97	49.51	55.27	67.15	58.27	64.08	54.85	62.99	68.99	60.64	58.43	55.73	44.52	61.31	52.85	54.96	60.91	51.49	36.88
Phlda1	48.75	48.04	78.02	49.31	44.17	86.12	28.99	44.6	51.6	33.81	41.87	40.78	74.85	73.96	43.38	63.87	67.88	48.07	66.5	55.45	58.47	62.29	71.54	50.69
Gnmt	53.65	48.1	39.06	52.21	46.98	53.93	50.31	54.34	57.69	58.79	65.82	59.74	59.77	63.89	59.8	56.66	61.08	68.97	50.88	58.45	58.98	48.14	56.97	48.7
Ybx3	51.49	54.04	53.99	61.98	63.63	61.16	51.48	63.11	68.59	50.78	61.31	56.2	58.86	62.03	46.97	47.03	50.91	45.28	52.1	48.91	52.33	60.16	57.71	50.75
Rab3d	47.48	47.89	44.11	46.08	49.97	56.43	46.84	56.78	63.97	51.56	58.04	55.82	63.35	64.92	59.95	57.95	63.27	54.15	63.71	56.09	58.81	56.48	56.45	50.22
Lman1	50.54	55.49	51.25	48.7	52.63	59.69	48.07	56.89	65.68	51.39	58.73	56.8	61.66	63.95	57.59	52.6	56.47	47.29	56.69	59.34	57.31	62.39	53.8	42.45
Hsd17b10	48.75	49.19	40.23	57.76	50.56	55.91	54.04	54.76	54.8	56.29	63.62	59.03	59.11	67.2	58.41	57.58	55.28	61.69	51.84	55.39	58.58	51.51	53.73	49.01
Nucb1	49.98	52.01	48.98	52.48	55.04	58.36	43.54	54.01	60.48	51.5	56.25	56.11	57.14	65.96	58.87	55.23	58.97	46.97	55.45	56.09	62.25	63.02	58.34	46.75
Cnn3	52.03	47.71	46.87	52.57	61.23	58.92	53.25	59.18	61.77	56.08	59.34	57.61	49.95	51.01	50.21	49.84	56.03	48.47	63.28	55.41	57.95	63.26	59.15	51.58
Mrfap1	55.25	49.43	49.06	57.29	53.73	61.75	48.55	55.53	58.99	48.78	53.91	52.98	54.28	59.56	50.53	49.93	57.94	50.03	57.97	54.67	60.36	59.22	64.62	54.05
Pcbp1	50.46	49.53	49.83	48.36	47.15	51.14	39.77	47.14	53.81	47.94	53.5	50.58	56.09	54.01	51.56	52.79	65.55	58.12	65	64.74	65.66	64.15	66.42	55.81
Rtn3	49.65	48.8	45.81	51.37	51.05	55.84	45.5	53.11	56.7	47.44	52.24	55.33	61.4	65.11	54.24	52.34	57.27	51.12	60.98	62.13	64.46	60.03	57.47	48.13
Arhgdia	49.64	49.56	50.23	49.62	52.63	56.21	41.95	49.64	56.87	48.3	53.49	52.11	60.31	58.99	50.86	55.62	69.92	50.62	69.7	55.84	59.96	56.99	58.3	48.88
Rhoa	45.69	45.61	47.45	55.37	53.3	59.31	48.65	53.36	61.39	51.69	57.88	53.74	60.98	56.55	51.78	49.79	57.44	48.02	65.16	57.17	61.54	59.76	58.05	43.34
Psenen	52.88	50.97	51.66	59.41	53.62	52.96	45.55	57.21	48.94	52.76	60.53	57.25	53.99	56.14	51.41	51.41	62.13	46.22	52.72	53.77	54.75	55.13	58.17	59.71
Eif4g1	50	55.97	50.9	40.98	52.85	56.37	39.15	52.84	58.52	46.75	53.21	50.18	57.83	63.02	54.56	54.03	58.76	48.72	62.11	56.53	62.49	65.39	57.48	48.36
Atp1a1	46.5	47.07	46.38	42.61	48.29	77.66	39.21	48.57	56.49	43.15	53.37	46.6	56.99	71	48.05	50.96	59.62	46.47	65.87	59.63	63.66	64.31	65.55	47.86
Ptms	46.61	43.07	48	56.42	57.17	64.84	46.21	53.66	63.34	48.01	59.03	55.01	64.48	67.44	46.67	50.9	58.26	38.13	59.16	45.84	62.05	55.52	61.04	39.12
Aldh3b2	54.09	61.09	55.12	58.33	55.83	58.59	42.1	55.61	63.89	47.06	52.84	51.31	49.06	60.82	53.04	46.7	50.86	45.54	42.42	53.85	58.35	65.03	56.6	49.64
H2-T23	48.25	34.08	47.02	45.41	42.09	48.95	42.35	50.36	48	55.81	56.91	52.73	67.7	46.2	49.28	65.36	103.64	50.25	72.67	64.41	45.72	57.06	53.66	39.86
Npdc1	49.65	48.37	46.39	47.09	45.95	54.43	45.5	51.09	58.88	49.22	55.46	49.95	53.41	58.3	49.59	52.97	59.01	51.56	62.18	58.54	61.81	58.43	59.29	56.18
P2rx4	46.86	42.17	43.09	49.08	54.62	57.67	51.81	50.57	57.78	51.58	55.33	54.21	54.86	53.32	56.27	51.77	60.98	53.7	65.04	52.44	55.96	58	57.8	48.34
Atp5o	45.81	49.41	46.26	59.5	52.11	56.17	42.63	52.96	55.44	47.83	52.74	52.41	54.15	59.29	51.08	49.3	60.12	55.11	54.54	51.34	61.14	61	57.83	53.93
Ehf	48.45	53.06	62.77	48.71	53.87	58.83	42.23	48.06	56.31	44.32	50.99	45.84	52.59	56.67	47.32	52.58	54.21	41.3	65.57	60.42	57.69	67.41	63.99	45.83
Txn1	52.25	50.21	50.35	55.38	54.5	50.06	41.81	47.44	56.67	44.3	48.98	46.65	49.99	52.14	46.62	52.9	64.18	50.04	62.04	51.76	57.66	56.51	63.77	64.44
Snrnp70	45.26	49.81	52.6	39.58	57.07	56.13	47.5	60.79	64.48	52.05	58.37	56.94	60.5	60.56	57.33	60.59	51.07	41.12	54.29	48.87	51.75	54.51	46.02	36.57
Ddx17	48.6	48.43	48.17	42.23	51.19	61.63	52.24	57.91	61.16	49.51	56.06	50.78	57.36	55.78	47.96	53.87	50.75	37.89	61.63	57.59	57.74	60.32	55.3	38.71
Ufc1	48.85	47.43	41.24	55.06	49.13	51.13	46.88	53	51.88	48.56	54.53	55.16	56.94	57.29	54.21	52.63	55.36	57.42	51.87	55.33	56.27	50.52	55.95	55.53
Gjb1	53.09	51.68	49.8	50.86	55.16	56.01	41.91	55.98	65.6	46.97	53.13	49.99	52.33	58.89	56.08	48.8	52.09	46.38	43.69	51.2	56.03	58.4	54.06	49.94
Akr1b3	50.7	50.2	46.5	52.86	50.35	54.05	46.6	51.36	59.62	49.17	52.36	48.89	50.33	52.52	54.21	49.25	52.66	51.26	47.34	55.3	57.03	56.92	60.05	56.48
Mydgf	59.32	54.34	47.83	50.25	46.71	49.51	36.46	47	53.71	41.35	47.51	50.58	45.92	50.39	46.49	46.96	58.1	52.29	52.25	58.5	62.33	62.24	65.28	69.96
Hnrnpk	45.38	43.17	44.52	49	56.36	60.87	49.33	56.21	62.66	49.04	58.41	56.68	57.96	61.92	48.15	45.96	51.71	44.18	56.78	49.97	55.81	54.79	54.09	37.72
Ndufb8	50.66	44.5	44.06	51.36	45.74	50.65	42.7	49.92	53.05	47.85	51.73	49.39	54.08	54.33	53.68	50.48	61.09	54.74	51.69	51.56	61.15	53.7	63.77	57.43
Copa	47.38	47.64	47.36	47.21	50.12	56.18	43.37	51.53	57.52	44.55	54.26	53.65	57.28	61.14	51.54	50.76	54.19	46.62	54.44	57.55	55.41	58.27	54.44	43.3
Gstm2	50.5	42.68	44.9	55.96	52.09	51.36	48.11	51.79	58.05	51.25	58.68	53.9	59.68	58.8	50.9	55.21	56.67	49.49	49.61	51.26	52.35	47.86	51.43	43.03
Adh1	36.13	32.16	32.13	36.63	37.28	34.83	47.05	49.14	49.57	58.63	73.38	67.08	84.92	68.33	57.09	48.48	63.83	54.66	52.25	65.83	56.15	39.04	50.11	41.43
Stt3a	47.76	52.15	46.64	49.49	49.98	54.38	43.14	53.97	59.86	46.91	54.91	53.02	56.47	59.03	48.78	48.04	54.57	46.38	50.82	55.1	55.01	55.06	54.45	39.68
Hnrnpab	47.56	49.38	46.49	51.49	47.45	51.82	40.96	48.6	58.5	43.9	50.41	48.37	53.05	60.09	47.58	47.42	53.85	49.22	59.11	49.85	60.48	56.96	60.64	49.99
Ndufc2	41.62	36.16	35.84	47.27	44.02	47.48	37.99	42.86	45.48	44.94	54.38	51.4	61.58	60.52	46.26	46.56	69.27	60.03	65.25	52.69	59.06	55.23	68.78	53.09
Tcim	42.76	43.55	61.76	40.38	47.59	42.52	36.3	42.28	43.64	44.36	51.11	51.79	55.82	51.7	36.06	45.28	52	50.76	64.54	59.58	63.39	64.84	64.9	66.53
Nedd4	42.57	44.08	45.75	46.83	50.11	56.62	46.05	52.48	60.42	48.17	53.49	50.78	54.9	57.92	50.66	48.23	50.96	42.09	59.38	54.07	56.21	58.09	53.22	38.69
G0s2	56.29	44.72	60.45	55.65	54.13	57.98	50.2	49.05	49.62	69.72	49.78	49.3	43.5	43.82	33.03	63.24	66.8	42.71	39.13	54.66	39.03	38.16	46.14	55.88
Nars	38.53	43.3	39.8	44.24	48.88	48	49.17	52	56.76	53.03	55.27	59.17	61.8	59.39	53.06	50.16	55.57	52.05	50.83	52.76	52.8	49.89	48.18	38.02
Rac1	44.43	42.59	42.95	47.82	51.65	48.76	41.91	49.37	53.7	44.25	48.62	49.55	54	55.9	52.03	49.12	57.04	44.45	65.51	49.88	60.47	56.36	56.11	43.55
Uqcrh	47.22	40.95	40.87	49.29	45.96	50.95	42.9	41.9	44.8	43.02	54.27	54.1	52.69	50.67	44.76	51.57	60.96	59.19	50.88	55.67	51.4	49.76	59.26	61.59
Psmb1	48.19	40.78	42.64	48.25	47.6	49.29	44.1	47.73	51.55	47.32	51.92	50.02	49.9	48.51	50.07	45.8	58.73	52.96	53.26	56.9	53.78	49.1	60.74	53.47
Hnrnpf	44.6	45.3	42.52	47.37	45.83	50.86	44.83	48.37	51.31	44.68	52.02	52.1	53.54	58.09	45.23	49.89	58.27	46.41	58.81	54.37	54.35	55.68	54.65	42.65
Uba5	47.56	47.57	44.06	44.62	46.49	47.37	42.29	50.56	57.18	44.38	52.44	49.83	49.68	53.3	49.12	46.65	50.81	50.63	52.79	57.79	56.8	53.13	58.21	47.56
Smdt1	47.39	43.16	42.62	55.2	45.08	53.12	39.17	44.64	52.5	44.08	49.65	50.34	51.32	51	44.9	47.56	51.07	52.71	51.9	48.79	51.1	55.68	61.91	62.22
Srrm2	40.49	45.4	47.71	45.75	49.42	55.66	46.23	51.12	55.71	46.82	54.19	55.35	61	57.67	47.37	59.5	47.19	36.86	59.24	51.98	50.28	47.65	44.8	33.24
Eif4a2	48.06	41.77	47	53.27	50.94	63.73	53.97	55.85	52.29	53.96	51.62	51.16	48.63	46.25	40.56	38.42	39.06	37.51	50.94	53.28	50.11	54.35	60.88	43.99
Rpn1	47.73	51.33	46.59	47.04	44.46	55.91	34.32	48.99	54.54	38.83	49.5	47.22	50.06	56.72	45.73	45.42	50.45	44.4	49.64	56.26	55.13	60.13	58.84	46.6
Slc23a1	45.64	43.58	43.1	50.63	49.49	54.28	49.55	52.78	60.83	52.81	53.95	52.83	54.3	55.92	52.63	50.98	43.09	37.85	49.72	48.23	49.77	54.16	44.32	31.06
Rpl37	48.84	37.2	34.16	45.1	42.78	46.05	39.64	44.37	38.87	50.66	53.53	54.65	54.48	50.36	43.97	57.95	51.36	49.84	58.02	54.09	55.17	47.71	67.11	52.76
Aup1	46.2	46.69	48.35	44.88	46.53	50.97	40.07	44.23	47.65	44.79	48.82	46.37	53.83	49.43	45.56	48.84	54.25	50.87	55.8	50.19	52.4	50.9	56.73	48.87
Mdh1	46.08	43.48	39.48	47.83	45.49	51.53	37.94	47.02	49.47	45.13	49.8	50.55	49.59	56.77	48.37	45.34	53	49.67	44.61	53.11	57.72	56.05	56.84	47.63
Furin	48.71	51.37	57.27	40.23	39.02	61.02	35.91	45.16	57.13	41.64	52.29	41.08	44.21	53.16	41.25	47.8	54.07	37.72	50.33	56.09	51.27	57.69	52.5	55.23
Pla2g12a	46.89	45.39	40.72	48.1	45.01	49.23	45.05	46.57	51.14	48.82	52.94	48.46	48.64	56.42	50.87	49.83	50.09	58.13	47.67	46.83	51.23	47.76	47.12	47.3
Dnajb11	46.38	52.25	43.27	49.56	43	51.2	37.66	46.84	51.6	43.64	50.59	50.08	49	58.11	48.13	47.71	52.12	47.55	41.82	50.54	52.84	56.21	50.67	46.08
Pomp	48.44	40.81	42.11	49.94	45.7	46.32	42.37	46.11	48.55	42.06	51.92	49.63	46.16	48.38	45.83	45.63	56.55	47.93	48.56	52.1	50.48	52.96	55.66	57.9
Epn1	44.22	44.65	42.83	45.44	48.71	48.87	43.3	47.4	56.23	45.88	52.24	49.47	54.97	56.52	51.75	50.25	52.81	43.7	50.25	44.54	48.17	48.78	49.35	38.41
Hba-a1	27.36	17.38	19.9	93.81	65.11	73.28	15.05	21.44	31.63	37.55	15.92	22.67	43.73	44.72	52.15	152.37	103.46	49.93	77.14	62.76	71.38	21.81	13.88	23.48
Gmppa	45.73	44.75	46.54	44.53	48.61	46.42	43.18	49.43	53.14	43.82	50.3	51.41	50.93	52	46.99	47.25	49.51	43.49	45.83	50.17	51.37	50.92	54.46	47.06
Uso1	47	49.54	44.54	46.22	51.6	51.09	40.7	49.86	54.55	44.62	51.04	49.83	49.59	53.57	49.49	44.57	47.76	44.86	48.07	49.5	49.05	52.06	49.96	38.12
Srp68	45.25	45	42.74	46.39	47.48	53.03	48.38	52.11	51	48.85	52.55	48.7	52.8	51.94	47.74	47.33	48.79	46.66	45.61	43.86	46.38	49.54	49.34	42.84
Crip2	54.36	47.08	50.4	53.68	53.48	59.93	45.01	48.4	57.61	39.03	46.99	44.26	43.54	51.26	36.71	38.55	44.69	34.28	46.65	45.84	50.51	54.92	58.32	47.35
Eef1d	42.03	40.9	42.68	46.14	49.79	50.87	42.28	46.71	52	44.59	49.26	49.92	50.95	54.85	46.34	47.16	51.33	46.99	48.72	49.82	49.01	48.33	54.82	47.13
Srsf2	44.51	43.59	39.52	47.22	43.15	51.31	40.92	49.66	57.64	47.12	56.11	47.95	55.62	59.17	49.06	45.46	46.3	44.27	52.04	44.74	49.6	46.55	45.98	34.66
Snd1	44.19	46.26	44.12	42.38	47.76	53.35	37.95	47.32	50.58	43.06	49.16	44.64	47.89	51.32	48.99	49.15	49.33	43.64	51.13	49.58	49.62	55.72	52.23	41.94
Phgdh	31.33	33.57	30.23	39.55	42.04	44.73	49.49	48.95	53.26	51.66	53.48	55.95	58.89	56.44	53.72	50.37	54.9	52.38	49.65	48.43	51.93	45.07	47	37.35
Polr1d	45.97	44.85	42.92	49.9	47.47	51.72	43.47	44.05	49.1	47.33	47.09	47.64	48.43	46.42	45.5	41.78	46.05	47.8	46.9	47.63	49.69	50.75	52.6	53.47
Ppp1r1b	36.94	34.85	32.32	48.39	40.86	61.04	36.54	46.33	55.84	50.78	58.41	53.27	61.34	77.35	39.82	48.4	42.67	40.14	47.25	45.07	49.11	47	51.65	32.72
Creb3l1	47.01	43.12	49.28	47.54	41.42	62.37	42.9	52.57	57.8	47.17	52.58	46.12	55.14	59.68	43.75	48.33	50.78	33.74	39.35	44.34	42.22	50.3	41.46	36.49
Tmem176b	40.97	34.96	48.51	43.29	38.93	44.8	33.61	42.85	47.85	38.02	52.96	41.39	51.02	40.11	34.12	39.19	63.85	33.98	61.99	60.8	53.17	54.95	71.45	57.67
Bckdk	45.1	42.97	40.95	45.26	48.01	51.49	43.64	49.85	56.4	44.65	49.16	46.04	45.57	52.98	46.87	41.76	47.11	44.02	45.01	45.69	47.93	52.92	50.03	45.76
Ddrgk1	45.03	43.8	38.71	45.8	41.21	49.64	42.85	45.66	48.02	44.38	47.81	46.84	54.37	49.51	43.27	50.49	52.21	48.41	46.57	47.41	45.81	48.18	51.97	45.49
Tmem214	42.93	45.92	43.54	41.45	42.29	46.27	35.29	44.15	51.19	39.91	45.72	43.58	46.43	50.96	46.6	46.59	50.72	45.31	50.93	53.28	55.09	55.13	52.13	46.91
Dnajb9	38.97	41.74	36.73	38.48	32.67	36.17	39.19	45.47	54.21	31.15	45.96	41.75	68.81	72.62	57.45	43.06	46.58	47.31	55.35	57.94	59.98	50.62	51.8	27.11
Srm	42.15	41.83	37.18	44.08	37.93	45.78	36.67	43.46	46.17	42.93	51.95	46.63	57.32	60.4	49.14	48.56	55.17	52.41	44.76	47.83	50	44.5	49.67	43.44
Slc35c2	47.05	46.1	40.18	43.63	45.1	48.75	38.2	49.25	50.71	43.14	45.39	48.48	48.93	49.56	43.35	43.98	49.16	45.72	45.56	48.36	48.4	48.53	52.34	48.46
Cox5b	45.36	39.62	37.79	45.15	43.1	49.02	37.84	44.66	50.07	38.74	47.8	45.62	44.39	53.15	46.25	41.72	53.05	47.02	50.42	45.78	48.23	51.09	59.03	53.1
Chmp4b	44.87	41.76	41.81	45.9	46.04	47.81	40.6	47.04	52.93	45.74	50.8	47.84	48.89	45.43	44.84	46.15	52.05	45.51	50.38	41.58	47.01	49.2	50.67	43
Psma7	41.96	40.72	40.5	41.83	45.26	42.72	39.91	45.19	49.96	43.68	46.84	48.81	46.12	48.12	45.81	44.59	52.34	49.66	48.43	49.18	49.68	51.41	53.86	50.32
Slc35b1	42.53	46.07	41.11	45.59	45.94	47.11	35.94	44.96	48.77	36.69	45.75	48.12	43.23	54.91	44.33	42.07	48.61	47.6	43.21	48.53	53.84	56.16	53.91	44.07
Mlph	45.75	43.04	42.05	43.22	43.11	55.93	41.12	52.21	53.8	41.3	47.24	42.93	47.42	51.51	41.3	46.28	45.02	32.05	53.71	48.71	49.23	54.96	50	36.21
Eif3m	42.29	37.13	40.81	46.57	45.66	46	42.8	41.77	51.19	42.37	50.45	49.52	44.01	49.51	44.68	43.87	49.22	48.41	46.85	47.95	50.71	48.42	54.21	43.49
Pycr1	37.51	38.2	37.01	43.03	43.03	47.41	43.2	52.27	54.54	43.31	50.54	53.62	50.95	58.71	46.77	42.55	43.27	45.11	41.77	46.63	52.52	49.4	45.21	38.47
Prnp	46.41	38.09	44.77	43.81	54.71	46.72	36.78	46.63	49.79	35.17	39.85	38.61	40.65	46.81	48.49	45.38	50.4	34.78	55.78	60.54	54.06	51.66	51.22	40.88
Lamtor2	44.5	39.73	35.83	40.72	42.24	46.18	35.45	41.17	43.59	42.91	44.64	47.38	45.18	52.16	44.33	48.02	48.03	51.16	47.2	50.75	51.06	47.43	50.05	59.47
Atp6v1f	40.59	38.48	42.09	46.47	42.64	47.97	40.83	45.99	46.45	43.4	47.53	44.89	44.24	49.72	40.84	44.37	50.33	43.22	44.24	48.77	45.75	46.38	56.12	56.49
Ubl5	41.28	39.48	38.93	45.44	40.44	44.88	44.5	45.12	45.34	42.69	51.08	43.08	47.39	45	41.99	47.85	53.88	43.49	46.69	48.05	46.87	49.09	48.95	52.42
Erp29	43.02	43.29	36.25	47.57	42.38	46.18	39.36	41.44	48.05	40	49.06	47.2	45.93	49.37	42.34	39.65	47.52	45.44	41.9	49.07	51.99	50.48	54.23	49.44
Tmem254b	46.27	43.59	41.84	51.12	48.56	45.92	41.55	39.23	47.58	41.94	40.09	40.52	47.33	48.77	41.47	45.94	51.16	36.83	49.08	42.38	45.02	52.05	51.8	50.99
Atp5e	42.12	37.46	41.12	45.09	37.89	50.2	43.97	41.67	43.91	41.96	42.39	45.67	44.99	41.53	42.58	37.83	49.39	50.94	47.86	42.49	53.4	47.64	58.71	59.39
Map1lc3b	39.39	33.57	37.45	44.02	45.44	47.27	46.51	47.33	52.04	46.72	48.31	48.44	47.07	46.59	45.83	45.15	44.85	38.09	50.69	44.58	47.77	46.06	47.93	38.32
Gm4184	44.54	39.21	45.05	53.77	36.9	34.12	33.84	44.52	48.44	43.08	51.23	41.3	36.32	33.35	31.95	40.36	52.82	56.17	42.47	50.58	49.74	44.26	54.17	70.22
Uqcr10	39.96	35.81	29.07	47.3	45.05	48.8	37.63	36.78	46.22	39.29	41.42	47.83	42.17	47.09	45.03	40.89	52.1	49.57	45.18	50.51	49.89	50.78	55.38	50.97
Tmem38a	45.9	46.76	41.43	40.88	36.76	41.28	34.35	42.52	42.53	38.09	46.39	44.64	47.21	45.67	41.26	42.76	47.61	45.05	44.97	54.84	49.91	49.51	49.64	44.13
Gstp1	42.48	36.71	37.29	45.1	52.06	48.3	32.16	41.45	46.25	39.4	41.98	42.75	43.6	42.64	55.02	41.67	47.79	43.15	44.55	45.2	51	46.5	48.64	48.25
Glrx3	39.96	40.84	36.77	47.32	42.63	41.82	40.34	43.59	46.15	41.3	47.72	45.69	44.05	48.56	42.93	42.32	48.31	47.53	44.85	44.71	47.74	45.01	47.92	44.23
Mlec	39.39	43.49	38.44	34.7	41.66	41.95	32.72	41.81	47.25	38.68	43.33	43.15	48.86	49.57	47.22	46.63	49.25	43.12	48.75	52.37	52.19	51.73	44.51	39.1
Ywhaz	41.85	44.65	44.23	42.98	47.59	46.91	36.21	44.35	49.11	38.21	39.65	42.93	42.64	46.53	39.44	42.73	45.98	37.3	53.31	45.34	49.44	51.54	48.8	36.77
Cbr2	25.25	22.58	30.43	30.41	26.54	28.15	43.33	42.9	48.89	60.96	60.05	51.88	77.31	56.98	50.11	47.28	50.26	53.77	46.3	46.94	50.81	30.99	39.12	33.76
Hbb-bs	21.58	21.21	20.17	77.4	58.61	66.01	12.92	15.78	26.66	37.22	15.34	25.91	42.46	41.51	44.19	116.16	105.54	51.71	75.11	53.65	63.77	22.78	16.43	20.71
Gal3st2c	39.63	44.73	41.9	34.44	47.92	47.7	34.93	49.08	53.12	39.57	46.88	40.3	44.11	47.97	43.56	42.86	40.87	31.76	55.41	46.69	44.85	56.18	44.74	33.22
Tuba4a	45.99	48.6	40.24	36.62	36.3	43.25	23.77	33.83	40.14	35.79	39.65	38.61	43.46	46.98	38.76	50.58	54.98	48.85	56.15	52.22	49.6	49.13	50.24	48.1
Lrrc59	40.19	48.38	40.72	36.76	40.19	42.37	27.16	39.83	46.51	33.09	45	40.45	45.69	50.61	43.85	40.9	51.77	47.1	45	48.28	48.93	52.37	51.04	45.47
Mup20	47.55	43.82	41.98	40.03	42.66	34.85	39.22	39.79	42.66	35.67	45.11	40.77	34.45	37.52	41.36	27.82	43.39	65.48	47.56	49.13	58.18	51.82	48.78	50.72
Rer1	43.47	39.74	36.69	42.2	42.53	45.26	38.22	38.76	45.08	37.31	44.25	45.69	44.6	45.47	39.85	40.77	47.44	46.53	45.59	45.3	49.31	47.92	50.03	43.04
Papss2	39.27	39.88	41.38	48.38	44.02	48.72	43.81	56.66	58.26	42.94	49.56	46.06	47.85	48.93	37.03	34.91	34.64	28.97	40.48	44.73	43.57	49	45.87	29.92
Sar1b	45.54	46.91	39.89	47.37	39.73	42.02	39.72	46.91	43.45	41.53	46.65	48.74	42.57	46.72	43.95	39.09	44.32	43.48	40.72	45.77	43.24	40.96	45.87	37.93
Aldh2	38.45	34.45	34.88	36.16	36.55	47.32	35.03	37.33	46.52	37.47	43.96	39.26	50	48.54	45.56	48.06	50.8	41.5	57.08	47.09	50.42	51.28	49.64	35.35
Arl1	38.34	40.6	39.47	39.55	38.12	43.46	35.6	42.25	44.98	41.33	44.9	44.6	47.25	46.56	41.48	42.18	47.69	46.94	47.5	45.85	49.65	48.1	42.9	41.7
Sec23b	43.55	44.99	41.32	37.76	38.36	41.01	32.49	40.82	48.51	37.27	42.19	44.85	46.91	46.62	41.06	43.53	47.41	45.14	43.74	47.11	46.09	47.7	49.48	40.5
Cldn3	34.24	34.17	41.12	35.19	42.83	39.63	34.96	35.69	42.86	39.69	39.83	38.74	41.05	43.78	36.96	43.34	48.54	42.82	59.15	48.98	54.94	54.53	55.37	49.26
Golph3	40.92	41.49	43.57	40.21	47.02	48.09	39.1	42.2	48.68	37.63	42.73	40.84	41.69	45.38	39.42	39.27	41.12	36.55	50.51	46.08	47.05	49.67	47.41	34.32
Smarcd2	36	32.23	34.31	37.16	36.89	41.03	41.49	41.84	45.68	47.47	52.59	48.33	49.7	53.93	48.16	46.36	45.21	41.35	44.45	43.94	44.22	42.78	41.77	31.71
Sec31a	38.91	40.72	40.48	37.79	42.33	45.25	34.8	41.79	48.7	40.92	44.93	43.31	47.16	48.57	44.23	47.03	45.33	37.42	43.86	45.49	43.4	47.53	42.23	34.21
Tax1bp1	38.56	38.75	42.91	42.65	46.05	47.63	41.17	48.59	51.02	42.76	47.53	46.87	45.12	47.92	39.48	39.24	36.99	32.89	45.31	43.73	40.67	44.9	43.6	30.35
Rab2a	42.93	40.36	38.55	47.06	42.12	50.01	40.69	47.63	49.86	40.75	45.32	44.87	41.96	44.81	39.03	37.74	38.09	35.69	40.96	41.98	44.48	43.38	46.29	37.72
Ak3	36.34	35.96	33.52	38.7	40.03	45.29	38.44	41.81	46.05	39.3	45.6	45.47	48.03	49.93	46.21	45.27	44.89	42.84	47.35	45.52	47.07	43.58	42.8	30.56
Ybx1	37.08	33.84	40.81	42.23	41.29	49.69	35.17	37.66	42.56	38.91	45.23	38.78	47.34	49.09	38.55	36.19	50.1	38.45	52.09	43.97	48.13	46.91	49.69	36.12
Rgcc	45.7	37.69	30.99	44.25	35.37	46.81	33.31	41.99	49.27	43.19	45.11	44.56	41.41	51.19	43.56	39.83	41.75	44.35	41.66	42.51	42.01	44.21	50.2	37.71
Ostc	42.47	42.09	38.03	38.64	39.97	41.99	33.23	36.02	45.35	30.31	43.85	41.69	43.15	48.47	37.14	38.59	45.68	42.85	39.88	51.16	46.99	47.68	55.35	46.36
Lipo2	40.31	49.54	51.22	41.11	61.27	38.33	45.38	42.41	51.79	34.93	38.28	41.85	32.22	34.93	42.37	31.56	31.99	35.8	44.91	52.1	47.8	48.61	42.14	35.79
Ube2d3	37.38	38.63	37.35	41.64	43.55	44.08	41.18	43.47	46.15	42.59	43.97	45.81	46.85	47.07	39.93	41.24	45.33	40.11	47.1	42.82	44.4	44.14	41.36	29.78
Chchd2	40.08	36.52	34.82	37.57	33.95	42.22	35.97	35.76	40.34	34.39	41.05	35.8	39.85	37.59	39.59	39.43	49.56	47.46	54.45	51.23	47.09	47.55	56.61	52.73
Spcs3	42.12	43.22	37.08	44.7	41.62	48.09	36.44	43.65	49.86	37.66	41.48	43.32	42.51	47.92	39.08	36.39	38.98	33.67	43.29	43.31	45.27	48.23	47.19	34.7
Sdcbp	38.83	35.87	38.08	39.66	40.63	45.16	38.93	41.72	44.05	39.61	43.49	42.64	44.01	43.04	37.3	37.74	45.46	38.56	50.68	46.83	47.29	44.63	48.8	36.03
Hsbp1	41.95	40.65	37.77	45.83	43.86	43.32	37.43	42.6	42.13	38.36	44.7	43.02	42.55	43.63	41.7	38.17	46.12	40.57	41.48	40.97	44.7	38.69	48.18	40.49
Higd2a	40.14	37.39	36.28	40.9	39	40.84	35.27	43.69	42.31	37.62	44.56	41.98	41.08	40.46	38.59	37.64	49.24	45.03	44.25	44.91	44.71	42.69	45.29	54.59
Mrps21	42.17	36.92	34.5	39.16	39.99	39.77	40.45	41.57	41.16	34.55	40.54	41.24	44.58	39.78	41.88	43.83	43.24	43.81	41.91	48.61	45.59	40.78	50.78	51.28
Napa	36.67	35.52	33.83	35.07	38.88	40.77	34.45	41.37	44.8	39.88	44.66	44.78	45.17	46.57	43.03	47.03	48.74	43.57	47.88	41.12	47.29	44.29	44.73	37.46
Aldh7a1	37.49	37.03	36.63	39.28	39.73	43.29	40.16	44.94	47.33	39.85	42.11	41.92	42.62	44.62	44.15	42.8	43.79	37.82	43.83	42.07	46.02	46.88	43.68	38.72
Tmem59	37.73	34.13	35.67	37.79	37.92	47.58	38.87	40.15	45.02	41.03	41.59	42.18	45.53	46.67	40.33	42.57	47.14	42.73	48.06	43.1	46.25	40.7	47.7	35.63
Gltp	35.08	36.95	34.38	41.68	43.98	42.57	34.28	39.77	49.35	37.32	43.5	42.43	44.78	49.47	44	39.67	46.3	36.41	44.85	41.04	48.71	49.49	42.71	34.38
Reep5	40.45	36.67	35.17	43.35	43.22	51.88	36.56	46.1	47.53	34.25	39.16	43.51	39.14	47.11	42.13	35.96	41.52	35.92	39.79	43.24	45.77	46.9	45.09	41.96
Hibadh	40.4	40.24	34.86	45.23	39.32	44.51	40.99	43.3	43.13	39.47	45.18	43.9	43.5	43.69	38.38	40.91	43.52	40.66	38.66	43.6	40.8	42.35	44.2	37.42
Idh2	38.66	35.76	31.59	43.98	39.45	43.86	36.8	46.14	52.55	41.65	46.75	45.41	46.77	51.41	40.12	38.93	40.45	39.36	33.84	42.35	42.28	43.95	41.22	34.73
Ap3s1	40.78	41.2	40.36	42.85	43.32	42.19	42.23	44.4	43.56	36.67	41.13	42.32	40.29	40.12	37.81	36.65	38.45	40.43	46.21	45.32	43.19	47.03	44.29	35.87
Csnk2b	34.29	33.17	36.52	40.01	41.61	40.4	35.6	41.35	43.81	37.46	46.8	43.17	47.26	47.26	43.1	43.39	46.46	38.6	44.78	41.21	43.45	41.88	42.28	38.1
Cryab	34.45	35.14	41.24	34.15	35.16	33.66	31.16	29.04	36.64	31.35	34.93	37.21	43.46	34.86	33.93	43.07	49	49.88	60.2	56.81	53.24	42.63	53.88	55.96
D8Ertd738e	44.36	39.39	34.61	38.95	41.76	35.43	35	37.93	39.43	38.79	39.71	41	40.53	39.61	41.76	38.04	46.51	43.49	44.62	43.07	47.53	41.63	45.33	48.88
Ywhaq	39.35	41.01	42.05	42.19	41	41.35	32.02	41.61	44.51	33.82	35.81	38.17	37.18	43.8	36.02	34.23	40.51	34.07	48.32	46.85	48.08	49.35	51.3	44.34
Bckdha	36.96	30.96	30.27	39.69	41.42	48.99	43.6	44.7	48.89	44.67	49.21	49.42	46.37	46.9	46.06	40.43	38.62	37.97	35.23	37.87	39.07	38.04	39.5	30.28
Ubqln1	39.95	39.29	38.24	38.59	44.73	45.24	36.35	40.54	47.46	35.81	41.07	38.2	40.97	43.53	40.11	37.92	41.94	35.38	45.06	42.84	43.61	45.89	43.61	33.71
Gsn	36.92	33.95	49.4	40.22	29.07	59.07	28.49	36.73	43.96	38.6	41.99	27.02	41.07	53.13	40.32	42.29	54.72	28.55	61.92	36.45	41.9	45.18	38.88	26.46
Hyou1	40.54	47.9	38.29	31.78	35.55	36.87	26.43	38.21	42.16	31.91	38.96	40.66	46.74	47.57	41.66	43.73	46.85	40.88	40.58	46.2	45.99	45.57	43.96	36.62
Rab5if	39.77	38.74	37.85	37.69	40.24	38.58	32.07	34.28	39.74	35.16	35.28	37.92	39.39	41.51	39.27	36.02	45.28	44.84	41.99	43.76	48.42	48.65	51.79	46.3
Myl12b	37.91	31.78	36.2	38.54	34.5	36.75	33.82	34.98	39.14	39.02	45.08	37.77	43.04	37.5	38.94	42.02	56.04	40.7	51.07	46.84	45.55	41.94	44.99	40.3
Ubxn4	36.29	40.74	35.64	35.35	36.46	37.72	34.7	40.2	43.19	37.12	42.74	42.44	45.52	45.91	40.66	46.68	46.2	42.04	43.69	43.69	42.42	39.81	39.72	32.09
Ptp4a2	35.56	35.42	39.58	40.23	44.74	42.01	41.86	42.93	47.12	39.06	39.48	41.16	39.91	40.62	38.4	35.98	39.22	33.48	49.13	38.65	42.4	45.97	43.86	32.97
Clta	37.42	34.63	34.7	40.3	41.67	42.31	39.45	40.99	41.77	40.61	46.36	40	43.28	45.74	39.95	35.79	44.42	38.23	41.56	38.44	40.28	39.78	44.74	35.59
Ift20	39.32	39.23	34.55	38.64	39.26	39.85	30.9	36.69	42.56	32.54	41.2	41.75	40.72	42.55	37.73	37.74	45.71	42.47	39.42	41.12	44.43	45.35	49.27	44.29
Cdk2ap1	38.89	38.17	34.02	38.46	39.18	38.4	31.05	35.82	41.58	36	39.65	38.01	42.35	44.29	39.17	39.43	46.16	40.55	49.34	39.01	45.6	44.16	44.71	43.07
Slc9a3r1	36.18	35.1	36.8	37.32	38.47	39.4	32.92	37.14	43.15	38	42.46	38.21	42.12	40.7	39.38	43.61	47.13	36.68	47.55	41.29	43.99	43.88	46.07	37.94
Cct5	34.16	34.96	33.33	36.97	38.86	39.74	31.51	37.26	43.75	34.51	40.58	37.03	38.54	40.88	34.73	35	46.15	40.12	48.16	46.91	49.68	47.17	50.09	43.18
Aco2	35.2	34.35	31.7	34.85	37.97	43.62	30.72	38.2	45.23	35.1	42.7	39.51	41.48	49.91	45.2	39.4	44.12	40.02	41.22	42.49	43.86	46.61	42.3	36.01
Rab25	36.97	35.19	34.6	40.12	40.05	41.98	43.11	42.58	50.07	41.75	44.3	41.27	42.51	41.55	39.91	36.25	41.83	36.54	37.47	38.77	41.82	38.26	37.52	37.04
Cnpy2	39.04	36.38	37.15	42.35	38.09	44.18	37.4	38.27	40.46	37.94	39.99	40.98	37.31	37.46	39.22	34.95	43.81	38.5	42.98	42.07	40.11	41.65	46.01	44.74
Eif3k	36.21	32.48	33.74	36.68	36.62	39.89	35.11	36.69	40.68	36.04	45.32	39.44	39.21	36.22	36.12	40.34	46.3	41.57	46.92	42.54	44.81	43.69	47.86	45.23
St6galnac2	35.15	31.53	34.92	38.47	35.58	48.45	27.28	30.53	40.95	41.44	45.46	35.28	43.46	48.82	38.57	47.88	44.83	41.96	53.96	42.97	41.69	41.55	39.24	29.23
Dazap2	35.53	34.59	34.45	43.81	40.8	45.52	39.68	43.87	46.75	41.37	43.47	44.03	45.66	43.86	38.56	36.61	42.78	31.6	42.19	35.46	39.4	37.46	40.95	30.28
Oat	38.55	37.64	39.4	35.74	31.68	42.51	30.36	34.36	37.94	30.67	35.03	38.48	37.25	37.71	32.82	34.85	42.83	36.57	47.73	52.35	49.49	52.85	54.91	46.9
Man2a1	43.34	41.8	43.46	35.67	39.25	41.88	38.4	44.78	48.9	36.04	35.46	37.85	37.21	36.31	35.8	34.57	36.99	26.8	47.02	45.72	42.68	51.44	42.44	33.89
Ndufa3	47.2	30.81	39.41	44.35	38.29	38.66	30.54	36.25	39.71	35.22	35.63	38.12	40.2	38.45	35.59	44.65	44.97	34.68	39.93	41.64	41.24	39.45	42.44	58.49
Ero1lb	37.84	38.03	36.67	36.56	37.06	44.1	39.04	41.17	42.33	40.15	41.19	40.93	41.54	41.18	41.33	38.09	38.6	37	40.69	45.44	40.64	43.01	38.48	33.48
Itm2c	38.36	32.63	32.98	38.35	35.84	45.58	38.63	43.2	48.11	41.8	45.82	42.46	44.04	42.16	39.76	40.13	44.55	33.83	41.67	37.07	36.89	39.76	38.88	31.97
Eif4ebp2	33.89	32.38	31.04	33.24	35.79	42.97	33.71	40.41	45.02	39.21	41.85	41.81	49.27	49.64	43.25	43.67	42.47	32.59	46.12	42.82	42.53	42.63	39.17	28.38
Lasp1	41.47	41.07	44.28	39.82	45.38	44.41	33.48	42.82	47.62	32.16	33.58	35.39	32.2	31.34	30.48	36.48	40.66	27.71	46.72	41.38	42.78	54.15	46.39	41.76
Mrpl52	38.54	34.71	37.75	39.51	33.86	39.24	35.12	37.15	45.78	39.37	40.12	43.17	40.15	43.25	37.58	40.39	46.28	35.73	40.24	37.1	36.28	40.48	43.01	47.96
Hdgf	36.97	36.86	35.11	36.71	40	40.45	32.67	37.23	39.82	36.61	37.71	41.16	44.77	49.91	36.48	42.05	41.49	37.68	42.31	40.25	44.9	41.29	44.2	35.93
Acox1	35.41	36.06	33.71	32.59	39.42	38.46	34.76	39.14	43.33	38.62	43.87	41.49	43.17	45.21	45.47	42.53	45.34	36.17	46.01	39.6	40.74	40.93	37.93	31.73
Stt3b	36.72	36.36	31.59	37.27	34.91	40.97	34.63	39.25	45.92	36.48	40.6	40.82	44.29	46.19	40.77	38.3	41.42	38.67	42.38	44	44.46	42.08	41.97	29.67
Rnf181	37.03	32.34	31.44	37.3	36.11	40.68	33.51	39.65	43.91	37.31	42.63	46.7	47.78	48.64	40.29	39.85	40.77	39.42	40.25	39.07	41.95	37.43	43.16	32.09
Atp2a2	35.68	39.76	36.88	36.73	40.38	43.99	31.52	40.92	49.62	33.88	40.34	38.66	40.67	47.66	41.12	38.22	41.9	34.96	39.83	38.63	41.54	46.06	39.54	30.57
Dhrs7	35.35	30.34	30.77	37.32	34.48	40.55	41.22	44.69	40.32	44.94	46.33	46.81	46.29	43.77	40.78	37.44	41.14	39.98	39.05	38.9	38.92	35.94	41.2	32.39
Atp5k	36.98	38.22	33.47	41.14	35.31	41.72	28.15	42.88	39.67	39.11	40.65	44.43	34.05	41.15	37.13	38.9	42.35	40.79	35.45	41.43	39.81	36.28	42.56	56.92
Ndufb4	40.12	34.38	32.14	38.96	36.06	34.7	35.9	37.44	34.54	32.77	45.33	43.36	43.39	41.91	36.53	40.93	46.66	40.98	38.04	42.61	40.79	37.44	46.58	46.85
M6pr	37.88	36.19	37.2	40.03	38.2	42.2	35.19	40.21	43.9	37	39.95	39.38	43.11	43.7	35.47	34.53	42.12	32.66	41.57	42	40.69	43.51	45.39	36.15
Isg20	37.7	39.53	47.62	33.81	56.72	35.52	25.39	29.39	48.26	37.72	43.27	35.16	31.32	37.33	40.19	30.72	47.75	32.26	35.85	36.88	40.43	52.01	41.72	51.42
Selenok	39.12	39.37	34.57	39.42	35.86	38.61	32.37	33.82	39.32	34.86	41.28	41.94	39.39	42.04	35.42	33.33	41.33	41.53	42	46.64	42.76	43.21	47.92	40.37
Sap18b	37.81	32.39	34.62	38.98	40.47	39.65	35.31	37.69	43.34	38.28	37.45	39.18	41.1	39.38	42.54	37.51	46.23	37.85	43.57	36.55	43.26	41.38	41.22	40.17
Uba1	35.92	39.6	37.65	36.71	38.94	41.54	30.97	40.2	44.34	33.81	40.23	36.48	40.42	43.71	38.14	40.34	42.02	35.87	41.6	41.2	41.8	44.94	43.48	36
Sec14l4	38.52	39.25	37.18	32.38	36.05	37.44	31.33	39.08	46.07	38.33	42.85	39.61	39.75	45.37	46.22	43.53	43.74	37.42	40.87	39.51	39.84	41.08	36.94	33.45
Hba-a2	18.28	26.84	20.07	58.84	57.89	63.32	10.46	11.08	20.24	27.73	14.15	31.01	38.52	36.65	45.52	104.15	89.51	46	61.6	48.16	64.31	20.43	20.13	10.64
Ndufs6	41.43	32.87	32.37	41.5	34.84	34	32.21	40.28	40.05	39.04	40.06	37.91	38.06	37.79	35.04	42.54	43.1	42.72	40.35	41.68	41.47	40.77	45.45	49.86
Dap	36.5	35.14	34.94	38.35	37.11	45.62	30.96	42.75	44.46	32.68	40.49	39.17	40.94	46.63	40.54	37.09	41.87	33.39	36.41	40.38	44.45	44.89	42.76	37.25
Morf4l1	33.44	34.45	34.35	37.19	39.08	40.68	37.32	38.66	41.73	37.73	42.48	39.13	43.88	40.92	35.1	38.36	43.72	37.26	46.2	40.31	42.54	39.78	45.72	34.73
Ccpg1	36.19	36.28	37.21	38.45	38.03	47.77	39.54	43.48	44.12	40.02	41.68	41.97	40.24	43.52	36.73	37.54	36.37	32.85	45.07	39.86	39.27	39.64	39.32	29.36
Hnrnpa3	36.34	44.18	41.37	46.88	46.5	53.61	37.55	48.9	52.55	38.25	40.4	39.17	37.11	44.85	31.77	33.68	30.78	24.94	36.37	32.45	35.89	41.96	40.21	28.73
Fkbp8	37.86	32.84	33.34	34.76	36.65	40.63	35.75	39.89	41.98	35.36	43.39	39.21	43.51	41.17	39.29	37.5	43.46	37.19	43.43	40.43	42.87	40.24	41.21	37.83
Ppp1ca	34.3	30.4	31.38	37.25	35.51	42.14	36.72	37.74	41.96	36.54	42.1	38.5	42.37	43.03	39.64	38.57	46.14	39.64	43.19	40.24	42.63	42.04	40.22	36.72
Bag1	38.38	36.39	38	35.12	37.28	40.5	36.64	39.24	38.9	40.52	40.64	40.05	40.41	41.34	38.88	34.92	42.15	43.28	39.26	39.8	37.73	36.86	40.59	40.27
Vps25	38.8	35.15	34.63	38.6	37.99	38.97	34.65	40.4	41.84	34.13	43.05	39.01	39.52	42.71	38.81	37.7	45.52	37.63	39.66	38.27	43.74	37.32	40.06	37.95
Clstn1	36.01	34.87	35.44	36.3	38.89	50.02	38.16	42.89	44.38	35.93	38.52	35.58	41.77	41.26	35.31	36.26	34.9	28.58	47.32	41.35	40.61	47.05	43.82	30.64
Irak1	35.82	37.8	34.71	34.17	36.24	43.19	32.73	39.31	43.29	35.8	37.29	38.5	40.46	43.37	39.92	37.4	40.78	35.37	42.47	42.2	43.1	46.06	42.75	32.23
Ifitm3	30.52	27.25	47.16	34.85	36.04	37.23	21.82	34.21	38.43	36.4	41.45	33.9	46.91	33.4	29.5	34.98	70.9	25.38	58.65	40.93	35.69	60	43.93	35.16
Mif	36.43	36.14	36.02	39.81	41.55	40	31.9	37.27	40.27	37.29	42.59	40.27	42.53	34.74	33.5	34.9	42.18	34.57	40.72	38.87	42.24	41.91	45.49	43.06
Eif4b	31.88	29.16	30.99	35.89	40.32	47.75	42.04	44.7	43.42	42.55	45.62	40.51	45.24	44.79	37.7	37.02	39.56	30.62	41.82	37.01	37.37	39.67	39.52	28.93
Sel1l3	32.22	36.81	34.79	34.94	40.47	37.91	32.55	40.15	50.46	36.86	40.57	39.28	41.05	47.29	39.47	36.9	41.63	33.15	37.45	40.56	40.88	45.61	40.62	31.58
Tuba1b	28.58	31.28	34.46	38.27	31.34	48.6	23.29	29.49	41.69	24.59	28.92	28.64	43.22	55.27	34.68	25.44	51.79	26.96	49.73	37.74	64.15	61.04	53.35	39.48
Eif3g	37.22	35.14	33.12	35.21	37.11	38.17	33.44	38.9	40.45	38.17	42.09	40.54	41	39.95	40	38.27	42.42	38.4	41.22	37.01	41.76	37.61	44.53	36.23
Srp72	33.08	35.42	35.17	38.43	38.21	42.38	36.5	42.74	42.83	38.78	43.9	40.36	43.54	42.79	38.03	37.74	39.49	33.53	41.11	38.95	37.66	39.13	38.9	28.88
Atp5f1	36.34	34.37	30.33	37.69	38.93	42.36	33.05	37.89	43.73	36.52	39.63	38.4	42.16	43.19	37.49	34.35	41.4	37.62	39.58	40.02	42.18	38.64	44.21	35.26
St6galnac1	47.67	30.09	27.17	30.27	48.18	29.69	36.15	49.09	64.55	36.27	32.85	40.24	19.83	41.13	74.16	42.5	52.47	36.02	20.11	24.38	33.2	31.97	20.3	51.66
Ctnnb1	35.24	33.96	34.38	35.36	37.5	42.77	32.04	36.68	41.49	34.34	35.87	35.68	38.07	40.15	34.1	32.7	38.83	31.28	48.86	44.14	45.13	48.1	48.85	32.78
Mdh2	35.08	33.25	33.51	35.29	36.18	39.63	27.84	38	40.84	33.65	38.66	36.69	39.37	42.85	36.09	37.66	44.27	37.39	41.37	43.82	43.64	43.2	42.55	37.3
Sel1l	32.41	33.27	30.62	33.59	33.98	40.66	35.68	43.71	45.41	37.95	41.06	41.32	49.01	46.41	39.37	42.42	38.64	33.95	43.24	42.88	38.16	36.88	36.54	20.46
Calm2	28.95	28.75	31.73	40.92	41.35	53.56	32.69	36.28	39.66	33.94	33.64	35.41	36.45	48.75	32.04	31.77	37.37	30.87	47.98	39.39	50.43	46.66	45.22	33.59
Arpc1b	35.7	32.42	35.81	33.23	40.77	36.16	28.28	33.51	37.37	31.23	35.62	32.3	36.04	33.32	34.22	31.24	48.38	30.45	54.86	41.3	44.52	48.93	53.78	44.26
Rnf10	33.14	34.27	33.26	32.55	38.56	39.67	31.73	39.06	41.69	34.51	36.65	37.1	40.62	42.4	39.51	36.15	39.55	33.9	43.97	40.52	43.94	46.18	41.94	32.82
Jund	28.31	30.41	33.99	30.56	40.76	34.73	35.31	34.38	39.63	35.17	34.53	34.54	39.95	34.46	33.78	35.2	42.62	34.48	54.38	39.54	51.17	49.47	45.88	39.15
Esp3	42.51	31.5	44.9	39.55	41.86	39.73	38.41	42.52	45.97	44.7	43.85	44.91	36.95	43.73	43.17	33.45	20.1	26.78	22.21	46.13	38.99	38.21	36.62	23.93
Sec11a	35.75	37.01	32.51	37.89	35.65	39.74	31.95	40.36	38.45	37.05	38.29	36.54	39.2	40.37	36.07	34.85	42.86	38.81	36.36	39.03	39.93	39.74	44.37	37.64
Tfg	32	36.74	33.94	35.94	36.69	37.24	31.13	39.69	41.75	36.27	42.52	40.28	44.76	46.45	42.18	39.32	40.72	36.42	38.85	34.35	38.66	38.55	37.51	24.1
Cox6c	39.62	27.45	34.47	37.98	29.46	36.96	28.37	35.22	33.81	35.93	42.33	32.65	37	37.83	33.86	37.41	43.68	38.15	40.91	40.57	40.75	40.14	47.51	53.76
Sdhb	34.82	31.6	29.79	36.29	37.38	40.12	38.75	37.05	42.43	36.7	41.83	38.46	37.04	39.43	41.77	34.68	43.08	40.89	36.34	36.8	34.5	39.03	37.6	38.51
Gstm1	33.71	30.43	34.28	35.95	49.91	37.38	36.08	39.75	40.16	36.95	38.61	35.69	44.63	43.94	55	36.5	36.03	31.77	44.13	35.8	35.79	29.72	33.04	28.88
Selenow	30.41	30.18	34.21	36.59	38.17	36.99	31.04	37.4	42.65	34.17	41.44	35.71	41.83	37.49	37.47	34.56	44.01	36.83	41.34	36.54	40.83	40.42	42.01	41.82
Zfp36l1	31.43	36.07	37.78	34.19	39.1	38.12	31.15	37.07	38.43	34.79	36.26	36.2	43.28	43.3	29.92	37.32	44.72	28.61	51.64	38.42	41.52	43.71	39.36	31.28
Myo1c	32.16	32.89	35.8	31.61	38.61	42.84	33.3	38.38	43.11	38.17	38.84	36.9	38.4	43.43	38.77	36.92	37.63	30.85	42.42	37.07	40.1	43.53	38.27	33.01
Capns1	31.96	29.1	39.19	36.88	37.77	40.46	30.96	37.64	41.4	36.8	42.45	36.41	39.56	41.22	36.49	36.2	47.45	33.3	44.47	38.33	35.76	37.06	38.62	33.45
Chmp2a	34.68	33.41	33.44	38.87	36.16	34.93	32.81	38.92	38.67	35.43	41.72	38	37.76	38.23	31.49	36.34	41.78	35.64	41.1	39.97	39.76	39.71	39.85	43.37
Cracr2b	33.63	28.48	27.84	34.94	32.89	43.91	33.76	37.84	38.99	34.4	40.79	39.13	41.91	40.22	33.49	40.52	38.39	35.55	40.01	42.93	42.41	41.19	42.81	34.35
Cited4	31.81	28.05	27.21	33.16	36.77	48.17	31.1	37.29	36.06	39.32	39.76	41.65	41.71	49.42	36	33.96	36.74	34.62	45.32	35.45	40.24	36.54	48.05	31.4
Ldha	34.6	36.81	37.24	32.07	37	36.01	24.99	31.46	34.51	28.48	32.65	30.78	33.35	35.3	30.28	30.16	43.67	35.49	47.13	43.01	50.22	48.93	53.8	50.8
Mlf2	33.06	35.32	35.88	35.32	39.02	39.33	32.1	35.07	43.08	33.87	37.99	37.6	38.42	40.12	36.64	35.01	40.63	34.26	39.89	35.05	42.69	41.28	38.36	35.09
Ndufa6	33.28	26.57	27.26	35.18	31.96	39.55	32.15	32.19	38.81	33.78	44.06	34.36	40.44	39.27	34.28	36.37	47.34	41.66	41.93	36.15	45.45	36.47	42.6	43.77
Creld2	35.69	43.86	34.07	32.41	29.86	35.9	20.77	28.21	34.57	28.79	37.11	36.81	34.77	45.12	33.97	34.42	41.6	45.43	34.88	48.02	49.02	43.78	42.52	42.16
Epcam	32.15	27.1	29.94	38.02	35.67	45.47	34.44	36.79	39.93	35.17	35.8	35.86	39.76	40.83	31.97	30.17	38.16	26.74	46.56	41.56	43.92	44.27	48.12	34.47
Copz1	37.74	37.25	31.98	36.36	34.99	40.27	27.67	34.43	36.8	30.07	38.32	37.06	38.24	39.68	35.99	34.24	41.5	36.43	39.45	40.69	41.63	38.38	42.06	40.93
Jup	37.05	34.69	35.32	37.68	36.14	46.38	33.46	39.49	43.97	33.91	38.5	35.42	38.6	41.26	34.6	35.64	36.18	27.44	40.36	35.78	37.59	41.01	39.83	31.64
Fis1	38.54	28.25	30.2	35.67	33.37	34.99	32.11	37.43	36.87	37.45	41.93	40.91	40.03	35.47	31.59	37.05	44.09	40.85	38.72	37.76	38.7	35.88	42	41.18
Lamp2	31.74	28.94	31.26	33.29	35.25	36.73	36.16	36.85	40.18	38.46	39.98	36.39	41.76	37.44	35.6	38.46	43.25	35.58	50.66	39.47	37.9	37.11	38.34	30.21
Prdx3	35.93	34.21	30.06	38.8	33.22	41.37	35.22	37.66	42.84	36.72	39.46	39.34	36.83	41.89	37.89	34.95	36.62	35.95	33.5	38.13	41.4	38.53	37.43	32.8
Tecr	34.16	31.13	34.28	34.14	33.59	40.31	29.71	36.26	39.84	34.37	36.9	36.19	41.84	42.91	37.59	39.18	39.16	32.39	41.72	38.51	41.72	41.19	39.09	34.2
Papss1	33.93	34.53	31.29	34.92	32.63	40.27	33.9	38.07	42.04	33.05	37.35	36.98	39.17	42.32	34.97	33.54	36.91	35.3	37.56	39.03	40.19	42.4	41.47	33.8
Cenpb	32.65	30.26	32.15	35.26	35.54	43.5	34.35	38.66	42.24	37.23	39.39	36.29	35.81	40.07	33.89	32.48	36.26	27.59	41.14	37.91	42.11	43.16	41.24	36.02
Csnk1a1	33.94	32.61	32.63	34.6	40.05	41.54	37.97	39.82	44.47	35.72	38.49	35.89	37.04	38.13	34.05	32.64	34.97	29.63	42.55	37.79	38.7	42.49	39.93	28.71
Rps27rt	21.4	11.5	24.9	24.91	31.72	43.99	26.35	20.06	40.59	16.45	40.11	36.71	21.6	38.56	21.7	18.33	63.58	116.92	66.01	34.37	65.75	34.76	42.61	19.29
Slc2a5	33.05	35.35	32.15	33.73	34.19	34.64	34.24	37.56	42.53	39.58	40.08	40.06	38.84	40.91	39.23	34.91	39.8	34.65	36.39	35.98	37.32	36.82	35.67	33.52
Commd3	32.2	29.73	34.67	39.54	38.19	40.05	39.26	35.59	40.77	36.32	39.56	40.05	34.66	39.07	32.76	30.89	36.39	33.25	34.58	36.08	39.84	35.67	40.97	40.04
Rpl22	30.89	26.21	30.3	35.57	33.77	35.36	35.94	35.9	36.74	35.33	42.29	39.35	40.13	38.74	32.22	36.66	40.77	38.93	40.83	38.6	40.26	34.14	42.37	37.96
Csde1	31.59	32.26	33.27	38.65	40	44.71	36.22	40.76	41.63	37.26	39.6	40.34	38.52	40.85	33.2	33.06	31.66	29.64	39.23	37.04	36.7	38.85	38.84	25.35
Prss8	32.03	30.92	32.61	35.05	32.37	35.91	28.22	33.07	38.08	37	41.73	36.26	38.48	37.4	36.5	36.22	43.54	35.54	38.61	39.51	40.62	37.77	41.01	38.52
Tomm6	33.36	31.21	32.91	35.26	32.07	39.32	28.34	33.08	35.01	29.41	35.52	34.76	39.18	39.97	35.16	36.96	42.11	33.93	38.24	38.79	39.96	41.84	44.91	45.48
Rad23b	33.9	37.72	36.5	34.38	37.25	38.38	30.44	36.77	41.57	35.28	36.8	34.87	38.67	40.59	35.82	35.71	37.58	32.51	38.85	36.43	38.12	39.64	36.51	31.04
Sil1	37.56	34.1	31.75	33.1	35.74	40.15	35.72	36.81	39.39	34.52	36.5	36.95	37.31	37.58	38.24	36.18	37.19	29.92	37.51	37.68	37.33	39.34	40.97	33.14
Lmo4	29.34	27.14	29.06	31.27	33	32.26	33.68	34.01	42.94	37.9	44.45	41.71	49.88	44.39	40.72	34.8	40.28	33.71	39.1	41.95	38.19	31.57	38.14	25.08
Ppp2ca	35.3	32.21	33.46	36.2	37	38.3	31.31	34.69	39.94	33.44	36.35	36.02	36.69	38.2	34.77	31.45	37.38	33.12	41.1	40.03	42.46	41.76	39.89	33.48
Tmsb10	35.68	28.91	40.4	42.71	32.57	35.98	27.31	27.38	34.26	34.77	45.82	30.53	35.12	33.61	34.04	28.61	72.85	24.69	44.8	32.98	34.54	35.28	43.98	34.27
Atp6v0b	36.17	31.2	33.76	32.18	33.12	37.47	31.62	33.71	32.63	33.84	36.38	37.98	34.33	32.38	28.49	35.02	41.25	38.83	43.78	39.11	38.56	38.5	42.47	47.67
Nedd8	36.43	35.11	32.88	40.46	32.4	34.1	28.46	36.01	37.77	35.02	39.22	34.53	39.99	37.27	31.9	37.71	43.9	34.82	35.87	31.36	36.38	35.49	35.86	47.05
Ccl28	39.11	38.42	31.96	37.48	42.8	40.36	29.09	32.85	32.82	28.78	28.19	35.87	37.96	35.56	34.11	32.27	34.22	32.57	57.42	32.24	43.47	42.5	39.95	26.24
Cdc42	33.37	33.27	35.38	33.93	38.84	37.65	28.99	32.72	36.47	31.29	34.15	34.16	35.17	35.48	31.46	30.35	41.67	32.62	47.77	40.4	42.56	41.71	42.84	32.64
Phb2	30.9	31.58	31	35.59	35.43	39.01	34.29	35.94	38.84	33.52	40.47	34.29	38.78	41.24	35.62	33.93	37.36	31.39	36.51	35.15	37.21	37.94	40.99	36.3
Morf4l2	34.84	35.26	35.03	32.83	33.98	33.81	25.87	31.46	39.37	32.65	35.59	34.61	38.85	38.16	32.42	34.59	40.56	40.19	38	39.21	41.76	38.18	40.15	34.75
Canx	32.7	37.15	36.93	35.01	36.24	40.48	31.12	35.6	38.52	31.44	34.24	34.07	36.53	37.52	31.15	30.51	34.67	29.63	42.74	39.69	40.09	42.47	42.15	29.85
Atp6v0d1	33.6	29.03	30.61	33.19	30.87	32.46	29.76	36.11	38.62	33.01	39.64	36.27	36.12	35.19	37.85	34.55	39.51	37.46	40.7	40.74	39.54	40.61	40.67	34.1
Mea1	36.52	36.03	33.55	34.61	34.48	34.37	31.39	33.95	35.13	37.39	39.22	38.98	37.24	32.35	35.31	34.35	39.05	39.95	33.04	33.33	35.48	36.43	36.97	39.18
Ndufa13	35.62	29.03	27.96	33.05	33.92	36.38	27.84	30.83	34.26	29.95	35.58	36.13	32.57	33.04	34.84	34.54	42.26	42.62	36.49	38.44	39.23	35.84	44.58	46.8
Syvn1	31.87	39.9	36.36	29.06	33.96	32.89	26.34	36.36	41.25	28.29	31.98	31.88	43.21	45.21	38.8	36.77	37.61	30.19	35.75	39.93	38.55	40.52	37.41	27.63
Jtb	36.3	33.25	31.2	32.49	31.95	34.16	34.46	32.53	37.79	33.07	37.77	36.36	34.81	32.79	35.62	37.67	36.98	37.49	37.61	36.39	34.39	36.5	38.81	39.64
Srp54c	29.39	35.41	32.76	33.22	37.96	39.4	29.04	36.5	41.32	33.39	40.23	40.71	34.09	37.91	35.82	31.55	36.09	29.13	33.96	39.7	39.45	39.61	37.92	23.87
Qars	29.61	27.27	27.06	30.67	33.08	34.98	31.94	36.07	39.09	35	41.56	40.23	39.93	40.28	36.63	35.6	39.46	35.31	36.53	37	36.75	35.71	38.02	30.07
Psma2	33.75	30.34	31.68	35.85	34.64	38.08	32.5	34.02	37.96	30.89	36.58	36.88	32.84	35.61	31.96	32.63	38.89	36.96	36.99	34.71	37.95	37.05	40.51	37.27
Sdhc	33.66	30.09	27.19	33.61	32.81	38.16	30.64	33.16	34.29	33.6	36.93	35.67	36.56	38.8	32.14	34.78	37.48	34.81	37.04	36.46	41.15	36.23	40.01	35.71
Ell2	30.94	37.12	35.4	31.85	39.22	36.62	32.7	36.31	40.64	33.49	33.89	34.85	37.06	40.38	34.59	33.61	35.84	29.82	36.81	35.09	35.8	38.07	32.84	27.88
Rbbp7	33.25	32.04	27.19	39.8	38.72	43.46	32.3	37.23	46.37	30.1	35.75	36.07	33.44	39.47	38.96	32.65	33.09	29.33	36.57	28	36.73	39.14	34.65	25.13
Pkm	30.74	31.33	35.21	32.86	35.99	38.68	27.76	31.46	35.47	27.65	32.27	29.34	36.01	37.94	35.94	33.45	40.99	30.42	41.3	37.63	40.21	39.74	42.51	34.44
BC004004	34.7	30.42	30.18	35.33	33.6	39.17	33.48	33.73	37.37	35.41	37.79	37.7	36.02	38.5	33.45	34.09	36.12	35.76	32.6	34.15	35.47	34.6	36.59	31.68
Hsd17b11	33.1	30.03	26.14	33.99	31.26	36.02	33.31	31.71	36.89	33.79	37.57	35.32	37.5	35.38	37.95	38.48	39.11	36.2	44.7	36.19	38.26	33.03	35.72	24.4
Eif3b	31.14	34.32	30.68	30.59	32.99	35.37	27.78	33.83	37.72	30.65	35.97	30.94	36.94	39.83	34.49	35.35	38.99	33.37	36.15	35.05	38.08	40.74	38.3	35.44
Ociad1	33.89	33.74	32.31	36.88	35.21	36.4	32.55	34.72	39.18	29.69	34.53	33.06	32.68	36.01	31.74	31.62	36.49	32.51	36.01	35.53	38.14	39.1	39.55	32.52
Dcaf4	33.64	33.51	31.17	32.49	32.34	33.48	29.83	34.43	37.66	30.83	36.21	34.04	32.87	36.62	32.55	33.53	36.31	33.01	35.95	38.47	38.59	38.05	39.4	38.83
Eif5	27.79	29.76	32.21	33.06	37.4	37.33	36.66	38.54	41.01	38.17	38.94	40.41	36.9	37.9	34.12	31.69	29.99	29.56	38.68	32.47	33.99	35.08	34.9	23.79
Abracl	33.17	31.03	29.83	39.72	36.97	39.93	34.57	35.33	39.42	35.78	35.16	35.68	35.24	39.55	33.24	31.4	35.16	33.78	32.01	28.85	33.39	32.35	39.15	29.46
Lcp1	27.01	27.14	30.91	31.59	29.61	37.61	29.62	34.55	36.44	33.08	39	35.26	40.2	46.12	35.68	33.12	42.55	29.91	38.42	36.91	36.48	36.79	34.17	26.16
Hsp90aa1	19.02	21.56	26.25	21.01	28.62	23.17	15.88	21.41	22.98	18.54	21.59	21.39	35.41	29.73	24.98	45.28	48.97	61.31	80.55	66.14	55.16	40.77	44.59	33.04
Arf5	29.56	28.87	31.06	28.9	36.81	33.45	29.88	32.32	38.93	30.56	31.73	34.08	34.46	33.77	31.12	32.22	34.12	33.84	37.78	36.55	41.48	42.75	44.07	38.07
Sec13	32.59	32.86	29.63	30.75	31.09	34.65	27.6	33.73	37.6	28.22	37.22	32.11	34.33	37.6	34.44	32.51	41.08	36.25	35.12	37.14	38.43	36.07	39.7	34.93
Snx3	32.87	30.44	29.68	33.1	31.03	36.82	26.76	29.62	32.43	30.09	31.41	33.18	36.38	34.21	31.06	32.86	41.06	36.63	42.09	39.38	42.26	37.82	39.3	33.69
Psmb7	32.13	30.38	27.71	36.59	34.48	35.71	32.14	33.18	37.4	31.46	32.39	34.37	35.02	35.23	34.29	31.83	40.82	38.14	31.77	33.3	35.34	35.78	37.64	35.73
Rpl22l1	34.19	25.85	23.56	38.93	32.74	32.07	35.62	30.83	32.43	32.18	33.71	37.25	32.39	29.27	28.79	27.07	38.21	38.84	34.33	39.05	44.14	35.99	48.68	34.26
Psmb4	33.84	25.74	25.32	31.6	26.79	33.38	26.83	31.09	33.63	32.95	34.05	33.74	35.64	34	33.7	33.4	39.58	39.21	40.16	36.86	39.39	35.1	44.4	38.93
Pa2g4	30.19	32.84	31.53	33.86	34.22	35.83	28.22	33.65	36.34	32.78	36.56	34.68	36.19	40.64	31.21	32.88	36.74	32.17	35.65	33.57	36.87	36.66	34.57	31.24
Anpep	28.26	25.88	31.77	29.02	24.42	34.37	28.28	33.32	37.56	33.57	38.02	32.09	47.04	39.82	30.94	43.63	38.4	26.27	37.39	40.59	36.65	39.52	36.15	25.14
Sort1	32.03	32.96	30.77	30.21	31.31	37.89	30.65	37.89	41.17	33	34.64	34.1	35.99	38.83	36.04	34.03	33.2	27.23	35.95	35.21	34.25	38.92	33.18	26.58
Pnrc2	33.64	31.28	28.77	39.98	49.3	40.49	36.98	41.82	41.99	34.17	38.48	38.37	29.7	34.91	30	23.28	24.45	23.32	37.17	27.76	34.45	36.52	36.34	21.24
Dynlt1c	32.94	23.22	25.19	37.65	38.01	31.4	31.8	31.93	36.46	35.16	41.06	32.67	36.29	39.58	35.98	34.68	34.41	32.66	32.43	27	37.4	35.5	35.21	34.62
Eif3c	25.98	27.4	26.85	29.71	34.03	34.96	32.65	35.7	38.53	36.23	38.59	35.94	37.72	35.23	33.85	32.92	35.26	30.87	42.11	33.85	34.56	37.4	35.23	27.09
Pmm2	32.81	33.09	29.25	34.24	34.86	39.52	27.81	36.03	39.7	30.38	34.86	33.6	35.57	39.46	35.13	32.64	34.64	29.74	29.52	31.67	34.1	35.14	37.85	31.04
Pgd	30.58	30.03	27.09	31.06	36	34.07	27.2	36	37.17	32.88	39.69	32.88	37.12	37.77	39.19	33.83	36.08	31.8	34.59	32.51	34.98	34.66	34.49	30.47
Kmt5a	32.82	32.57	33.5	33.83	37.59	39.86	30.38	35.07	37.28	31.39	36.39	32.8	32.29	38.28	30.03	33.21	33.02	26.96	34.02	31.92	35.01	38.11	34.41	28.88
Kars	29.87	29.81	30.3	32.43	31.22	37.21	30	35.56	37.22	32.13	35.74	34.37	36.41	35.93	33.18	30.52	36.13	32.17	34.62	35.73	35.34	34.53	35.94	31.36
H1f0	37.65	31.88	37.98	41.37	41.94	50.37	26.34	36.08	36.37	29.51	34.23	29.94	25.36	35.96	24.91	23.18	26.55	19.39	31.39	28.86	34.14	42.31	44.11	37.55
Sftpd	34.14	26.65	32.73	29.9	28.53	30.27	24.28	28.35	32.1	27.75	34.62	29.24	34.31	31.41	24.61	28.59	39.71	28.14	43.9	44.92	43.22	38.74	48.39	40.5
Psmb3	32.65	29.78	25.5	27.25	32.3	31.65	26.09	29.32	32.66	27.78	33.08	31.75	33.9	32.58	33.24	34.47	42.97	36.78	38.53	37.35	37.84	34.9	42.81	38.12
Iscu	34.14	28.81	27.87	32.97	30.66	28.96	26.94	31.1	32.07	29.18	35.26	32.08	36.71	33.44	33.74	31.82	38.34	37.63	38.47	37.28	34.52	34.28	38.52	38.11
Cenpx	33.53	31.36	28.92	35.51	28.16	31.86	27.72	34.44	34.99	29.27	35.9	37.62	34.13	39.25	32.69	33.05	35.26	31.7	27.74	38.84	38.97	36.09	32.89	32.82
Aamp	33.28	29.41	27.35	31.74	31.22	33.21	30.06	32.14	35.28	30.51	34.05	35.83	34.6	35.33	32.05	31.73	36.98	35.19	34.31	34.78	35.53	33.99	39.01	35.02
Creg1	28.49	28.41	27.89	35.52	30.66	38.77	32.89	34.73	39.73	36.13	38	36.04	35.18	36.92	37.21	32.13	35.01	29.14	33.83	31.5	32.39	32.64	32.41	26.8
Ginm1	34.09	33.44	29.58	34.26	34.11	38.75	33.44	35.83	34.13	32.92	36.74	38.88	35.31	34.67	32.58	29.99	31.89	30.36	30.13	34.68	34.27	33.03	32.18	26.94
Hypk	34.11	33.2	29.24	34.83	31.54	35.14	31.44	36.54	33.38	32.78	36.19	35.65	30.75	40.44	29.64	34.78	32.36	34.45	29.48	29.07	33.41	31.69	37.03	34.91
Dynll1	34.86	34.49	32.81	32.75	31.3	29.25	24.36	30.26	32.61	26.05	33.81	30.82	30.82	31.22	28.24	32.22	38.35	37.05	37.18	38.08	39.12	36.94	39	40.02
1810022K09Rik	33.73	32.66	36.24	38.05	35.99	32.61	30.12	31.25	35.05	29.62	39.11	38.98	34.41	33.92	25.81	35.97	29.76	28.74	32.29	32.89	34.28	32.97	36.25	29.55
Eif2s2	27.01	26.86	28.19	33.26	37.16	33.04	35	36.67	39.13	37.49	39.69	40.35	36.15	37.83	30.76	31.41	30.45	31.62	32.99	32.34	33.36	30	32.93	25.74
Slc38a10	32.78	32.02	31.04	29.63	31.77	37.04	25.5	33.46	36.94	29.12	33.88	32.43	34.51	37.06	33.33	31.6	35.25	28.78	32.55	36.48	36.19	40.13	38.31	29.45
Cdc123	29.86	30.66	28.65	33.16	31	33.12	30.43	32.51	35.29	30.03	32.76	33.7	32.54	38.84	33.25	29.43	35.88	35.11	33.68	34.34	37.7	35.04	35.26	32.05
Esrp1	29.84	29.05	29.98	30.68	34.23	35.22	30.62	34.76	38.72	31.72	34.88	32.14	32.29	35.41	30.02	32.29	32.52	24.84	37.56	34	36.24	39.93	36.38	30.62
Psmb5	32.26	29.97	28.57	30.15	31.76	30.54	27.41	29.62	36.49	30.79	31.9	30.96	31	33.8	32.7	29.58	37.84	34.26	29.9	33.33	40.04	38.1	42.06	40.46
Tpi1	30.58	28.17	27.18	30.68	35.49	33.73	25.35	30.61	37.75	29.64	33.26	32.94	33.31	38.13	31.57	28.96	37.19	30.77	34.91	36.03	35.71	35.87	38.25	36.83
Grina	28.3	26.24	32.05	30.77	33.47	32.18	28.5	33.34	35.44	33.74	33.2	34	36.45	33.87	31.99	36.1	39.11	29.16	38.86	33.23	33.09	34.3	34.54	26.31
Psmb2	28.88	27.85	27.63	31.44	32.75	30.39	27.14	32.58	34.94	29.15	34.93	30.49	35.06	36.77	31.6	31.96	39.48	33.11	36.38	33.81	37.02	33.62	36.74	34.16
Sec62	30.27	31.56	30.46	31.32	31.7	33.16	27.3	32.79	34.8	32.51	33.77	36.37	35.16	40.08	29.42	31.72	32.93	31.02	36.61	35.41	35.42	33.55	36.53	23.95
Cst3	30.16	24.56	26.87	33.19	25.66	51.71	24.65	25.64	32.55	24.62	35.3	24.3	32.35	38.44	30.09	25.38	59.03	25.74	44.35	33	38.18	33.5	35.77	30.59
Psma4	31.89	32.06	29.72	32.19	32.14	31.29	25.5	34.94	32.68	31.47	34.72	33.31	32.72	34.87	31.22	28.26	33.89	32.92	35.91	32.15	35.83	34.2	36.67	34.14
Hmgn2	30.02	22.36	24.78	38.73	32.09	38.56	33.02	37.91	42.24	32.19	35.66	38.3	40.01	51.04	32.36	24.95	31.78	23.86	27.86	24.95	33.15	37.5	30.9	19.82
Galm	29.71	29.81	28.36	36.37	30.2	36.69	29.73	33.43	37.65	30.86	36.46	33.84	34.47	36.82	30.28	29.15	30.8	25.05	35.21	33.46	33.87	36.51	37.27	26.99
Serpinb11	29.91	24.85	24.91	35.36	34.86	34.51	27.46	34.16	41.16	25.65	35.26	35.32	37.95	36.82	28.78	25.26	31.14	23.85	34.36	35.53	36.82	38.69	43.14	26.21
Atp6v0e	28.97	25.07	24.69	32.17	35.15	28.9	28.19	28.38	31.7	27.37	30.15	31.52	30.84	28.82	31.28	33.2	41.64	38.44	40.65	33.56	38	36.69	38.31	37.71
Plin3	29.06	25.03	25.74	26.89	29.53	33.09	31.11	33.25	33.91	33.92	37	33.8	39.47	37.15	34.38	31.52	32.04	34.44	37.05	35.72	36.55	30.5	34.68	24.27
Pabpn1	31.5	31.24	32.1	33.22	33.81	41.64	29.39	35.51	35.37	32.2	32.28	32.39	33.91	34.72	29.46	33.02	27.85	21.32	36.14	29.94	33.06	33.05	34.32	26.69
Polr2e	28.47	27.4	25.4	29.82	31.42	32.04	28.48	31.13	31.93	29.34	31.59	34.14	32.57	33.72	31.56	31.51	35.92	33.46	34.06	32.55	36.95	36.07	36.13	36.89
Drap1	28.81	29.63	29.31	34.4	30.35	36.13	32.08	33.55	33.09	28.06	34.33	35.79	36.82	33.91	28.83	32.18	38.89	32.23	28.97	27.91	32.4	30.09	34.25	30.19
Tmem248	29.26	29.44	28.24	29.13	29.23	31.43	29.15	32.4	35.84	29.67	31.09	32.63	36.59	36.46	32.41	34.39	35.18	32.44	34.32	36.09	34.18	32.31	32.83	27.24
Rars	24.27	26.52	27.07	28.6	34.81	30.22	35.75	37.53	38.35	36.89	39.52	39.42	36.21	33.59	33.07	27.41	32.41	29.98	31.24	29.71	29.18	31.38	31.09	27.41
Ptbp1	27.96	30.43	29.14	24.72	28.43	31.33	23.21	28.17	32.92	27.14	34.31	31.39	35.5	39.02	32.16	33.43	38.25	32.93	37.43	35.09	37.56	35.77	35.57	29.6
Pgls	29.25	25.87	24.04	30.69	24.75	30.02	28.63	29.28	32.57	28.29	31.67	33.92	31.45	30.43	29.46	28.24	36.94	31.89	40.34	37.33	38.82	37.67	41.97	35.68
Eif3e	26.62	23.85	27.93	32.3	29.95	33.16	32.12	34.17	33.71	33.33	37.82	35.09	34.67	35.47	28.08	30.55	34.37	32.4	36.43	35.3	33.71	29.63	34.4	23.34
Eif3j1	27.86	35.11	32.74	31.17	34.9	30.86	29.6	33.1	34.89	33.72	32.98	33.68	35.8	35.44	29.31	29.89	29.33	29.32	35.58	30.75	32.92	30.67	32.73	25.42
4833439L19Rik	23.38	24.15	21.86	23.16	24.2	27.99	24.82	26.51	30.41	28.17	32.7	33.18	40.09	41.03	38.74	40.81	42.82	40.03	36.83	39.95	41.75	31.2	28.98	24.02
Taf10	32.07	29.34	28.06	31.1	29.67	31.78	25.01	29.3	32.69	25.12	30.52	30.15	32.16	29.71	29.25	27.67	36.24	31.51	37.65	34.56	34.58	37.93	39.67	40.93
Cox5a	31.1	27.71	27.47	29.75	33.11	31.97	28.02	27.31	31.09	28.55	33.21	31.31	30.62	37.25	31.89	27.87	33.32	32.17	32.87	34.9	34	36.71	37.53	33.74
Kdelr2	29.84	31.24	25.48	28.95	27.47	30.56	23.8	28.91	33.3	25.77	30.88	31.87	32.51	38.41	32.65	31.42	33.76	33.72	33.05	36.69	39.92	34.91	39.57	28.15
Yipf3	27.86	28.39	28.03	28.44	29.48	35.13	26.74	31.8	33.16	27.14	31.6	28.91	33.24	29.65	28.4	32.67	37.7	32.42	36.01	33.55	37.12	35.31	35.32	34.02
Ube2v1	29.59	29.92	28.54	29.64	32.45	33.34	27.51	29.42	34.87	28.79	34.11	28.99	33.91	33.71	32.98	30.64	36.89	27.37	36.21	31.46	32.98	34.66	32.99	31.1
Eif3l	27.66	24.79	26.11	28.81	28.17	34.93	27.92	30.46	35.48	28.87	34.58	30.05	32.33	34.11	32.87	29.61	35.81	30.33	36.19	32.19	35.85	37.22	35.76	30.02
Wbp2	28.64	26.28	28.55	28.65	31.18	32.89	27.3	32.21	34.42	32.38	32.45	32.17	37.41	34.95	33.02	35.29	35.2	28.14	36.65	30.69	32.49	30.7	31.56	25.43
Vdac2	29.69	25.28	26.08	31.93	30.36	35.47	29.22	30.59	34.17	30.51	35.64	33.63	34.03	36.61	31.85	28.82	35.45	30.24	31.13	29.35	34.51	31.65	32.89	28.56
Entpd4b	26.64	26.09	23.52	26.17	27.04	34.53	28.57	32.51	35.64	28.68	35.43	33.03	36	35.93	35.23	41.16	31.56	24.47	31.82	34.78	33.93	33.64	33.38	27.22
Capzb	28.11	25.86	28.61	29.78	30.85	33.81	27.15	32.23	34.9	30.92	33.93	29.44	36.82	34.04	28.59	29.07	38.39	29.48	36.3	29.57	31.98	33.64	34.77	28.12
Pdha1	28.23	26.44	26.49	31.76	30.68	37.62	31.6	33.88	39.01	33.47	35.59	33.8	32.62	37.08	32.4	28.54	30.72	26.25	32.17	30.26	30.53	32.87	31.18	23.13
Txn2	28.94	32.43	29.82	29.72	28.41	31.95	25.28	28.72	33.73	27.36	30.95	29.45	32.31	36.14	28.55	28.29	34.11	31.51	34.1	33.41	34.51	33.68	37.06	35.28
Nop10	31.34	29.81	29.02	36	28.05	30.39	23.6	27.9	33.21	29.54	30.08	29.9	28.12	31.78	27.65	28.61	37.73	33.19	33.13	31.42	33	30.66	38.53	41.59
D17H6S56E-5	20.62	13.21	18.43	30.18	32.96	33.42	19.17	26.01	33.72	18.9	19.58	26.57	37.62	47.3	27.95	21.41	33.92	16.94	39.17	29.55	70.23	68.84	44.28	24.11
Anapc13	31.87	28.76	28.95	37.09	30.23	35.58	24.53	31.94	33.59	32.58	33.66	32.82	32.72	29.68	27.93	29.52	36.08	30.27	30.17	27.04	30.74	29.43	32.57	35.77
BC031181	35.05	32.76	29.41	31.26	31.03	29.81	26.37	27.15	32.22	27.05	30.9	32.08	31.94	30.33	27.2	27.07	35.86	32.15	29.28	34.05	36.12	32.82	35.37	35.71
Ces1d	20.54	14.23	17.97	12.77	11.87	17.68	15.48	14.19	16.64	25.8	29.85	25.16	45.12	40.75	33.91	52.53	51.98	46.12	60.21	51.75	49.47	38.1	36.65	24.17
Ica1	28.73	27.36	26.93	29.89	29.56	34.29	30.52	33.29	32.32	31.1	33.24	37.16	31.64	33.43	31.68	29.88	29.5	28.66	29.61	34.81	33.66	32.52	33.64	29.32
Eif4h	28.01	27.45	26.05	28.04	29.31	33.96	26.46	31.27	33.79	28.81	32.46	31.17	35.4	33.54	29.89	28.62	33.9	29.02	35.05	33.34	35.46	36.55	36.04	28.66
Tomm5	26.02	25.86	23.24	22.61	20.6	23.3	21.99	23.76	23.65	26.36	30.01	28.88	34.96	34.73	30.69	33.59	44.11	42.91	36.61	43.74	40.57	33.88	39.6	39.75
Ivd	30.15	27.72	26.66	29.62	27.21	35.21	32.35	33.15	35.64	33.02	36.12	35.44	33.8	36.6	33.76	36.07	30.99	26.73	31.86	31.55	28.9	29.89	27.34	21.4
Akr1c18	32.23	30.12	28.06	34.51	30.03	28.05	31.18	33.72	36.8	29.21	32.95	34.26	34.48	28.25	28.15	24.32	28.64	24.5	24.64	34.66	37.08	35.79	34.35	33.81
Ggh	8.55	6.9	8.31	8.47	10.04	382.87	9.66	9.55	11.91	9.37	10.49	7.9	8.08	165.66	9.98	7.93	8.19	7.7	10.22	10.11	9.65	10.05	9.62	8.57
Odc1	32.83	32.82	27.81	30.97	29.38	32.53	19.85	28.55	34.74	22.69	28.44	26.89	27.69	36.77	30.11	24.39	32.97	31.41	31.75	32.25	35.69	36.49	41.85	39.42
Psmb6	29.79	24.93	24.18	29.59	25.95	32.37	25.05	29.98	33.07	25.99	32.82	31.6	31.1	31.18	26.37	29.13	38.81	34.65	33.75	35.21	34.21	32.64	36.27	39.55
Uqcrc1	28.09	25.57	25.4	25.27	28.14	32.5	26.96	30.87	32.66	28.63	32.13	29.19	30.94	32.78	30.9	30.78	34.68	31.41	36.52	33.33	37.37	35.6	38.42	30.05
Trir	29.63	24.55	28.3	29.37	30.31	31.76	25.89	27.77	26.29	28.08	28.77	31.95	32.92	33.73	29.74	30.36	37.75	30.68	36.26	32.5	34.79	32.87	37.51	35.95
Mrps12	32.82	30.45	28.14	27.44	26.78	31.02	22.29	28.34	33.64	26.6	29.12	28.36	31.83	31.24	33.05	27.17	32.77	34.11	30.47	32.98	36.82	32.07	39.47	40.4
Csnk1g2	29.06	26.21	26.61	25.86	31.59	33.14	27.56	32.67	36.4	30.18	33.11	32.09	31.66	33.66	32.83	29.1	32.39	27.99	32.73	29.62	32.63	33.88	34.29	30.5
Atp6ap1	30.49	30.37	28.29	31.72	29.29	35	25.17	30.69	32.98	26.61	30.74	27.57	30.46	32.9	27.31	28.18	33.74	29.78	34.03	33.51	34.6	35.76	34.47	31.92
Stk25	28.57	30.22	29.03	27.66	30.8	31.27	27.65	32.92	35.95	29.46	27.37	30.62	29.01	29.22	31.74	28.52	30.67	27.44	33.53	31.72	35.21	37.3	36.37	32.73
Leng8	27.93	28.37	31.51	31.23	33.39	41.31	32.09	39.53	37.11	30.88	35.09	33.63	34.29	34.38	28.26	34.83	23.79	16.11	35.49	26.78	28.65	33.15	28.4	15.86
Nop53	24.17	20.74	25.63	28.73	31.76	34.84	32.67	32.62	30.97	33.44	36.47	34.42	38.44	33.96	29.95	29.02	34.21	25.7	36.66	29.52	29.55	30.16	33.29	23.52
Eif3d	29.04	29.09	28.43	28.38	29.67	31.43	24.83	31.73	33.65	30.38	31.62	29.81	32.39	32.97	29.28	29.47	33.43	29.86	32.83	31.68	31.25	32.7	35.32	30.86
Anxa6	29.88	30.72	31.3	29.59	31.69	33.78	23.63	30.36	33.39	26.54	30.71	27.77	28.1	29.73	26.22	28.98	30.93	26.51	35.38	32.86	34.6	38.24	36.16	32.53
C1qa	25.44	20.71	33.25	29.89	26.87	28.59	22.14	22.79	25.91	26.65	36.07	20.96	33.47	28.37	33.26	25.53	63.4	22.49	42.52	30.72	30.77	36.35	42.13	31.09
Srp54a	26.13	31.52	25.49	35.81	35.74	37.19	20.98	29.38	28.68	29.4	36.12	33.97	27.67	29.8	26.15	32.21	31.11	31.4	29.88	34.07	34.66	28.72	39.16	23.7
Gars	23.62	25.79	23.2	29.27	34.48	30.03	34.21	34.43	38.25	34.24	35.9	36.17	34.76	36.8	35.92	28.55	31.53	27.47	27.92	26.09	29.72	29.42	27.18	23.8
Atp5mpl	33.29	26.2	24.17	29.73	28.99	33.81	28.89	28.96	31.04	26	31.68	28.95	31.77	27.79	25.12	26.79	33.02	32.28	32.12	36.4	32.4	28.81	39.46	40.9
Ndufb10	27.57	25.17	23.84	27.27	28.19	31.98	26.04	29.72	31.33	28.55	30.72	31.85	32.57	37.57	27.17	31.03	36.32	34.9	34.05	34.38	32.45	28.96	33.73	32.87
Aldh9a1	27.13	26.58	25	30.71	28.75	31.35	26.38	31.99	35	30.65	33.72	32.53	33.67	35.88	33.49	31.94	31.09	31.91	30.33	31.36	31.55	32.08	31.22	23.66
Arpc2	27.16	27.08	29.98	29.59	33.32	33.98	28.22	28.16	34.62	28.18	30.54	27.86	32.81	32.08	28	27.99	37.12	26.78	37.02	30.85	31.12	34.3	34.16	26.75
Tbrg1	26.51	27.33	30.68	30.03	30	30.37	25.76	27.9	32.47	28.35	32.2	28.73	30.81	30.77	30.15	27.72	35.28	26.7	36.55	34.36	32.91	36.11	35.45	30.34
H2-Eb1	27.08	22.99	25.14	28.35	21.87	31.78	22.73	22.2	28.63	26.37	38.64	19.6	34.4	30.74	32.18	26.27	81.07	25.82	46.76	29.84	27.46	32.65	30.33	24.54
Psmd8	29.31	26.33	25.66	28.29	30.77	30.58	26.98	30.38	30.47	28.1	30.83	28.38	29.62	29.63	30.04	27.72	36.07	30.54	33.08	32.74	33.13	34.47	38.78	34.15
Sdc4	29.73	24.54	35.08	30.42	30.38	36.4	25.15	28.92	28.88	26.98	29.04	29.11	28.41	27.25	24.18	30.06	32.33	23.44	37.83	30.9	36.48	41.57	37.47	30.97
Ildr1	38.7	40.38	36.44	36.09	35.41	40.42	27.01	31.92	38.28	22.8	24.52	24.33	21.85	24.73	23.4	21.91	25.02	20.96	28.64	29.2	29.44	39.61	38.1	35.69
Eif3a	25.2	30.11	30.69	30.95	35.61	36.69	30.63	36.57	37.27	32.31	35.02	32.83	31.56	35.01	27.27	28.55	25.73	21.74	32.5	27.42	29.08	33.94	29.42	18.23
Clic4	24.53	25.27	27.7	27.63	32.64	32.66	32.85	34.9	38.24	31.61	30.28	32.02	33.36	32.96	31.33	25.66	31	22.24	35.73	30.09	32.55	34.79	30.32	22.83
H2-T22	28.59	24.86	26.83	28.04	26.86	31.11	24	28.7	28.84	30.81	33.73	30.59	33.69	30.31	32.24	30.85	47.33	28.37	32.16	33.1	29.11	34.46	30.95	27.46
Dcn	30.17	24.27	35.7	34.22	25.33	42.86	23.71	30.12	34.81	26.01	34.81	22.76	31.52	40.47	29.56	24.23	34.14	18.95	42	29.64	32.76	35.42	32.04	17.29
Cyb561	27.39	26.23	23.06	27.54	27.5	31.86	27.5	29.65	33	29.42	35.09	31.39	32.64	35.56	34.02	31.54	34.16	30.47	33.15	30.58	32.06	29.8	32.75	25.3
Pam	26.44	24.44	25.1	28.17	28.47	32.73	31.64	33.81	33.95	30.42	31.81	31.41	33.58	31.56	28.97	27.86	27.72	23.26	34.34	38.21	33.44	35.09	35.67	23.49
Park7	27.93	27.06	22.96	32.26	27.78	30.07	22.99	30.74	31.54	28.43	31.21	30.41	31.04	31.53	28.91	27.2	35.74	31.34	31.89	33.79	33.62	32.31	34.63	35.33
Idh3g	29.63	25.58	25.4	31.32	28.92	33.41	26	32.11	31.95	28.4	32.53	32.95	31.41	34.36	29.19	28.43	31.76	30.15	31.01	30.3	32.1	32.82	33.27	27.21
Sgpp1	27.7	28.01	26.33	29.59	31.96	32.24	25.99	29.38	35.14	27.68	30.53	30.8	30.17	34.99	30.86	30.08	29.15	28.87	37.76	32.34	34.21	32.3	31.34	22.16
5330417C22Rik	28.22	27.1	29.93	28.96	30.04	37.29	28.02	34.23	36.19	30.01	33.25	30.59	31.78	32.21	30.59	27.2	27.23	20.87	29.24	31.24	30.85	36.89	31.63	24.75
Ndufb7	31.56	24.68	23.59	32.04	27.3	31.58	22.1	31.59	27.66	27.27	29.21	32.93	28.96	30.25	25.6	27.54	35.95	32.6	32.3	32.49	33.09	29.87	36.78	40.53
Cox7b	30.54	27.7	28.24	31.1	28.4	30.75	25.62	30.72	30.88	26.07	30.66	29.6	26.19	34.36	25.44	25.89	32.49	29.78	30.85	31.36	33.21	33.54	37.3	36.27
Dhrs4	28.35	24.75	25.13	34.07	29	35.18	28.47	31.24	38.77	29.45	32.05	33.8	32.58	33.09	28.66	28.23	30.53	26.39	26.08	28.42	32.87	32.02	30.39	26.48
App	22.11	22.39	27.23	27.51	28.28	32.44	28.46	30.15	33.4	27.93	33.6	29.83	39.42	32	27.04	28.14	35.23	23.14	41.53	31.18	32.5	34.92	33.23	23.45
Etfb	29.97	26.34	22.61	32.06	28.02	32.98	28.33	30.11	32.37	28.51	32.25	33.77	33.25	33.87	29.63	26.47	33.26	33.33	25.46	31.38	29.55	29.92	32.79	28.8
Romo1	29.4	25.43	24.23	31.7	24.61	24.23	24.04	29.35	31.93	26.37	34.15	31.11	25.87	32.3	29.3	27.2	33.26	38.9	32.05	26.86	37.84	28.78	35.64	40.21
Lcmt1	34.11	32.26	29.93	30.09	27.78	27.13	29.07	32.29	32.02	29.86	28.23	31.8	28.04	23.18	26.69	27.67	28.52	29.8	27.02	30.74	31.98	29.85	32.34	42.67
Srrm1	28.83	27.56	30.67	30.24	32.14	35.18	28.35	35.49	37.42	30.18	32.11	30.92	33.59	35.01	28.08	30.08	26.51	18.99	30.2	27.36	29.84	32.9	29.63	21.71
Sem1	26.47	26.35	24.44	29.16	26.94	32.1	29.22	28.33	32.61	30.09	29.34	28.68	30	27.16	28.48	23.21	31.75	30.13	28.88	33.37	34.53	33.65	35.44	41.01
Ndufb5	28.7	23.31	25.62	32	26.29	33.82	27.23	30.2	31.52	24.73	28.98	28.24	29.99	29.58	30.88	29.18	33.67	34.26	32.1	32.94	30.88	29.88	33.98	32.8
Plp2	22.93	20.61	24.4	31.93	31.23	30.77	21.92	26.41	35.95	24.14	29.75	28.07	31.39	40.44	30.39	27.6	30.53	25.41	32.77	27.97	39.51	41.59	35.95	27.56
LOC102637163	30.91	37.06	46.82	25.47	47.45	21.21	22.62	21.82	34.72	21.05	22.42	27.94	11.36	27.75	31.5	23.66	18.84	28.31	19.35	26.74	30.59	57.14	36.82	47.07
LOC102637615	30.91	37.06	46.82	25.47	47.45	21.21	22.62	21.82	34.72	21.05	22.42	27.94	11.36	27.75	31.5	23.66	18.84	28.31	19.35	26.74	30.59	57.14	36.82	47.07
Mpc1	23.81	24.85	22.72	28.69	24.85	28.77	28.81	27.7	26.88	28.26	28.38	32.09	32.24	35.31	30.05	27.75	33.68	32.96	33.72	35.33	35.92	29.93	37.78	27.28
Nfix	26.96	25.53	27.43	27.57	27.2	36.9	27.03	32.85	36	28.88	32.42	29.43	34.35	39.28	28.92	29.84	28.74	21.37	32.2	29.54	31.15	31.91	30.31	21.77
Stk39	27.34	25.56	26.55	31.85	31.23	35.73	31.39	33.38	39.99	29.8	33.14	31.78	31.03	34.52	28.51	25.94	26.17	23.51	28.43	28.88	30.07	30.88	30.72	20.43
Anxa5	27.56	24.13	27.07	30.7	31.08	32.62	27.9	30.9	32.92	26.2	32	29.49	30.08	30.35	27	29.23	33.81	24.62	34.97	28.32	32.97	32.71	33.28	26.65
Srp14	29.42	25.8	25.17	31.42	29.46	31.12	26.68	27.59	30.42	30.62	31.17	30.94	28.9	30.02	28.09	27.5	34.5	31.15	29.38	31.87	30.05	28.85	34.77	29.7
Pim3	26.09	27.27	19	23.29	28.29	26.62	29.45	32.6	32.89	32.78	31.28	39.14	32.55	43.14	27.83	25.52	37.57	27.56	27.38	31.25	32.39	25.48	23.49	31.72
Slc1a5	27.82	29.87	26.93	28.28	27.3	34.64	27.37	33.95	35.27	30.86	33.07	33.56	32.46	33.55	29.6	25.49	29.01	22.42	28.69	28.88	27.91	31.25	30.09	25.96
Osbpl2	27.49	26.68	26.24	29.44	30.72	32.49	27.77	31.86	35.62	31.46	34.29	30.91	30.88	34.95	31.56	29.42	29	24.92	30.21	27.68	27.16	31.31	27.71	23.56
Gbf1	29.59	30.24	28.3	26.87	28.64	30.31	23.86	30.42	33.08	27.01	31.91	31.65	33.49	32.27	30.96	30.67	32.17	27.15	28.57	29.58	29.2	31.32	30.78	25.16
Etnk1	29.67	30.46	27.48	27.4	32.99	35.78	29.13	33.52	36.59	29.34	29.39	28.85	29.18	32.99	30.51	26.49	27.22	23	31.16	29.74	28.94	32.46	28.57	21.77
Adrm1	28.53	29.54	29.61	26.25	27.09	27.49	24.27	27.06	32.14	26.06	29.7	29.83	32.24	31.45	30.47	30.83	35.56	31.86	31.53	27.71	28.92	29.42	34.11	30.88
Rhoq	26.72	26.99	28.24	26.21	28.98	31.27	28.03	29.51	31.95	28.32	29.93	30.44	29.28	30.16	27.96	28.74	30	26.42	36.7	33.1	34.27	33.11	32.08	23.96
Mrpl54	31.31	29.95	28.96	29.15	29.12	29.52	22.87	31.72	31.57	28.53	31.53	28.94	30.51	27.54	25.72	24.92	32.93	28.48	30.3	26.22	31.27	31.32	34.42	35.49
Hist1h2bc	33.76	31.07	33.94	30.66	30.8	29.84	21.13	22.28	24.7	21.81	21.23	23.37	22.71	23.34	23.99	23.49	28.49	23.83	34.83	34.91	35.06	41.06	48.34	47.15
Mthfd2	24.07	20.93	17.58	29.57	34.72	32.3	40.94	36.54	36.66	37.34	32.73	36.29	33.05	32.56	32.28	29.19	26.13	25.13	33.67	22.87	27.25	25.46	24.85	18.9
Cdk2ap2	31.63	31.79	28.85	28.06	24.99	27.52	21.38	28	29.65	24.82	30.51	28.7	28.83	30.64	28.1	27.45	31.3	29.94	30.7	32.67	31.35	35.02	33.04	35.55
Rps20	30.59	21.17	23.39	27.92	24.71	27.67	25.36	26.99	27.68	26.84	31.42	30.58	28.98	27.2	23.14	27.04	36.45	35.05	33.45	36.06	30.89	28.92	38.51	38.83
Cops9	31.57	25.93	24.31	31.16	28.29	30.09	28.25	27.4	29.13	31.31	32.63	27.35	27.47	27	28.98	27.55	31.97	31.7	29	28.08	27.63	26.55	34.86	40.03
Tsta3	27.51	24.15	24.71	26.68	24.75	28.57	26.61	31.55	33.53	26.1	29.42	33.32	30.46	31.84	31.2	27.87	31.51	32.2	30.04	31.11	34.8	30.41	32.59	27.24
Srprb	27.96	29.75	25.82	27.11	27.53	29.41	22.07	28.05	30.33	25.95	29.79	28.43	32.22	35.2	29.91	31.18	34.63	30.59	29.8	30.57	30.87	31.23	32.09	27.2
Timm17b	28.19	28.72	26.97	28.54	26.5	27.73	25.16	28.8	32.22	26.75	31.64	34.16	30.78	31.69	27.48	28.89	32.27	29.17	25.39	29.25	32.09	31.42	31.15	32.12
Actn4	25.61	27.58	25.94	27.22	28.01	33.18	22	28.55	32.15	25.14	28.85	27.2	31.7	35.28	28.81	27.25	34.02	25.09	36.78	30.14	34.48	33.45	34.38	23.8
Hspa9	24.58	24.91	25.76	27.97	30.87	31.04	27.08	31.81	32.59	30.5	30.27	31.37	32.61	32.58	28.69	28.98	30.13	26.27	33.8	29	29.68	29.13	32.36	24.17
Isca1	29.39	26.55	26.38	29.91	27.42	32.23	28.08	29.71	32.65	27.09	30.01	27.96	30.32	30.58	27.61	29.04	30.87	27.84	29.42	32.37	31.19	28.96	31.58	28.93
Myl12a	24.46	24.97	25.88	27.72	26.21	29.2	23.99	27.93	28.18	26.3	27.32	27.1	29.22	25.74	28.62	24.68	41.79	28.88	41.08	33.12	35.85	31.98	35.08	29.7
Dhrs3	30.32	23.61	28.45	31.66	29.83	35.88	25.46	31.24	30.66	28.16	31.7	30.04	24.97	27.39	25.91	28.99	28.34	25.23	31.46	27.46	32.72	30.48	35.72	29.13
Slc35b2	31.34	29.59	26.51	29.34	27.37	35.98	28.65	30.2	35.07	26.6	32.61	29.83	30.22	33.57	31.27	23.84	27.54	22.1	24.07	26.15	28.21	33.71	33.66	26.92
Chchd10	23.46	22.08	20.86	25.05	26.51	39.14	24.63	27.89	27.85	25.16	31.83	29.78	29.96	37.75	31.17	27.54	32.58	29.9	33	32.43	30.8	31.37	31.77	31.61
Psmc2	28.7	24.44	23.94	26.67	28.33	27.98	25.62	27.92	32.02	29.71	30.37	31.05	31.16	31.03	28.62	30.29	32.37	31.59	32.67	30.98	28.85	29.5	33.02	27.13
Ndufv3	30.64	21.5	26.29	32.69	29.16	37.6	27.76	30.59	29.02	27.85	30.84	31.25	27.89	28.76	28.41	29.21	30.42	28.62	26.1	28.12	29.36	28.54	31.38	31.91
Selenop	27.13	22.02	29.72	32	24.17	41.2	24.05	26.2	32.59	26.31	44.75	23.83	31.36	38.28	30.03	23.14	42.75	20.04	32.78	28.85	29.13	28.56	29.2	15.67
Cstb	28.36	20.61	23.42	28.04	29.84	28.15	24.95	28.89	31.24	27.28	31.44	29.58	29.37	29.38	24.87	24.84	31.64	30.5	35.22	31.12	32.55	30.82	37.08	33.2
Nme1	31.88	30.59	26.22	30.03	25.08	30.04	21.81	25.04	26.47	21.82	25.45	27.76	25.04	31.6	26.24	22.58	33.3	31.32	26.84	33.07	32.95	31.83	40.2	44.03
Tm9sf3	27.4	27.34	27.06	28.75	30.13	34.56	25.83	30.5	34.86	25.85	30.08	28.73	30.2	33.64	26.18	25.95	26.7	24.06	32.33	31.86	31.71	32.71	32.79	21.38
Serpinb6a	24.27	19.46	27.7	27.67	31.56	27.41	30.95	31.17	34.02	30.43	32.08	27.28	28.66	28.69	28.13	25.58	30.84	27.58	38.18	28.06	30.03	29.48	32.53	28.46
Acta2	24.41	19.59	24.65	27.32	29.38	34.64	19.97	29.35	39.74	22.17	32.83	24.83	37.08	32.18	27.54	27.37	32.63	18.09	40.92	27.64	39.86	33.81	31.99	22.11
Preb	29.76	29.06	25.76	22.6	24.7	28.59	23.73	29.22	34.21	27.34	28.86	28.93	32.87	33.08	28.91	27.4	32.12	27.12	33.82	31.11	29.77	33.09	31.36	26.13
Brk1	26.04	25.5	25.2	27.37	27.33	30.84	24.22	27.29	28.72	26.63	29.7	26.57	29.06	27.71	25.92	28.83	33.06	29.58	34.66	32.73	32.65	29.25	33.99	32.96
Psmc3	28.03	24.78	22.77	27.49	26.9	29.93	24.46	29.99	29.09	25.64	29.1	29.67	31.41	29.57	28.8	28.64	32.03	28.88	31.97	31.71	30.58	31.23	33.21	29.04
Trpc4ap	25.24	25.67	25.41	23.89	27.88	29.8	25.92	28.3	30.85	26.51	28.93	28.39	30.54	31.29	29.21	28.96	32.72	27.08	34.68	31.85	32.47	32.06	32.61	24.39
Pon2	27.7	24.68	25.61	26.8	26.12	31.01	24.72	27.17	29.53	24.66	26.94	26.37	29.17	29.9	27.42	26.81	32.17	29.52	34.84	31.47	32.19	31.36	35.09	29.5
Emc7	27.63	26.71	25.23	29.64	27.03	27.15	25.58	28.9	30.33	25.8	27.68	30.84	30.52	30.7	26.55	27.96	30.87	28.1	28.67	30.16	32.03	30.09	32.78	28.76
Pax6	28.47	27.63	28.75	28.62	29.88	27.82	24.97	29.12	31.8	26.42	29.63	29	29.25	31.35	26.41	31.32	29.35	23.87	31.02	31.71	29.75	28.64	30.07	24.42
Hnrnpa1	22.85	24.32	26.88	32.07	32.36	37.8	27.63	34.42	38.31	29.61	35.87	27.53	30.4	36.52	25.77	25.25	24.75	21.08	30.16	23.5	24.17	29.65	29	19.29
Sar1a	28.14	28.55	24.94	27.98	26.95	29.59	23.79	26.13	30.14	24.96	28.09	28.57	27.62	30.74	27.11	26.09	30.1	29.53	30.54	33.78	33.08	32.38	31.52	27.84
Aldh6a1	26.44	24.24	24.33	28.45	25.37	33.75	29.15	32.82	34.18	28.83	32.53	32.15	30.29	34.26	28.62	26.35	26.16	22.75	31.2	31.14	29.55	29.47	26.69	19.29
Srp19	28.42	26.5	27.44	28.68	28.39	26.3	26.45	29.17	33.17	28.14	29.82	30.39	30.41	33.1	26.66	26.29	30.3	30.26	25.21	28.33	28.01	26.33	31.81	28.26
Tmem176a	25.1	22.05	28.34	25.41	22.83	28.62	21.51	24.6	29.08	23.96	33.81	26.01	33.75	22.03	19.64	22.15	36.79	21.22	40.37	37.47	30.62	35.33	41.71	33.62
Pink1	22.45	17.61	23.43	24.15	26.31	30.23	26.49	33.61	28.27	31.38	30.78	26.64	31.86	34.14	29.22	28.57	35.18	31.99	31.21	28.14	29.62	30.53	30.52	21.1
H2afz	24.76	16.01	17.64	31.94	25.73	34.85	24.22	25.78	29.23	23.27	24.17	27	30.91	38.24	28.25	22.02	29.62	24.34	29.96	26.11	42.04	39.18	38.42	29.65
Nap1l1	22.55	24.19	24.84	31.5	32.18	37.11	27.62	31.36	32.87	27.12	30.5	27.65	29.48	34.16	24.13	23.7	26.56	20.35	31.07	27.9	29.34	31.55	32.7	22.84
Irx2	26.67	25.83	22.51	25.99	28.91	28.64	25.32	28.49	30.06	24.68	30.12	28.52	32.31	31.21	28.23	27.73	26.87	25.22	36.83	30.4	33.12	31.73	33.12	20.75
Tob1	26.82	29.27	26.86	24.89	27.9	31.16	22.98	26.01	29.45	24.5	26.04	26.19	29.45	38.05	25.14	26.57	35.75	23.98	33.37	32.18	34.2	30.4	27.11	24.26
C1qb	22.74	19.76	31.54	28.71	23.93	27.26	17.62	21.78	26.83	25.15	35.5	17.81	32.26	25.77	25.93	24.16	61.35	22.48	41.23	26.72	29.93	31.91	35.66	25.99
Nudt19	31.29	31.73	33.44	28.08	27.54	28.52	23.8	27.25	30.29	23.31	28.23	26.81	22.51	23.66	25	21.54	27.19	25.7	26.07	32.82	31.38	35.31	31.6	38.82
Pdhb	24.37	24.14	23.87	26.81	27.01	29.79	27.28	28.51	32.43	30.17	31.95	33.61	31.48	31.5	30.94	25.71	27.49	30.08	26.26	27.4	29.93	27.39	27.12	26.42
Sf1	25.21	27.32	26.34	24.26	26.58	28.64	23.44	29.85	33.46	27.6	30.63	29.32	34.28	33.22	29.72	30.7	32.38	25.05	30.8	27.65	26.54	29.9	28.13	20.52
Rnf5	26.85	23.54	24.98	27.61	26.39	29.95	25.73	27.49	31.5	23.23	28.75	30.99	30.6	32.06	26.65	26.61	28.65	27.68	27	31.81	33.42	29.26	30.48	29.69
Txnip	26.81	27.3	16.13	22.47	18.92	29.31	18.11	19.83	20.47	29.75	20.59	25.31	34.25	24.27	28.07	20.75	41.83	37.48	49.62	35.47	40.53	33.83	32.83	26.56
Bet1	28.16	26.71	25.38	29.14	28.16	30.78	26.48	27.31	29.12	27.63	31.45	33.13	29.26	31.09	24.99	25.84	26.53	28.13	25.37	29.27	30.12	31.94	30.43	23.43
Nmt1	26.48	25.8	25.26	26.46	25.45	28.93	24.83	27.47	30.55	27.3	28.39	27.23	29.5	29.73	29.86	28.83	31.1	26.29	32.63	28.67	30.89	30.59	29.57	27.34
Glmp	25.5	21.4	23.85	25.45	24.95	31	24.67	28.11	31.94	27.38	28.88	28.65	31.07	28.59	27.94	29.95	33.62	27.04	32.71	30.51	29.08	26.81	31.04	26.91
Uck2	25.07	32.2	29.19	24.76	29.48	29.23	21.24	26.33	33.45	24.64	26.97	25.91	27.07	31.68	27.09	23.62	29.53	24.02	28.51	30.76	29.65	35.31	31.06	30.12
Ergic2	28.12	29.24	27.26	27.86	28.88	28.63	24.85	29.06	30.25	25.7	27.51	28.92	27.83	30.34	25.85	25.4	26.73	25.09	31.43	29.88	31.18	30.85	30.51	24.04
Sh3bgrl3	24.82	21.5	19.83	22.68	23.49	25.29	20.91	21.92	31.71	28.98	35.94	23.9	36.22	27.72	32.34	24.64	52.4	25.51	39.15	26.79	28.14	27.44	29.43	22.36
Rnaset2a	25.53	20.83	27.43	21.26	27.88	28.06	21.21	23.47	21.45	28.95	32.72	26.79	31.33	30.84	25.83	30.41	41.14	24.77	31.46	33.16	27.53	30.87	32.75	26.35
Stx5a	28.14	26.93	24.86	24.42	26.31	25.23	24.82	29.73	30.37	27.02	28.36	29.22	30.65	28.18	28.95	29.16	31.97	28.64	28.17	30.38	27.94	27.63	30.94	23.35
St13	21.77	21.64	22.57	22.5	22.46	23.96	20.85	24.51	26.32	25.88	24.91	25.25	31.84	28.57	27.35	33.26	37.29	30.68	39.06	35.09	36.55	31.8	31.11	26.01
Kcnn4	27.15	22.23	24.48	23.4	18.28	50.09	17.93	24.17	27.96	18.63	27.9	23.55	28.2	40.83	16.7	24.58	25.2	22.04	30.21	32.8	37.52	36.37	39.44	30.83
Pigt	25.67	25.58	25.34	26.11	26.02	30.66	24.57	28.36	31.11	25.87	29.4	27.54	31.7	33.48	26.2	29.24	29.83	24.31	30.05	26.98	29.16	28.87	29.11	23.64
Trim8	22.42	22.31	26.59	23.01	26.31	26.99	22.7	25	27.19	27.49	28.91	28.04	33.65	30.54	27	33	34.23	28.36	32.86	29.34	31.16	30.4	28.55	22.06
Gpr108	24.8	26.55	26.42	24.89	24.95	30.14	23.64	27.91	30.49	25.52	29.14	28.25	31.36	30.21	27.82	29.75	30.93	25.8	28.87	28.96	30.28	29.71	28.49	22.18
Por	20.68	20.25	24.64	16.51	22.19	20.2	25.43	25.97	29.09	30.37	31.23	32.36	37.33	28.48	32.24	32.26	32.31	28.68	37.82	33.78	31.31	26.55	25.05	21.84
Mknk2	19.13	18.13	18.93	23.19	26.6	32.61	25.91	30.01	31.01	29.61	35.01	29.97	37.15	39.62	31.89	26.49	28.95	25.74	28.75	26.49	29.29	26.88	27.51	17.32
Slc25a11	27.24	23.93	22.66	28.54	28.01	31.83	27.36	29.38	30.75	25.4	27.96	27.48	27.96	32.48	26.52	26.4	28.76	24.47	26.3	27.44	29.38	28.53	31.2	25.98
Paip2b	26.22	24.96	22.59	25.7	28.67	30.96	26.77	29.35	32.24	26.38	29.61	30.5	30.93	30.97	28.64	26.04	27.12	24.24	27.8	28.35	28.75	29.05	29.51	20.44
Elof1	27.77	24.81	24.45	28.72	25.27	26.54	22.59	26.38	26.98	24.93	26.83	27.25	26.91	28.34	26.92	25.42	28.96	28.83	29.3	30.55	33.3	31.42	32.02	31.19
Cops7a	24.31	25.11	23.61	24.92	26.58	26.92	23.01	27.88	29.35	25.8	29.38	29.64	30.9	31.98	28.57	26.56	29.85	27.61	28.35	29.03	30.93	29.02	28.43	27.06
Pecr	27.24	25.79	23.33	27.74	23.99	27.67	23.68	27	29.47	27.37	30.98	28.77	30.48	33.15	27.61	26.59	30.63	27.87	24.12	30.18	28.84	28.04	29.82	24.05
Rhou	25.86	20.29	21.86	27.13	29.77	28.19	26.95	27.48	30.86	29.66	28.72	28.17	28.01	26.15	26.44	27.2	29.21	23.3	35.37	28.13	31.95	30.55	29.81	23.15
Mup-ps12	28.03	25.94	27.41	18.54	25.94	18.22	21.32	24.85	34.54	24.44	31.54	33.06	24.88	24.6	32.31	30.16	28.21	40.06	26.94	27.33	31.38	26.39	23.95	33.47
Srsf6	26.19	24.54	25.66	26.89	28.23	29.58	24.68	28.08	30.12	25.8	29.79	28.67	27.94	30.07	25.44	24.55	24.94	23.91	30.58	29.16	31.82	31.54	31.58	23.35
Scand1	23.99	19.88	21.47	25.35	25.99	29.28	25.02	25.35	26.39	26.77	27.85	26.5	29.52	25.46	29.35	24.48	30.42	24.67	34.14	31	33.53	29.66	37.14	29.71
Bri3	21.99	19.69	19.11	29.97	25.5	31.47	30.61	28.9	30.98	31.96	32.47	30.53	34.62	28.32	28.2	29.57	29.93	25.95	28.58	23.5	26.2	24.21	29.64	20.46
Nono	24.4	22.47	23.95	27.83	28.05	31.18	23.17	29.19	30.79	26.76	29.25	27.38	32.93	33.44	25.81	26.53	27.48	22	30.33	26.99	30.06	30.02	30.06	21.26
Denr	26.51	27.56	24.31	27.88	29.69	29.19	25.85	26.82	27.81	28.73	29.15	28.28	27.74	30.12	26.25	26.42	25.85	25.96	27.5	26.76	29.44	26.77	30.61	25.26
Mrpl42	29.36	26.2	27.54	28.67	31.04	31.91	21.97	27.81	28.06	26.48	29.58	26.27	25.43	28.41	26.28	22.98	28.28	24.39	26.79	27.88	29.68	27.61	32.22	25.18
Gjb2	24.98	26.13	26.97	28.27	30.21	30.32	25.05	29.68	32.73	26.08	28.04	28.28	27.53	28.53	24.83	25.37	27.94	20.61	30.61	25.65	28.27	31.46	28.94	22.71
Cct2	22.62	22.23	23.32	24.79	25.8	29.08	23.35	25.84	29.5	25.29	30.62	26.97	28.85	29.2	27.26	26.22	30.2	27.52	31.95	29.91	30.88	29.53	32.86	25.07
Vmp1	24.97	24.79	24.62	26.21	26.67	27.9	23.75	26.16	29.2	25.27	26.77	27.74	26.75	28.82	26.3	25.81	28.3	26.79	33.43	28.81	30.71	31.65	31.3	23.46
Tpm3	25.02	25.44	26.95	27.21	26.46	28.02	22.63	26.15	29.45	24.28	25.76	24.13	28.23	28.32	26.09	24.84	32.86	22.69	33.47	27.08	31.26	30.8	31.79	25.43
Edem1	25.89	26.52	22.8	25.68	27.11	28.9	22.16	27.5	30.87	23.22	25.69	25.77	26.79	30.75	27.11	26.47	28.78	26.79	29.74	29.98	30.42	31.09	29.74	24.04
Ndufa12	27.42	23.45	26.5	25.63	24.86	30.26	24.44	25.17	26.55	26.34	26.14	25.3	27.32	25.59	24.68	24.91	30.46	28.48	26.61	25.77	28.43	28.28	35.43	35.11
Uqcrq	25.2	22.55	22	25.3	25.84	25.29	22.52	22.87	26.6	22.18	28.62	25.27	26.08	24.86	26.38	24.32	32.87	30.01	28.05	30.95	32.69	27.13	34.54	37.78
Aqp8	28.44	27.31	24.16	25.16	20.1	24.1	28.52	28.24	30.47	22.27	28.36	26.74	27.07	28.87	22.41	26.13	29.39	25.47	21.93	31.68	28.98	30	32.12	31.13
Cuta	23.37	21	22.52	27.33	23.1	26.05	21.67	28.42	27.81	25.92	29.25	29.3	33.62	30.44	28.43	27.54	32.8	26.61	28.96	26.33	31.01	24.25	26.36	26.44
Ewsr1	24.88	23.59	25.35	25.35	30.36	32.21	25.56	32.51	33.6	26.25	30.29	28	28.9	31.51	26.19	25.62	24.75	19.27	28.22	24.87	26.19	28.3	27.58	19.01
Ubald1	23.98	24.16	27.28	25.61	25.32	27.21	24.63	26.05	28.21	27.23	29.12	29.7	33.48	27.79	24.62	30.54	30.37	25.08	28.76	25.03	24.42	28.16	26.79	24.35
Vdac1	22.45	20.72	20.53	25.23	24.59	28.15	25.52	27.47	29.13	26.63	28.94	28.76	31.86	31.84	27.8	26.99	30.12	27.22	27.65	28.25	29.73	27.45	27.97	22.61
Hnrnpu	23.94	23.4	26.24	26.03	29.43	30.41	24.52	28.45	31.56	26.86	28.07	28.33	27.18	31.13	24.51	25.1	24.99	19.72	31.51	27.16	29.14	31.21	29.96	18.61
Fdps	21.04	20.88	17.29	25.13	22.27	28.46	21.3	24.63	29.1	20.68	28.73	28.25	28.27	35.84	27.13	23.69	29.94	25.82	25.84	32.08	37.61	35.36	32.03	26.01
Lman2	25.93	27.19	23.05	22.72	23.02	27.09	19.99	25.53	28.24	23.27	25.85	25.33	28.05	29.16	27.15	27.6	30.12	27.01	29.76	30.51	30.59	31	31.55	27.01
Prdx5	21.44	20.86	23.33	23.99	22.89	28.5	23.28	27.45	27.4	25.94	29.8	29.33	30.42	30.76	26.9	23.85	31.13	27.11	30.93	28.84	28.19	27.96	29.51	25.98
Hnrnpl	28.3	24.4	26.38	29.66	30.05	35.55	26.63	29.91	33.81	25.52	25.61	24.25	24.35	28.36	23.77	20.35	22.53	15.91	27.23	25	27.44	32.51	31.35	25.28
Impdh1	26.39	29.12	25.63	22.99	24.44	25.61	17.6	26.06	29.7	20.81	27.62	25.75	27.78	30.72	26.97	26.58	28.5	27.17	24.83	29.67	30.29	30.96	31.56	26.53
Brd2	22.31	25.36	25.56	22.21	26.2	26.08	20.91	25.01	28.78	22.93	25.39	23.58	29.54	32.64	27.05	28.93	31.88	25.07	32.08	30.17	31.03	29.14	28.1	23.28
Rtraf	23.15	21.66	22.94	27.59	26.03	25.84	27.89	27.41	26.8	26.88	31.56	27.39	29.35	27.47	25.76	26.33	28.71	26.94	28.43	28.93	26.67	25.54	28.3	25.16
Ndufs7	23.5	23.61	21.29	24.12	24.15	28.38	23.38	23.24	27.95	24.01	26.95	24.8	29.31	26.12	24.24	25.94	30.31	27.24	31.54	28.67	30.28	28.09	34.73	30.76
Psma6	25.96	23.31	22.55	27.74	22.97	25.4	23.52	25.25	28.01	23.68	28.06	26.02	26.79	26.49	26.03	26.58	33.21	30.15	30.89	29.72	26.5	26.06	29.24	27.42
Ei24	29.1	26.46	26.99	27.45	27.75	30.29	26.23	30.28	30.62	23.37	24.18	25.69	26.34	27.13	23.88	22.64	25.35	22.82	25.79	26.16	27.03	28.92	28.7	28.06
Naxd	26.26	22.92	24.48	25.09	24.25	27.21	22.52	26.31	26.69	25.4	28.25	25.99	26.21	26.4	24.41	25.2	28.29	26.48	29.64	29.58	29.75	28.73	30.27	30.06
Kcnk1	25.81	28.87	23.62	26.58	27.01	25.36	21.99	25.62	29.49	24.75	24.47	24.38	24.07	27.27	25.85	26.25	30.98	25.4	30.79	27.05	29.42	30.66	29.36	25.04
Pdxdc1	26.11	26.95	24.92	27.58	28.95	32.84	26.43	29.99	30.57	25.63	27.31	25.56	26.25	29.12	24.47	23.94	24.68	20.98	28.2	25.8	25.25	29.68	27.02	21.65
Rnh1	23.39	21.11	22.21	23.05	27	24.49	21.05	24.83	30.11	23.03	26.01	23.64	27.15	27.08	25.68	24.89	30.42	25.95	30.01	31.67	32.27	31.86	34.59	28.21
Pdk2	24.98	24.37	24.3	26.75	28.69	31.04	27.01	28.22	31.14	26.64	29.81	26.82	30.58	28.06	27.45	27.06	25.59	20.83	26.94	24.33	26.02	26.89	25.8	20.16
Slc35c1	23.05	26.85	27.85	22.75	23.1	24.5	19.11	25.66	30.14	23.28	27.92	25.32	30.28	32.32	25.89	31.23	32.85	26.69	26.91	28.65	27.89	27.19	26.1	23.85
Rassf3	26.13	23.3	24.61	26.86	25.34	31.51	24.84	27.95	31.62	26.16	28.93	27.31	25.92	30.12	22.41	25.96	28.39	23.65	29.58	25.71	26.8	28.64	26.77	20.48
Zbtb7b	26.51	30.67	29.19	23.47	28.35	28.43	20.81	26.98	31.42	22.56	25.98	24.7	26.3	26.57	24.9	25.57	26.07	20.84	28.01	28.89	27.26	29.94	29.03	26.45
Abhd11	23.53	24.51	23.61	23.9	28.28	26.04	23.43	26.61	30.38	24.48	27.57	27.82	26.66	27.13	25.54	23.9	28.31	29.73	25.83	28.57	30.32	27.8	28.66	25.92
Mettl9	25.05	24.85	21.5	27.92	25.62	32.35	26.38	28.3	31.88	22.96	26.18	27.78	27.73	32.48	25.02	23.24	25.92	22.58	23.47	27.01	28.58	27.61	31.79	21.68
Hnrnpc	25.81	25.39	26.51	22.76	23.66	25.45	18.93	22.02	23.91	22.31	23.74	24.77	25.96	26.96	21.81	26.43	30.34	26.16	32.92	33.25	32.93	32.26	34.07	29.19
Stap2	24.53	20.45	23.7	23.64	29.72	26.32	25.01	27.2	28.19	23.81	25.56	27.02	26.45	24.4	24.76	26.74	29.81	23.66	35.19	26.6	27.64	30.65	30.75	24.88
Tmem14c	23.31	22.1	21.4	26.62	24.8	25.84	22.23	25.93	26.74	26.05	28.57	26.45	26.69	29.28	25.25	24.69	30.87	27.07	26.04	30.13	27.82	29.92	30.5	26.73
Hnrnpul1	23.1	23.54	25.02	24.8	28.04	32.13	23.69	29.55	31.64	27.01	29.26	28.44	31.63	32.7	26.78	24.58	25.54	18.95	24.02	23.45	26.26	28.3	26.77	18.79
Mrpl30	21.96	21.02	21.83	25.48	24.17	25.01	26.45	25.01	27.25	26.28	28.68	27.64	30.4	25.63	24.61	27.33	29.16	29.69	28.93	25.73	27.06	27.63	28.84	28.11
Lamtor1	27.23	24.88	25.59	29.7	25.09	32.35	24.51	28.02	34.4	24.76	26.95	24.55	23.27	28.3	23.9	21.84	27.06	23.43	25.53	21.69	23.54	28.1	30.86	27.96
Imp3	26.83	21.74	19.62	24.05	21.84	28.12	24.54	27.19	28.55	26.48	30	27.79	25.89	27.37	24.38	24.67	28.68	28.01	25.66	28.32	25.77	27.67	31.5	28.76
Tpm1	22.29	20.83	23.68	26.27	27.78	28.24	24.25	33.54	31.2	24.46	26.69	25.57	27.39	25.15	23.25	23.96	26.39	20.41	34.21	24.59	29.79	28.29	30.68	23.81
H2afj	25.65	22.1	21.79	23.24	21.98	24.97	21.83	22.18	23.99	24.12	24.73	23.14	23.78	26.43	24.64	27.15	29.19	28.93	32.3	30	31.58	28.85	35.07	33.46
Psmc5	24.49	23.65	23.53	24.82	24.98	27.15	24.16	25.21	26.07	22.79	26.59	25.46	24.19	28.45	25.99	26.52	29.34	27.73	30.43	28.41	26.6	27.5	28.82	27.69
Ndufa10	23.02	23.16	24.03	24.68	26.58	27.9	21.66	24.01	26.57	23.31	26.8	25.82	27.4	30.1	27.52	27.44	28.58	26.84	28.7	26.1	29.09	27.18	29.12	24
Gde1	31.47	33.79	26.5	26.39	23.89	29.58	21.22	23.21	23.35	18.61	19.09	21.47	22.41	22.14	18.79	21.79	30.01	26.48	36.01	27.23	28.77	27.7	32.28	36.83
Ssr1	26.68	27.6	24.46	26.8	26.72	29.18	21.46	28.29	32.04	22.53	27.49	26.94	28.22	32.91	24.67	22.56	25.46	22.68	23.72	25.03	26.41	28.17	28.48	20.27
Arpc1a	25.22	23.22	22.17	24.25	24.28	27.69	20.54	24.17	25.46	23.03	25.88	25.48	26.06	28.59	24.25	26.53	30.74	25.53	27.91	30.75	31.06	29.63	30.17	26.12
Ppp1r37	23.14	24.15	22.87	20.77	24.48	27.41	23.14	25.99	29.76	24.79	27.23	23.66	27.63	27.46	24.69	25.93	28.63	24.46	32.15	27.27	29.61	30.36	29.28	23.09
Ap2s1	25.56	20.87	22.24	24.75	25.92	27.07	21.87	20.49	27.2	21.59	28.09	23.88	24.7	24.79	23.63	21.77	31.33	26.83	27.92	31.36	34.28	30.08	31.67	29.81
Pomgnt1	25.84	24.91	23.44	23.26	23.55	25.96	19.54	24.9	28.41	20.7	25.51	25.88	27.4	28.79	25.61	25.66	28.44	25.34	24.69	29.89	30.54	30.2	31.72	27.27
Ndufab1	25.45	24.15	21.29	26.45	22.23	26.6	21.12	22.88	25.78	21.32	26.25	25.4	27.44	28.17	24.16	22.53	27.77	24.53	31.55	27.55	31.77	30.1	32.16	30.64
Tbca	23.61	24.78	22.42	29.31	24.25	27.42	27.08	27.7	27.21	24.28	26.98	27.24	27.73	28.17	24.44	22.41	28.42	25.21	27.74	23.97	29.3	21.66	28.53	27.41
Tm9sf2	24.68	22.62	23.37	25.41	25.47	29.2	21.41	24.4	29.3	24.02	27.4	27.61	27.4	29.91	24.03	25.5	27.25	22.95	29.89	29.84	27.79	28.86	28.57	19.85
Ndufs2	24.58	23.6	21.77	24.33	25.6	29.17	22.03	25.52	27.46	23.02	27.37	25.03	27.57	27.46	24.65	23.03	27.96	25.37	27.44	26.2	28.28	30.53	30.63	27.53
Ndufc1	29.06	26.84	22.16	23.78	22.29	26.73	23.82	26.91	29.98	22.69	26.28	27.48	27.61	30.96	23.4	25.84	25.32	25.04	23.5	27.43	26.7	27.87	26.62	26.95
Pyroxd2	23.18	21.22	19.99	23.67	23	25.81	23.74	27.28	32.29	26.23	31.16	27.65	31.11	31.31	28.7	28.44	25.75	23.09	26.9	25.84	28.85	27.04	24.98	18.03
Bola2	27.46	21.61	24.9	25.23	27.37	28.69	22.56	21.97	29.47	22.68	25.38	24.1	27.1	22.49	24.42	25.62	29	23.02	24.3	25.16	29.1	22.98	33.44	36.86
Ctss	23.03	15.29	25.05	30.73	17.48	30.47	17.79	20.73	23.02	23.06	38.18	22.11	25.95	25.53	20.95	23.41	55.52	20.92	31.03	29.47	25.62	28.58	29.64	21.04
Hspe1	20.28	20.19	21.14	24.62	22.49	22.67	18.91	19.7	24.34	22.73	24.03	23.08	27.91	27.54	21.45	27.94	34.11	42.86	31.26	30.81	31.38	26.9	29.92	27.93
Ppp2r1a	23.38	23.49	23.94	24.54	25.5	27.66	20.94	26.32	29.49	22.86	25.51	23.81	26.81	27.2	24.11	26.24	28.47	22.46	29.4	26.82	28.51	29.21	30.51	26.51
Zfp488	22.99	22.51	24.89	23.14	25.85	24.81	23.47	27.37	28.36	23.13	26.93	30.08	28.47	31.12	26.06	26.09	20.43	21.37	28.11	30.33	28.51	28.68	29.09	21.5
Ddb1	21.78	23.06	23.05	21.12	24.56	26.98	21.15	25.87	27.58	22.74	25.24	25.03	28.05	28.38	25.3	25.6	29.67	25.19	31.11	28.43	29.38	31.55	28.93	22.94
Nfkbia	17.42	16.36	23.11	22.49	20.15	23.28	25.77	22.52	21.89	25.35	26.81	23.2	34.03	21.97	23.36	30.13	30.7	26.99	40.47	22.87	34.28	36.69	29	23.55
Pgam1	24.34	26.35	26.09	26.52	24.57	25.2	18.67	23.67	25.77	20.67	23.66	22.35	25.16	28.18	24.6	24.69	29.51	24.83	30.91	26.67	31.4	30.72	29.62	26.5
Ube2m	22.4	22.66	21.29	25.42	25.25	27.64	20.7	22.46	26.71	21.57	26.43	23.56	30.15	27.24	24.67	23.97	32.27	26.38	30.62	25.32	27.99	27.37	30.82	27.01
Nbr1	24.6	23.85	23.35	23.63	26.29	28.45	25.47	29.72	30.5	23.93	27.52	27.32	28.64	29.49	24.15	24.11	23.77	19.79	26.47	28.9	27.06	27.45	27.17	18.18
Timm23	24.94	23.33	24.08	25.25	24.71	23.66	21.1	24.75	26.17	21.32	26.73	25.03	26.46	26.65	26.99	22.93	27.14	29.25	25.46	27.36	28.42	26.4	28.54	31.64
2410015M20Rik	21.81	22.31	20.77	24.6	22.77	23.74	22.72	23.59	23.6	24.23	27.35	26.34	25.77	26.85	25.76	25.27	33.77	27.79	27.59	26.02	29.08	27.35	28.16	30.01
Ctdsp2	21.17	18.19	19.89	22.04	25.22	28.29	27	28.1	28.09	26.42	28.39	27.37	31.07	30.46	27.57	25.81	26.52	20.88	28.98	29.27	26.77	26.45	24.41	18.31
Ddx3x	23.6	24.07	26.3	24.97	28.73	30.37	25.5	29.77	34.51	25.5	28.03	27.31	25.86	29.48	23.72	19.45	20.96	18.32	29.22	24.49	26	28.59	24.94	16.92
Nudt22	27.12	22.47	23.93	22.53	24.74	25	22.41	25.28	29.98	23.06	24.77	26.11	25.51	23.91	24.67	23.87	25.93	22.2	27.59	26.61	27.52	29.22	31.47	30.56
Rbm39	22.58	21.73	24.61	23.82	27.1	25.11	24.17	26.75	28.73	22.23	25.15	24.91	30.68	30.52	23.91	23.8	23.49	20.12	30.91	29.43	28.57	27.78	30.07	20.24
Gm43305	23.76	42.16	28.45	21.11	29.29	31.98	13.21	20.88	33.43	22.84	26.36	23.61	33.88	33.17	32.16	31.22	30.43	18.18	33.59	15.13	22.89	21.13	18.83	8.37
Ndufs5	24.39	24.66	20.76	25.39	26.41	27.07	19.91	24.08	26.76	21.93	25.05	26.4	25.41	30.7	24.73	23.01	30.24	29.86	22.89	25.31	25.03	24.82	30.98	28.49
Gm21596	23.27	19.49	23.27	25.14	26.34	29.95	21.88	27.7	25.67	26.27	27.35	26.88	25.34	36.41	22.61	24.56	28.01	18.09	26.47	24.46	28.24	26.67	27.92	21.96
Nectin2	28.24	27.14	26.07	25.87	25.73	29.86	23.07	26.71	29.4	21.69	24	22.66	22.09	23.24	22.2	24.56	24.87	18.71	27.37	26.69	25.72	31.88	27.9	26.65
Clic1	21.6	19.78	23.27	24.53	26.86	25.91	20.99	24.02	26.79	19.69	25.89	21.77	24.87	24	22.77	23.07	32.34	21.11	36.52	25.76	30.01	31.75	32.91	25.83
Gnai2	22.13	20.35	24.09	26.84	26.17	28.55	21.6	24.81	29.03	23.64	30.82	23.32	30.03	27.87	24.59	23.11	33.42	19.68	29.26	22.68	25.33	28.54	26.43	18.72
Otx1	26.4	25.57	27.28	27.91	26.48	25.88	21.61	25.17	27.45	24.87	25.75	24.21	25.87	26.25	22.1	27.93	26.7	19.1	26.97	26.31	25.6	26.76	26.89	20.9
Cct7	23.15	22.69	20.76	23.28	24.11	25.03	21.34	25.31	27.13	22.5	26.17	24.56	25.35	27.81	24.11	24.44	27.56	26.36	27.38	28.02	29.32	28.63	30.17	24.29
Psmc1	22.99	21.75	21.95	24.25	24.11	27.32	22.62	25.01	25.37	24.7	24.11	25.54	26.99	25.17	23.66	27.77	28.42	26.05	28.79	26.67	26.13	24.35	29.84	24.85
Dcpp3	0.16	0.26	0.11	0.08	0.14	388.79	0	0.16	0.08	0.27	0.08	0	0.08	217.75	0.08	0	0	0.08	0	0.27	0	0	0	0
Magt1	24.28	25.04	23.32	23.98	25.12	29.47	22.09	26.04	29.43	23.35	24.56	27.04	25.98	29.16	25.18	23.73	24.51	21.5	27.06	26.98	27.01	28.34	25.51	19.64
Yipf5	23.64	25.68	23.01	22.92	22.98	23.89	19.99	24.87	28.59	20.89	26.02	26.29	28.29	31.24	25.89	23.57	26.24	26.71	25.26	27.56	27.6	27.39	25.26	22.15
Uqcrfs1	25.13	21.33	19.95	26.2	22.99	27.43	21.6	24.65	26.6	22.62	24.19	25.69	24.49	26.18	23.76	22.81	26.64	25.68	27.01	27.68	27.73	28.25	31.74	24.51
Gsk3a	22.95	23.1	24.15	22.93	24.7	26.05	20.64	23.81	27.84	23.69	24.39	26.01	26.82	31.22	23.09	24.85	28.47	22.05	30.02	25.11	27.93	27.44	25.88	21.46
Gpi1	20.72	18.91	21.09	23.09	24.85	27.3	22.33	25.57	26.82	23.37	29.18	24.36	28.46	28.88	25.08	26.41	30.95	23.58	29.38	24.95	25.47	25.58	27.36	20.33
Hbs1l	22.86	23.79	22.72	23.51	25.36	26.7	23.02	25.6	27.82	23.96	25.88	24.9	23.54	26.74	24.58	25.12	25.18	24.75	24.91	27.24	27.32	27.58	28.15	22.3
Pgf	24.7	24.5	13.16	23.68	28.9	24.04	20.73	25.36	33.54	29.37	36.06	35.32	29.56	28.59	32.54	23.45	20.28	23.57	28.83	18.68	22.73	17.63	22.34	12.2
Naxe	19.58	19.53	18.13	24.69	21.54	26.91	21.54	22.44	25.68	25.48	27	26.14	26.57	24.82	25.54	24.03	29.82	27.96	30.44	27.26	27.36	25.23	28.46	23.02
Puf60	23.19	22.31	23.78	21.09	22.02	27.39	20.23	24.38	25.91	21.52	23.75	23.13	25.35	25.99	22.74	25.07	26.5	24.33	31.3	27.34	28.02	27.85	31.61	24.27
Gne	19.81	19.33	20.69	18.38	19.17	26.85	20.85	23.7	25.62	23.13	28.56	24.64	27.61	30.86	24.73	26.72	27.8	23.59	27.38	30.84	30.38	28.04	28.18	22.12
Mtch1	23.19	21.32	20.27	23.91	23.9	25.04	22.79	23.67	29.7	23.32	24.86	25.7	24.24	28.17	26.33	23.58	28.27	26.61	25.83	23.66	27.03	26.69	26.95	23.71
Gcdh	23.84	22.61	18.72	24.93	23.98	27.43	21.93	26.65	28.25	23.36	26.61	26.91	26.7	28.32	27.06	24.34	25.86	23.41	22.89	25.32	25.77	26	26.2	21.33
Polr2f	25.02	17.99	19.29	27.77	23.96	23.58	19.14	24.09	24.46	23.52	25.66	26.58	26.3	23.62	23.69	23.66	30.09	26.24	27.77	24.35	28.95	27.42	25.59	29.51
Hpcal1	23.89	21.58	21.24	24.92	26.64	26.66	24.32	23.71	24.42	24.28	26.6	24.98	28.43	27.63	24.77	23.86	24.47	21.99	27.75	25.01	24.31	25.87	27.37	22.22
S100a16	23.19	22.83	19.78	24.79	24.44	23.98	22.46	25.68	26.76	20.48	23.75	27.83	26.36	25.51	21.04	22.62	27.8	24.65	25.22	27.31	26.56	26.27	28.13	29.39
Ergic3	22.97	23.05	22.88	24.47	22.36	27.06	22.86	22.46	26.87	21.55	26.63	24.01	26.24	25.07	22.92	24.95	29.53	24.96	28.02	25.3	25.38	25.86	27.42	23.4
Uqcrc2	22.07	23.16	21.14	24.71	23.01	27.95	23.63	25.11	27.25	21.9	27.2	24.22	25.15	26.9	22.56	22.53	24.82	22.48	27.93	27.9	26.54	26.96	28.41	21.99
Ctsz	20.66	19.92	24.67	26.38	24.38	28.35	18.5	22.92	25.31	20.97	27.07	22	22.48	25.52	22.97	22.68	35.25	21.29	28.78	24.06	25.87	29.09	28.77	27.62
Tor2a	21.26	22.35	19.77	21.42	22.46	26.59	26.03	23.93	28.45	25.24	26.41	27.21	24.28	24.69	24.73	24.32	26.27	25.84	28.09	23.89	25.89	26.38	26.33	23.26
Dnajb6	22.86	24.45	21.67	23.77	22.52	24.63	20.79	23.13	24.94	23.44	26.13	25.46	26.26	28.91	25.7	25.75	27.5	25.78	25.14	26.01	26.75	25.32	25.36	20.69
Psma3	23.51	22.78	23.03	24.12	25.02	24.41	22.39	26.19	26.73	24.78	25.23	25.26	26.2	26.61	22.61	23.5	25.38	23.76	25.16	25.3	22.94	24.97	28	24.83
Tma7	25.94	22.7	23.61	26.1	23.74	25.48	21.81	23.31	26.1	23.24	24.62	23.96	23.09	24.78	22.88	27.9	25.67	21.65	25.39	27.09	26.98	23.46	27.81	25.04
Pmvk	31.94	33.88	36.94	19.37	26.99	17	20.04	20.15	29.34	17.03	14.5	16.45	10.23	16.07	24.11	18.57	22.95	18.4	19.57	26.23	28.23	37.93	28.61	55.84
Amd1	22.73	24.28	20.28	20.73	22.27	21.61	17.51	20.38	22.62	20.1	22.61	23.72	26.34	27.4	23.14	25.04	28.77	25.75	34.72	31.3	31.03	26.74	28.81	21.83
Gfpt1	23.66	26.03	23.91	22.58	24.35	27.37	18.16	24.96	28.48	19.78	25.04	24.76	26.79	30.63	23.17	21.09	24.18	20.57	25.47	27.04	27.33	29.23	26.38	18.47
Mrpl20	22.15	21.18	21.82	25.38	23.87	24.12	22.45	21.75	24.34	22.71	27.47	24.01	26.13	25.47	21.04	22.13	29.14	27.07	24.92	24.06	27.31	24.85	27.6	28.08
Ppp1cb	22.45	22.28	24.14	24.21	25.32	28.31	23.62	26.36	28.25	22.42	25.59	24.57	23.97	26.37	21.2	20.08	21.09	19.84	29.64	27.86	27.09	29.21	28.31	16.65
Cdk5rap3	22.77	21.26	21.93	21.79	22.94	25.65	21.41	25.53	26.93	23.76	24.36	24.5	26.46	26.14	25.61	24.09	24.2	23.18	24.96	26.08	25.72	27.66	28.96	22.39
Srebf1	17.43	19.29	18.22	23.27	22.04	31.52	22.67	28.89	35.89	23.82	31.56	22.92	25.72	34.83	26.04	23.76	25.93	22.82	22.72	20.34	21.94	26.18	22.15	17.53
Acss1	21.92	18.36	19.55	25.23	23.08	33.09	26.08	28.66	29.17	26.41	30.32	24.45	28.54	30.16	22.69	22.35	22.08	18.95	24.38	23.82	21.41	25.04	22.62	16.79
Cox7a2	23.13	20.09	18.07	22.88	21.56	26.48	20.37	20.75	23.17	18.55	24.65	22.92	23.54	23.09	23.06	24.33	29.12	27.44	27.89	27.14	27.58	26.1	30.31	32.88
Prdx6	18.66	14.53	14.9	18.99	15.42	20.62	17.74	20	21.01	21.87	24.69	24.34	32.16	29.49	23.2	30.74	35.3	33.16	33.44	32.34	31.69	24.45	26.85	18.92
Rheb	24.52	22.26	22	26.21	22.89	24.87	22.78	22.44	24.56	22.89	25.05	24.8	26.65	29.05	23.13	21.44	24.66	24.89	25.14	27.36	26.9	24.67	25.11	19.59
Abcd3	23.21	24.25	26.53	23.66	25.3	27.06	23.7	26.77	32.84	24.47	23.41	23.64	21.81	24.43	21.97	21.54	21.67	18.91	23.56	23.95	25.79	27.96	25.9	21.24
Pabpc4	19.58	21.85	22.01	21.11	22.56	26.41	21.15	22.58	26.81	23.18	26.08	23.09	27.5	26.91	23.7	22.22	25.64	22.91	27.68	26.52	26.92	27.95	26.97	22
Wdr83os	21.81	21.45	21.8	25.25	24.27	26.9	18.24	21.7	24.24	21.92	24.58	25.64	26.58	25.89	20.82	23.16	26.27	25.02	24.43	25.78	24.15	25.94	30.67	26.53
Slc48a1	24.9	22.96	22.85	24.73	23.58	26.07	20.72	24.99	25.36	21.86	23.47	23.55	25.7	25.85	24.31	24.01	25.48	22.15	24.84	23.98	26.29	25.73	25.99	22.73
Arglu1	22.55	23.12	22.56	25.66	25.07	25.9	26.83	27.26	27.9	26.19	25.18	24.5	26.72	26.2	21.68	21.9	18.68	18.34	25.35	24.41	25.41	25.62	26.8	18.07
Luc7l2	21.77	20.87	22.94	23.93	26.34	29.88	25.41	28.82	31.37	25.32	28.36	28.26	26.95	29.68	22.4	22.86	20.39	16.65	23.02	22.39	21.5	24.43	22.73	15.57
Lcn2	17.16	12.58	18.56	19.88	22.38	18.45	10.45	16.4	20.24	12.8	25.39	16.48	23.82	23.68	17.46	22.46	44.98	18.13	53.65	26.94	35	31.39	45.63	27.51
Id2	27.57	25.84	27.54	26.99	27.81	28.37	17.76	20.8	23.27	24.75	27.3	26.28	20.37	17.7	22.51	21.87	25.14	21.65	28.99	22.59	25	24.42	26.33	20.15
Cyc1	21.42	20.81	20.72	22.14	22.25	27.99	19.28	21.72	24.02	21.4	23.32	24.46	22.71	29.48	25.72	23.22	25.05	23.74	26.19	25.14	27.04	27.31	29.73	25.94
Cdo1	17.82	11.52	14.24	23.96	25.86	31.8	21.67	26.62	29.36	20.14	24.97	25.73	35.45	43.18	22.92	21.52	21.8	19.06	23.59	26.29	30.57	23.18	27.25	11.46
Rnf11	22.02	22.44	22.09	21.22	25.61	25.34	20.64	22.3	28.43	23.27	23.6	24.21	23.56	25.09	22.81	21.69	23.58	22.8	29.51	26.37	29.17	28.55	26.69	18.89
Ganab	24.53	24.53	23.64	21.85	22.06	25.39	17.85	23.05	27.58	19.13	24.29	23.14	24.85	27.57	22.49	23.41	25	20.37	26.5	26.95	26.93	28.57	27.87	21.64
Slc35f5	22.17	20.32	18.42	23.19	23.83	26.57	24.44	25.24	26.6	22.83	24.78	24.61	23.89	24.57	23.14	22.24	23.34	21.53	26.46	26.71	27.36	28.69	27.12	19.82
Tcp1	19.68	19.2	21.84	23.01	22.78	25.47	20.64	22.09	24.26	22.34	24.62	23.4	24.48	26.35	22.07	22.93	25.9	24.55	29.49	26.37	27.85	27.13	28.11	22.64
Rab1b	21.07	21.03	20	21.75	21.34	26.05	19.54	23.14	26.15	22.66	23.31	24.65	25.4	26.46	24.76	23.48	28.1	22.18	28.19	26.8	26.74	26.23	25.39	22.35
Me1	21.88	20.59	21.6	23.74	25.84	23.42	23.7	26.08	26.54	22.8	24.41	24.99	25.79	23.6	27.16	23.64	22.6	21.08	26.14	25.54	26.45	24.74	23.63	20.36
Sat1	20.66	12.7	20.02	23	21.24	30.07	25.94	22.66	21.41	22.72	24.62	23.02	27.78	20.81	18.3	21.65	27.92	20.77	34.28	29.38	27.25	25.13	33.27	20.85
Galnt3	20.02	20.79	21.23	19.61	19.56	26.03	19.9	21.29	22.52	21.8	25.57	23.2	27.68	31.67	22.62	25.56	27	24.88	28.62	29.05	28.52	25.89	24.89	16.69
Hspd1	16.89	21.31	20.78	20.61	21	23.53	16.86	21.38	22.18	18.81	22.56	20.79	26.45	25.75	21.49	25.67	26.33	31.36	31.96	31.13	28.16	26.97	29.84	22.45
Psma1	22.17	20.07	21.63	24.16	23.97	23.09	20.55	22.59	25.34	20.97	25	24.08	22.07	24.58	20.75	21.95	27.45	22.63	28.82	26.36	26.59	26.05	30.58	22.02
Wdr31	28.82	27.65	24.42	18.65	35.11	19.82	18.97	25.04	30.08	16.59	18	21.07	19.56	21.32	30.08	21.57	24.15	17.69	23.83	29.5	26.56	25.76	24.78	22.88
Adi1	19.26	17.6	18.91	24.57	21.92	23.91	23.76	24.57	25.66	25.05	25.54	26.98	29.57	27.18	26.43	26.52	25.95	21.99	25.87	23.49	24.17	23.2	24.12	15.67
Gabarapl2	22.72	21.33	21.87	22.67	21.4	24	19.74	24.86	25.15	20.4	22.66	25.95	23.77	25.57	25.11	21.42	28	24	24.78	26.81	24.68	25.74	25.95	23.05
Tmem134	24.25	21.72	20.53	22.93	21.65	24.5	20.37	22.89	25.75	21.21	23.59	23.43	23.06	25.14	23.34	21.44	27.08	25.45	25.62	24.33	25.09	24.83	27.16	26.16
Pon3	20.26	21.69	22.53	22.59	20.94	30.74	19.98	24.02	25.7	21.89	24.15	23.32	24.34	28.15	22.45	23.91	22.02	21.24	25.54	25.23	25.9	27.3	25.34	20.2
Dtnb	19.6	20.97	18.15	20.65	21.54	26.1	23.01	23.65	27.01	24.07	25.97	24.01	26.11	27.18	24.97	23.45	25.13	24.25	24.59	24.42	26.36	25.19	24.01	18.88
Pdia4	22.19	25.53	20.59	19.8	19.42	23.93	14.45	20.88	25.19	19.08	23.86	22.13	24.11	29.78	22.07	23.85	28.3	24.89	21.85	29	28.22	29.36	28.72	22
Ndufs3	21.68	17.38	18.83	23.52	21.26	25.43	20.97	21.24	24.79	23.29	24.7	26.42	24.1	24.52	23.74	21.8	26.91	26.13	24.96	26.47	25.52	23.39	27.83	24.12
Psmd7	19.43	23.48	20.81	22.1	23.74	22.48	21.2	21.05	23.35	21.71	23.67	22.59	23.87	24.2	22.48	23.82	27.53	23.68	27.63	24.62	26.76	26.38	26.68	24.59
Cwc15	22.61	22.04	22.09	25.44	24.48	25.86	21.64	23.77	26.56	22.32	23.26	22.56	24.91	25.84	22.86	21.89	24.18	23.26	25.47	22.21	25.97	23.67	23.85	20.95
Suclg1	21.05	20.8	19.65	24.57	22.59	24.01	21.8	24.49	27.25	23.34	26.2	24.13	24.3	25.17	24.79	22.55	25.02	23.3	21.95	23.6	24.28	25.1	23.63	24.01
Tmem147	23.67	22.88	20.74	23.16	22.32	25.41	19.85	23.65	24.66	22.32	21.83	20.73	22.61	21.11	20.57	22.11	25.69	24.51	23.01	24.63	25.46	29.26	29.91	27.13
Rnf103	26.03	24.04	22.67	24.04	26.41	26.51	20.41	24.61	23.74	17.56	21.75	23.47	19.81	21.75	20.99	21.64	20.74	20.08	27.53	27.71	28.02	27.78	29.24	20.18
Rnf187	21.71	20.68	18.25	22.98	22.65	26.07	19.92	23.06	26.06	23.36	23.41	22.57	24.14	26.25	23.26	22.84	25.66	23.56	26.96	22.47	25.79	26.58	26.24	21.94
Atf5	11.09	10.38	14.71	15.57	22.8	16.95	29.95	24.87	23.94	36.77	30.95	28.76	39.07	24.55	24.36	29.57	34.73	25.15	36.54	17.07	19.09	14.43	18.06	14.57
Supt5	21.16	21.48	21.8	22.43	22.57	25.44	18.83	25.24	28.69	22.25	24.77	23.49	27.46	28.45	23.64	25.36	25.14	21.23	23.69	21.8	23.56	24.3	21.82	17.66
Gmppb	25.14	25.61	23.09	18.69	19.86	21	17.15	21.17	26.52	19.49	22.27	20.57	23.14	22.56	21.74	22.86	26.71	23.37	24.23	25.81	26.39	28.62	27.8	28.33
C1qc	19.66	17.19	22.59	22.85	20.07	24.37	14.74	16.54	23.76	21.75	27.84	17.14	25.17	21.8	21.89	21.87	49.89	16.97	31.71	22.64	24.33	26.65	27.24	21.64
Clint1	21.73	24.42	23.5	21.72	23.72	24	18.7	23.21	27.63	22.19	22.91	22.56	23.93	24.63	21.08	21.64	25.21	20.51	25.6	24.38	24.89	26.42	25.8	19.77
Sec14l1	18.86	19.4	17.83	17.42	20.72	22.22	19.59	23.43	26.96	23.72	24.87	23.37	27.78	29.29	27.22	27.31	27.63	24.6	27.14	24.05	24.4	22.19	21.82	17.41
Bcap31	21.92	19.64	22.65	23.61	22.19	25.03	18.96	21.83	23.59	19.92	21.78	23.23	23.47	24.7	23.58	21.28	25.18	23.57	28.02	26.92	26.47	23.63	27.2	20.85
Slc25a10	24.57	24.35	21.81	21.48	22.39	22.26	19.11	23.42	26.66	19.28	22.26	23.73	23.08	25.82	23.82	21.08	21.81	20.21	22.76	22.38	26.45	28.15	27.97	24.24
Lipo3	22.94	23.94	23.43	25.1	26.42	23.08	22.79	23.86	27.56	21.52	23.8	23.18	22.06	25	19.07	21.38	20.86	17.32	24.46	25.91	20.84	27.74	25.24	19.32
Spop	22.46	20.94	22.31	21.37	22.97	26.76	20.23	23.66	24.61	21.44	23.33	23.44	25.62	27.48	21.73	21.76	23.17	19.86	25.52	24.58	24.96	25.1	24.41	18.75
Atp9a	22.89	20.18	19.52	20.23	20.86	27.83	20.57	22.97	26.26	22.36	22.85	22.15	22.25	24.77	22.79	22.82	22.38	21.09	26.5	23.58	25.01	26.51	25.01	24.23
Vapa	20.29	19.71	20.84	24.28	23.61	25.84	22.97	23.61	24.78	21.96	23.53	23.5	24.03	27.09	21.94	21.64	21.89	19.83	27.17	23.2	25.63	24.2	25.93	17.99
Arl6ip5	21.34	20.26	21.05	21.03	22.54	23.79	19.51	21.89	25.52	19.87	23.96	21.16	22	22.7	23.61	21.89	25.43	21.6	28.99	26	27.03	26.58	25.82	21.43
Yeats4	21.88	18.81	17.72	24.52	24.91	24.87	26.53	24.95	26.55	24.38	25.79	24.42	25.72	23.2	23.99	19.19	22.47	20.78	26.58	18.38	20.84	22.84	23.65	21.3
Ahsa1	19.65	17.41	19.33	19.04	21.02	22.33	16.12	17.78	20.28	18.86	21	17.8	23.88	23.25	20.67	25.79	29.66	32.04	30.52	28.77	28.88	27.1	27.5	24.95
Tuba1c	20.03	20.2	18.45	21.01	20.22	19	11.98	18.55	23.56	17.19	20.46	19.16	22.94	25.62	20.48	22.8	26.54	24.48	30.92	30.45	32.85	28.6	29.15	28.98
Mvb12a	23.24	19.88	18.62	22.05	19.66	21.93	18.65	21.7	25.38	21.49	24.79	22.97	25.71	24.29	21.62	21.55	26.55	23.85	24.94	23.67	25.98	25.6	26.07	23.4
Fkbp5	20.59	21.49	17.21	19.44	29.29	22.95	16.47	21.99	26.97	25.71	25.59	25.89	25.54	30.05	32.88	24.55	23.26	20.88	27.71	20.39	22.73	19.2	19.56	13.13
Caprin1	18.8	21.38	22.4	19.94	23.16	24.52	18.92	22.84	26.86	20.33	23.47	20.63	24.37	26.35	21.84	20.61	25.19	19.08	28.01	25.61	25.49	27.74	26.4	18.76
Asl	21.6	19.93	20.52	22.06	20.87	24.69	22.64	25.82	27.58	22.87	23.95	23.77	23.39	21.34	24.31	23.34	23.82	21.33	23.84	21.36	22.75	24.01	25.2	21.57
Psmd2	21.66	19.28	18.8	20.1	21.32	22.31	18.3	22.09	23.69	21.01	22.89	23.69	24.23	24.6	21.3	22.4	26.67	23.13	26.15	26.07	26.01	25.67	27.41	23.26
Alg5	20.37	20.39	19.47	25.09	22.84	26.95	19.25	25.46	25.29	22.89	22.93	23.97	24.13	26.83	23.1	19.71	23.84	22.24	22.36	21.12	23.68	23.16	23.83	23.01
Sec24d	20.88	24.32	21.15	20.03	21.15	23.28	18.52	22.48	26.25	21.13	22.96	23.8	25.8	24.72	23.91	22.61	26.85	23.55	24.23	22.93	23.22	25.61	23.87	17.97
Cdk16	20.62	20.5	19.2	20	21.25	22.83	17.92	22.72	24.79	20	23.58	23.1	26.02	27.69	23.52	22.54	25.31	23.01	26.21	26.39	25.7	24.66	24.6	18.82
Txnl4a	21.42	20.23	20.46	21.18	20.45	22.28	18.16	20.83	23.59	20.36	21.53	21.17	23.85	24.33	21.67	21.17	24.89	22.5	27.35	26.95	25.98	25.64	30.66	24.17
Copg1	20.47	21.54	20.25	21.39	20.88	24.89	17.93	23.07	26.61	19.69	23.3	22.01	24.03	27.05	22.1	23.78	23.88	21.98	23.36	24.67	25.4	25.81	26.35	20.31
Cs	19.95	21.2	20.98	21.74	22.72	25.52	19.72	23.55	26.21	19.78	23.57	21.76	23.87	27.32	22.39	22.42	22.89	20.61	24.67	23.16	23.96	25.77	24.46	20.69
Rab5c	20.08	20.59	20.75	21.21	23.03	24.48	18.97	22.77	26.33	20.37	24.84	20.69	24.22	25.19	21.68	21.9	26.77	20.66	26.09	22.05	23.43	24.27	25.28	22.73
Chmp3	22.84	20.02	19.56	21.51	22.17	24.44	21.37	23.87	23.19	21.43	22.25	24.32	25.58	24.79	20.43	22.83	22.27	21.85	25.18	24.04	25.34	23.13	24.82	20.57
Sh3glb1	19.46	18.88	20.53	22.74	23.78	23.24	22.59	22.15	24.26	23.31	25.33	23.68	24.31	26.69	22.19	21.76	23.59	18.86	26.06	23.83	23.69	23.99	23.32	17.56
Cyb5r3	19.48	18.41	18.97	21.81	21.43	25.9	20.74	24.22	26.62	22.42	24.35	21.18	28.27	28.19	22.87	20.43	23.82	17.96	25.28	21.96	26.47	23.68	23.93	17.41
Grsf1	20.7	19.44	20.64	23.54	23.4	27.28	25.16	25.47	24.19	23.51	22.59	22.71	23.35	24.65	21.87	21.45	20.08	18.01	23.99	24.14	22.93	23.79	24.19	18.33
Klf15	20.86	19.32	17.32	19.55	21.55	27.12	24	27.34	27.77	24.67	26.88	25.16	20.84	22	20.93	21.1	21.98	20.22	22.96	21.79	22.09	26.57	24.65	17.9
Anxa7	18.6	17.29	17.18	19.06	21.76	22.06	19.99	22.41	24.24	22.94	24.63	25.06	26.06	23.42	23.37	23.5	24.88	21.73	27.98	24.31	24.74	24.53	23.96	19.64
Acadl	20.88	18.29	21.64	22.51	23.84	28.62	20.36	24.74	26.48	22.57	22.15	22.39	23.1	22.57	20.07	21.04	22.06	16.23	26.08	22.03	22.51	28.97	25.76	18.09
Vat1	20.95	19.99	22.26	19.29	22.89	25.4	17.64	23.12	25.51	20.79	22.24	21.93	22.47	23.42	19.76	21.29	24.99	19.55	28.13	24.23	23.63	25.33	25.64	22.46
Rab15	19.88	17.45	17.87	19	20.24	23.18	17.99	19.42	24.21	19.39	18.71	20.09	25.03	22.42	20.36	21.61	28	18.6	30.15	29.63	27.28	28.95	28.53	22.84
Coq9	19.81	19.63	19.22	20.24	21.39	27.11	21.18	22.86	25.82	22.66	23.19	22.11	22.47	24.93	24.18	20.65	23.3	20.35	23.18	22.08	23.48	25.6	25.37	19.6
Etv1	18.92	17.38	18.72	22.25	23.29	37.95	18.75	24.52	26.51	19.83	27.27	23.1	25.87	33.04	18.84	19.69	17.89	13.81	25.15	22.78	24.11	25.67	23.61	11.25
Ndufb2	25.04	18.64	18.35	23.82	19.34	24.21	20.36	21.48	23.01	19.33	24.17	21.24	22.56	22.88	19.65	20.89	25.45	26.62	19.96	22.97	24.15	25.88	26.2	23.47
Cnbd2	14.23	11.11	13.89	11.15	12.36	23.24	13.26	33.25	21.2	22.46	21.02	13.44	36	44.16	37.11	17.45	35.2	21.72	34.57	13.84	30.46	25.33	21.6	11.15
Etf1	19.76	22.5	20.39	20.08	24.03	22.06	20.32	24.22	26.06	21.04	22.69	22.85	22.93	24.5	22.56	20.2	23.11	21.61	24.63	22.35	24.15	24.46	23.23	19.08
Cdc37	20.64	21.81	19.78	20.77	19.69	24.45	19.04	20.66	23.98	21.9	21.95	22.27	22.99	24.24	21.19	21.12	25.56	22.21	24.82	24.85	24.34	23.43	25.19	21.54
Slc25a23	18.21	17.68	18.09	21.54	20.27	24.82	21.23	24.53	27.66	23.55	25.75	24.34	27.81	29.99	24.79	25.3	24.17	19.54	22.92	21.67	22.03	20.12	18.02	14.15
Rcc2	18.13	17.08	18.1	18.89	21.81	22.14	20.3	22.99	24.77	22.42	22.54	24.05	26.28	25.29	22	22.1	23.44	19.07	27.28	24.6	25.39	25.14	24.73	19.47
Rabl6	19.04	19.47	18.66	16.9	19.56	20.43	16.1	21.16	23.47	20.72	22.61	23	26.56	28.72	25.19	26.26	27.22	24.43	24.16	22.69	25.39	23.68	22.82	19.15
Psmc4	21.31	22.35	21.59	20.9	21.91	20.78	16.37	19.74	24.8	17.41	19.39	19.6	20.75	21.7	20.24	22.61	27.48	22.93	25.62	24.3	26.51	25.43	26.69	26.44
Prdx2	19.82	17.82	19.73	19.16	19.48	21.17	18.39	21.33	23.05	19.73	22.76	22.78	22.87	23.16	21.33	19.47	25.55	20.27	27.04	26.58	26.17	26.09	27.41	25.34
Skp1a	23.31	18.78	19.48	22.57	21.17	24.63	18.48	20.97	24.26	20.76	23.01	22.31	22.98	23.48	19.95	20.71	22.18	20.2	23.83	26.8	23.9	24.33	27.09	20.68
Dhrs1	20.35	19.5	20.62	23.32	24.01	23.85	20.65	23.7	24.3	19.62	21.69	23.93	22.62	24.15	23.4	19.9	21.62	18.61	18.09	22.58	26.9	24.87	24.38	22.52
Noct	20.18	27.11	22.33	13.09	17.8	13.84	13.23	16.48	21.62	15.62	16.88	19.18	26.92	29.4	27.31	20.68	26.56	23.23	26.36	29.81	30.94	25.44	25.62	25.42
Cd99	17.95	18.75	21.11	17.56	21.23	28.51	22.85	21.27	23.47	20.65	25.67	19.29	22.23	22.98	25.64	20.37	27.08	21.49	28.63	27.85	20.36	20.51	21.93	17.53
Sdha	21.33	18.33	19.96	20.66	19.85	26.6	20.65	22.57	24.48	21.31	22.91	21.9	23.14	24.73	22.29	21.28	23.67	20.29	24.93	22.1	24.17	23.79	25.21	18.61
Cpd	22.32	20.06	20.88	22.35	23.39	29.85	22	27.26	29.64	20.26	23.35	21.07	21.61	23.67	18.86	19.63	18.89	13.76	24.24	22.24	21.85	26.43	24.41	16.17
Eno1	17.63	18.56	22.07	20.2	19.27	29.93	15.77	19.94	23.88	21.13	23.59	19.07	25.06	26.47	22.57	20.09	25.61	18.54	25.9	23.66	25.51	23.34	26.54	19.29
Pgk1	20.31	20.53	20.82	22.31	20.49	23.07	16.01	20.52	22.35	17.53	19.96	22.52	20.94	26.64	22.29	20.07	24.88	21.89	22.3	25.34	26.53	26.22	26.96	23.01
Nckap1	19.05	19.9	19.68	22.03	23.55	24.13	20.62	22.64	26.52	20.7	21.88	22.16	21.97	23.81	21.04	19.75	21.34	17.03	27.23	23.88	24.11	26.47	25.63	17.85
Ndufa8	21.72	18.88	19.58	21.18	21.69	22.12	19.95	21.99	22.85	21.11	20.91	23.08	22.19	24.32	21.69	20.46	23.47	21.73	23.88	21.2	25.62	23.68	27.17	22.37
Tmem219	22.22	19.29	17.3	19.96	22.04	20.43	22	22.9	22.41	23.69	25.09	23.99	25.79	21.27	22.27	23.16	25.32	24	20.98	21.91	22.03	21.08	20.63	22.14
Prrc2a	19.61	21.59	22.58	15.94	21.59	23.78	15.97	21.02	23.79	18.31	22.36	20.45	24.11	25.77	20.69	23.16	24.59	17.93	27.97	24.95	26.8	27	23.63	18.14
Rtcb	20.26	18.09	19.21	20.37	21.46	23.39	19.32	20.99	24.58	20.79	23.51	22.58	24.24	22.69	21.39	20.73	25.88	20.75	25.76	22.98	23.84	22.5	25.96	20.33
Trappc1	22.96	21.91	19.68	22.19	23.81	22.87	19.59	25.18	27.81	20.28	23.97	24.73	22.99	23.58	21.17	18.71	21.42	19.98	19.24	21.08	22.87	21	21.63	22.49
Rab4a	20.65	19.39	18.78	22.68	21.48	22.7	19.45	24.28	24.7	21.25	22.68	22.79	23.04	25.46	21.95	23.21	22.42	21.35	21.25	22.05	23.44	21.62	22.66	21.35
Oxr1	21.86	18.36	20.17	24.44	22.28	30.46	21.1	23.73	25.26	20.63	24.86	22.98	20.92	25.64	18.21	20.06	18.15	15.83	24.44	23.93	22.38	24.78	24.21	15.88
Dnajc19	22.12	19.53	18.85	25.62	20.55	24.96	22.64	23.21	21.95	21.83	25.39	24.59	22.87	24.83	21.56	19.7	20.94	23.77	17.77	19.66	20.26	19.6	24.82	23.24
Ctbp1	21.39	18.97	19.86	19.76	18.92	25.32	18.09	20.27	21.89	18.36	22.14	22.85	22.55	24.17	20.57	20.43	23.66	20.93	25.54	25.87	26.36	24.14	26.18	21.94
Vamp2	20.78	20.07	20.16	20.96	21.97	24.61	22.5	26.69	26.56	21.19	23	24.68	26.2	29.87	20.58	22.92	21.4	15.02	22.07	21.11	23.02	20.96	18.42	15.02
Abcf1	19.63	21.08	20.13	17.69	20.62	22.21	18.96	19.82	23.67	21.51	23.05	21.26	24.45	25.46	22.23	22.67	22.52	19.29	25.51	23.07	23.54	25.62	25.4	20.27
Ddr1	20.79	20.13	23.49	17.9	22.04	24.1	18.59	19.88	24.55	18.66	21.69	18.24	21.3	20.62	17.79	20.86	23.34	16.34	28.89	24.54	26.82	28.1	29.07	21.77
Mrpl24	20.93	18.83	20.55	21.14	21.1	23.24	20.09	20.16	22.45	20.79	23.83	22.87	22.64	21.02	19.19	20.91	24.73	23.78	24.17	25.26	23.23	21.67	24.33	22.33
Ifi30	19.13	14.53	20.62	22.31	19	20.36	19.33	19.33	20.46	22.67	23.38	20.33	25.07	22.56	21.23	21.05	34.57	17.33	30.92	23.72	24.46	22.38	23.08	21.16
Polr2j	21.22	18.19	18.1	22.85	20.5	23.28	19.05	21.3	24.3	20.2	23.16	22.7	24.3	24.34	21.52	21.83	25.83	20.14	23.63	22.1	22.95	22.52	23.8	20.65
Iqgap2	22.77	21.76	20.66	22.44	25.51	26.82	18.92	24.67	28.68	21.45	24.21	21.42	22.26	24.85	21.08	20.72	21.22	16.3	23.08	18.94	20.53	22.79	20.5	16.35
Rab27a	22.32	22.1	19.93	20.75	21.38	24.09	19.24	22.86	26.47	21.49	23.24	22.41	20.94	25.29	20.92	19.92	20.56	17.19	22.77	22.63	23.39	24.02	23.17	20.11
Tbx15	20.63	24.67	25.91	18.03	19.29	18.41	15.08	18.95	21.37	16.47	20	19.24	21.03	24.6	19.84	23.3	25.59	21.92	23.94	26.43	25.82	27.3	24.73	23.94
Bud31	21.76	21.47	17.61	19.91	19.63	19.44	19.79	20.13	22.5	18.89	22.6	22.51	23.07	22.4	19.7	20.1	23.49	25.57	22.97	24.08	26.4	21.67	25.51	24.82
C77080	17.31	18.77	19.7	17.21	24.21	25.18	19.41	22.02	25.52	21.64	23.65	23.09	23.06	22.43	20.86	22.02	23.29	17.1	26.84	22.8	23.42	26.18	22.35	17.61
Psme3	21.3	22.92	20.87	20.13	21.76	23.07	18.54	22.66	24.69	18.18	21.92	20.55	22.35	24.36	20.85	21	23.92	18.63	23.56	21.89	24.46	24.25	23.26	20.32
Adipor1	19.99	17.65	18.53	20.6	20.08	23.47	19	21.05	23.21	19.26	23.03	21.6	23.43	24.42	21.05	21.38	24.22	21.96	25.49	24.38	24.27	22.11	25.61	19.56
Fam89b	18.82	18.33	18.52	22.47	21.37	22.43	22.67	22.62	24.45	22.18	24.08	21.92	23.93	22.39	22.2	20.8	23.09	20.77	22.15	20.76	23.8	22.66	22.29	19.12
Uap1	19.9	21.16	21.97	19.25	18.83	22.97	16.84	21.19	23.29	19.34	20.24	21.31	22.13	23.24	18.14	21.33	23.65	20.06	22.17	26.72	24.23	27.71	26.09	21.39
Dnajc7	20.62	21.92	20.89	21.55	23.35	23.45	21.61	23.14	22.22	20.54	22.68	22.83	21.44	22.16	19.65	21.28	21.44	18.37	24.61	21.92	22.88	23.45	22.67	18.46
Tmem242	23.38	17.79	19.2	22.05	20.01	21.8	18.35	18.94	24.22	20.94	22.38	22.55	22.31	21.1	21	20.42	21.81	22.9	21.91	22.46	24.67	20.23	25.14	26.55
Gtf2b	20.38	18.86	17.92	22.56	21.94	20.21	20.73	22.55	26.24	19.19	21.85	20.62	20.96	21.72	22.93	18.95	22.1	18.8	24.12	24.11	23.99	23.2	25.2	22.43
Ssb	19.61	22.26	23.04	22.56	25.84	25.41	19.31	24.33	26.03	21.51	25.34	23.94	22.04	26.37	18.3	17.17	17.62	16.21	22.06	20.32	20.79	22.31	23.53	15.56
Rpl31-ps12	10.33	4.42	16.01	15.33	21.16	24.41	16.16	15.19	18.48	11.3	15.33	12.52	14.43	12.63	13.49	19.14	36.51	22.91	39.38	35.08	37.39	26.01	47.61	36.23
Arfip2	21.24	21.81	18.59	18.99	20.02	20.29	17.84	21.65	25.16	18.72	23.05	22.22	22.04	26.59	23.02	21.56	22.74	20.39	22.24	24.33	23.6	22.65	22.27	20.04
Polr2m	19.44	20.38	20.53	22.41	21.74	25.41	18.02	19.85	23	19.49	19.95	20.28	22.97	24	19.35	19.71	22.99	17.63	24.69	23.43	24.97	25.69	23.93	21.15
Tex261	21.65	20.15	18.13	19.73	19.46	23.48	18.94	22.29	23.86	20.52	21.94	22.46	23.79	26.89	22.23	21.54	24.32	20.89	23.24	21.95	22.16	21.28	21.62	18.49
Kyat1	22.09	21.91	18.86	21.4	20.98	22.23	16.96	21.69	26.53	19.46	25.38	23.08	23.18	25.03	19.91	21.53	22.12	21.36	20.36	20.61	21.87	23.53	22.49	17.92
Tspan31	20.72	19.64	20.48	18.89	20.94	22.77	18.66	21.79	22.27	20.04	21.39	19.52	24.21	22.67	19.38	20.1	24.07	20.66	24.16	25.65	23.33	22.8	24.14	22.02
Mia3	18.5	19.54	21.3	19.59	21.27	24.98	20.29	24.55	25.39	20.06	22.3	21.99	23.66	23.8	22.44	21.36	20.11	15.94	23.71	23.2	22.43	26.09	22.1	15.49
Ifitm2	19.52	19.9	23.96	19.98	19.19	24.17	13.71	17.68	21.46	16.26	19.82	15.45	24.38	25.26	19.69	19.96	30.48	15.33	30.25	20.12	28.25	26.86	27.53	20.84
Ctdnep1	19.02	19.18	18.34	20.58	20.41	22.29	18.15	19.52	24.65	17.91	22.11	21.72	25.46	23	20.61	21.4	24.33	19.47	24.36	22.46	25.38	24.35	24.62	20.4
Cnih1	20.17	20.3	19.17	22.91	20.96	21.7	20.7	21.16	23.75	20.01	21.75	20.21	21.77	24.61	18.76	19.16	21.1	20.58	21.8	21.81	27.15	24.3	24.94	20.28
Larp1b	21.65	20.71	21.77	20.92	22.38	21.14	19.19	22.4	21.44	21.87	23.58	23.55	22.9	23.85	20.97	20.13	21.3	20.58	21.88	21.38	21.27	21.43	23.47	18.52
Shisa5	18.99	16.34	22.5	18.57	18.36	25.24	14.79	23.26	22.78	23.75	21.68	20.21	28.25	22.92	17.49	25.1	37.07	15.61	24.42	22.16	17.58	26.42	19.87	14.84
Ndufb3	22.03	18.2	17.91	23.2	20.5	24.43	19.71	20.14	22.1	22.01	21.9	22.59	21.39	21.31	20.3	20.01	22.19	22.55	18.65	21	22.9	19.75	26.43	26.19
Tmem50a	19.42	15.36	17.62	22.75	21.09	25.17	21.9	21.62	22.89	23.63	23.49	21.42	25.92	21.74	19.87	20.18	22.33	19.55	25.56	19.58	20.76	21.39	25.06	19.04
Anp32b	18.76	17.25	19.03	24.02	23.24	25.01	19.42	21.92	23.18	22	21.96	20.76	23.79	27.91	20.81	19.46	21.57	17.29	23.9	19.13	22.26	24.54	22.24	17.68
Mt1	15.72	10.93	17.1	17.89	22.21	24.18	14.23	18.16	19.6	16.67	24.16	23.31	25.35	24.88	22.09	19.85	27.15	17.71	35.4	21.59	30.8	21.55	23.15	23.45
Psmd3	18.5	18.25	19.01	19.08	19.47	23.34	18.13	22.67	23.29	21.23	21.97	20.06	20.59	22.53	21.48	20.12	22.82	20.23	25.99	23.02	24.03	25.21	24.55	21.48
Nsfl1c	20.85	18.15	19.17	21.84	20.84	22.61	16.99	22.25	24.16	19.83	23.08	21.15	21.43	21.33	19.34	20.17	23.68	21.79	23.02	21.17	21.9	23.57	24.5	23.11
Grcc10	21.94	16.81	14.52	18.03	17.41	18.54	18.3	19.03	19.6	19.93	21.83	19.6	21.27	18.37	20.05	22.65	30.23	22.56	26.69	28.71	23.64	20.58	27.11	28.46
Wdr1	17.43	17.71	18.46	18.29	20.24	22.11	18.96	20.8	21.68	19.39	19.43	20.16	22.4	21.03	20.34	23.18	25.2	20.65	30.52	24.64	24.79	24.95	24.43	18.4
Rabep2	20.06	15.88	17.08	20.39	19.87	22.5	20.04	21.16	23.31	20.82	24.78	21.61	23.75	21.31	20.61	22.49	20.3	16.53	25.62	22.2	25.37	24.5	26.12	18.48
Tubb5	17.98	15.39	14.62	24.27	19.86	24.73	12.97	18.02	22.06	13.54	15.47	16.41	21.54	33.1	20.33	14.76	24.45	13.99	21.93	21.03	35.19	38.91	32.03	21.65
Cfdp1	22.1	21.18	19.88	22.81	22.49	22.43	18.78	23.2	22.5	20.75	22.67	20.85	22.35	23.86	18.72	20.91	21.62	18.66	20.51	21.39	21.64	21.43	23.87	19.56
Dctn2	17.9	17.57	16.55	20.71	19.94	23.15	20.18	22.17	25.28	19.84	22.69	20.92	23.77	23.17	21.65	22.36	22.15	18.51	25.73	20.05	23.44	23.97	23.25	19.17
Actr3	18.72	18.04	19.85	19.85	20.5	22.82	17.7	20.7	21.56	19.96	22.7	21.16	22.54	22.43	20.6	19.65	26.31	18.96	27.01	22.94	24.75	23.24	24.24	17.71
Setd3	19.08	18.35	18.31	21.52	22.1	25.28	19.66	21.68	23.14	20.94	21.74	21.85	23.62	21.71	19.38	20.9	22.87	16.85	23.76	22.72	22.57	22.89	24.14	18.58
Cd151	17.51	19.99	19.29	21.18	20.42	24.34	18.05	20.9	24.63	20.99	21.13	20.22	21.72	20.71	21.6	20.46	23.71	19.47	22.48	21.86	23.35	24.01	22.42	22.58
Gpt2	15.6	12.72	13.18	17.33	21.75	23.38	30.17	26.45	28.42	29.84	23.28	25.49	25.04	23.39	27.98	21.15	19.47	19.42	23.31	17.12	19.56	18.02	16.75	13.99
Tsg101	22.28	19.36	18.95	21.55	22.64	23.99	18.96	23.47	23.72	19.7	22.15	22.81	22.44	21.73	19.13	18.43	20.95	19.59	22.16	20.6	23.13	21.87	23.08	19.93
Got2	18.03	18.91	17.96	19.78	20.57	23.35	17.36	21.11	24	18.09	22.58	20.54	22.63	27.55	22.37	20.52	23.86	19.18	22.62	20.82	23.13	24.67	23.2	19.42
Mfsd6	18.13	19.1	20.23	18.8	20.93	22.77	19.4	23.79	25.37	21.6	22.54	22.23	23.13	25.29	20.23	19.11	20.07	16.11	23.48	24.09	23.27	24.57	21.12	16.21
Pgrmc1	20.14	16.86	18.23	20.98	21.69	24.16	19.34	21.68	23.76	19.84	21.03	20.87	22.03	23.96	22.38	22.22	21.77	20.19	25.58	22.22	21.99	22.6	22.35	15.52
Dpm3	21.12	22.71	19.18	23.63	17.76	21.29	14.52	19.11	19.85	19.4	20.42	20.9	20.71	20.49	19.79	17.03	21.06	24.83	22.38	25.18	20.49	22.85	25.51	30.99
Erh	19.31	18.5	18.6	20.05	21.16	25.07	16.95	18.71	23.25	16.5	21.25	19.82	21.12	23.08	19.54	16.66	25.17	23.11	21.39	22.32	23.14	26.68	27.89	21.07
Atp6v1e1	20.61	18.46	18.39	21.11	19.54	23.05	18.96	21.21	22.35	20.35	22.4	22.77	21.68	19.98	19.69	21.03	24.36	21.01	23.43	21.63	21.37	21.91	23.07	21.4
Copb1	19.63	19.88	19.32	20.75	21.64	24.29	19.83	23.22	25.8	19	23.31	22.26	21.08	24.51	19.9	19.26	19.33	18.12	20.28	22.42	22.52	24.2	23.65	15.46
Man1c1	21.81	23.03	24.77	21.66	22.9	25.81	19.65	23.25	27.17	19.18	21.41	17.12	19	21.79	18.4	19.31	21.77	14.87	24.91	18.64	20.11	25.26	22.04	15.74
Cmpk1	20.4	19.26	18.53	21.24	24.82	23.98	20.06	22.04	23.76	19.46	21.55	23.01	21.38	25.23	21.67	18.33	19.29	19.26	21.61	21.1	23.49	23.15	21.73	14.95
Ndufa9	20.62	18.7	17.64	23.23	19.52	21.3	19.58	21.81	22.14	19.67	21.33	23.04	22.44	21.4	20.1	19.42	20.7	21.74	20.06	22.21	22.77	22.35	24.99	21.57
Nabp2	20.01	19.98	21.13	22.62	21.55	21.84	18.95	21.96	23.31	18.96	19.8	22.9	22.46	26.19	20.38	19.72	21.72	19.77	18.92	20.67	22.49	23.83	19.05	19.89
Gm4791	19.18	17.47	15.34	21.87	20.13	18.61	21.91	26.8	32.48	20.62	24.46	25.01	25.02	28.54	24.23	28.6	17.87	18.24	19.42	17.18	20.43	17.85	14.58	12
Gps1	20.81	19.27	17.67	19.14	19.88	21.36	16.77	19.06	21.9	18.5	19.8	19.86	19.74	21.4	21.13	19.73	23.04	21.91	23.51	24.68	23.22	26.12	26.64	22.62
Cdk4	19.77	17.07	15.93	23.14	20.31	24.71	22.07	22.12	23.39	17.75	20.72	21.52	22.5	24.33	20.65	17.42	21.65	16.64	22.15	21.03	23.74	24.26	24.65	20.14
Sumo1	16.78	16.02	15.89	17.88	16.9	18.25	17.68	16.21	20.66	20.24	23.54	22.91	25.78	25.73	20.7	24.12	26.71	24.65	28	22.44	26.09	20.21	24.26	15.97
Nrg4	18.21	16.95	15.61	14.38	15.04	15.28	13.62	14.12	18.97	16.84	19.9	22.25	25.27	24.2	25.32	24.73	30.15	25.88	27.27	29.51	30.75	22.05	22.97	18.18
Psmd6	20.09	19.13	18.49	22.12	21.75	20.8	19.11	21.6	22.15	20.37	22.88	22.29	20.95	21.43	19.89	20.05	21.01	20.25	20.55	22.19	25.18	21.23	23.53	20.12
Coro1b	18.57	17.66	18.08	20.04	21.79	24.58	19.35	20.22	22.58	21.86	23.25	19.57	21.96	18.72	19.02	20.15	24.92	18.59	26.73	19.62	21.48	22.82	23.73	20.52
Banf1	19.02	21.09	21.15	23.65	20.25	24.45	15.9	18.59	20.97	19.25	20.65	20.62	22.96	26.12	16.62	18.3	22.99	18.52	19.99	20.79	23.87	22.24	23.97	23.58
Pdlim1	19.3	20.23	21.27	20.68	21.48	21.78	20.13	20.12	21.7	19.85	20.55	20.78	18.98	19.66	19.44	17.76	23.45	18.18	24.73	21.34	22.35	24.81	23.87	22.87
Sval3	10.59	41.35	27.52	13.4	80.37	5.54	20.92	23.7	19.46	12.47	28.43	27.11	3.17	12.8	10.1	5.91	7.12	5.3	7.11	15.26	13.62	34.21	20.55	58.83
105247125	13.63	24.05	28.24	15.26	24.33	12.11	22.96	19.63	25.98	34.03	28.47	23.94	17.79	27.21	29.44	24.73	21.87	13.65	14.36	28.95	16.96	13.04	9.94	13.96
4931406C07Rik	18.77	19.43	16.67	21.84	21.6	27.51	17.69	22.14	24.76	18.86	23.37	20.8	20.61	27.4	20.82	19.48	21.44	17.7	23.49	18.98	21.15	23.36	20.81	15.84
Dpp3	19.38	18.54	18.97	18.1	20.95	21.93	16.46	21.01	23.69	17.84	22.56	22.33	22.56	23.16	20.15	20.63	22.92	19.95	20.36	22.22	22.99	25.43	22.94	19.35
Set	19.82	20.08	18.8	20.83	19.72	21.83	17.29	20.2	23.44	19.81	22.09	20.3	21.13	23.96	18.74	18.48	21.56	17.96	23.54	22.6	24.38	23.82	24.23	18.72
Fastk	18.95	19.63	17.68	19.21	20.54	23.79	17.89	20.07	25.36	19.01	22.42	20.91	22.19	23.71	20.31	20	20.54	18.95	22.91	21.07	24.18	22.91	21.85	18.33
Ppa1	20.56	23.19	19.81	19.89	21.48	20.45	13.62	20.73	22.14	17.75	19.64	19.24	18.23	20.86	20.51	16.47	26.12	19.54	18.84	23.1	22.95	25.29	25.58	25.82
Ttc39a	18.35	18.59	18.83	19.76	20	19.92	16.39	19.36	22.53	19.48	21.57	20.22	22.11	23.04	20.81	21.03	22.55	18.71	24.32	21.68	24.83	24.83	23.7	19.07
Mapk1	19.48	19.48	18.19	20.67	22.56	22.14	19.46	20.2	25.17	19.1	20.47	20.95	21.69	23.6	22.15	17.71	20.44	17.89	22.93	20.89	22.82	23.06	23.38	17.21
Ctdsp1	18.88	18.11	18.37	19.95	19.72	23.16	20.47	21.14	22.03	19.46	21.41	20.84	23.71	23.23	19.46	20.72	22.1	16.33	24.64	22.22	23.15	22.65	22.03	17.79
Ndufv2	19.97	17.68	16.66	21.25	18.43	20.51	18.68	21.08	23.84	19.72	23.28	21.94	21.23	22.2	18.77	19.49	21.34	24.2	20.1	19.7	22.7	21.71	22.55	23.06
Mrps24	21.49	16.54	13.2	23.75	16.48	19.86	17.66	18.93	21.93	18.43	20.41	20.93	19.04	21.15	20.98	16.28	23.4	23.7	21.78	22.02	23.8	24.18	28.53	25.35
Adtrp	20.41	18.9	20.07	22.75	21.18	20.77	19.04	21.52	24.3	20.09	23.61	22.87	23.22	23.36	19.65	19.91	20.37	18.84	18.93	19.76	21.75	20.47	19.28	18.77
Ube2d2a	20.35	19.66	19.03	21.58	22.06	20.8	20.01	20.72	24.1	20.74	20.41	20.78	22.65	21.22	19.5	18.46	20.91	18.9	22.34	20.47	22.08	22.1	23.03	17.67
Sec63	18.18	20.16	21.49	20.73	22.54	24.3	19.74	23.71	25.28	20.14	20.98	21.53	21.66	23.51	18.69	20.28	17.94	16.68	21.37	20.78	20.06	22.45	21.08	14.6
Rab10	18.71	19.85	19.53	21.13	21.58	21.99	19.66	23.16	24.29	20.85	22.66	22.09	21.95	22.95	20.21	17.76	20.35	16.66	21.64	19.3	22.12	23.96	21.09	14.21
Fam120a	16.69	17.81	18.39	18.34	19.57	22.45	18.15	21.49	23.48	18.62	22.06	20.05	22.33	23.84	19.8	18.48	20.92	17.14	26.91	23.66	24.38	25.05	23.15	14.66
Ctnnd1	18.93	18.21	18.33	18.48	22.51	22.48	17.51	20.6	23.46	20.15	20.71	21.02	22.36	22.18	18.73	21.92	20.48	16.37	26.14	21.46	22.12	23.68	21.49	17.12
Cyhr1	20.65	17.54	16.25	18.62	20.84	24.06	19.77	20.38	22.86	20.54	22.99	20.16	22.51	21.72	21.35	19.53	19.82	16.77	24.64	20.01	22.28	22.88	22.26	17.84
Tom1	18.19	20.11	18.22	19.51	18.93	22.81	18.49	21.86	23.23	21.28	22.55	22.4	21.07	21.49	21.97	21.12	21.39	17.9	22.71	20.49	20.81	20.82	20.51	18.08
Hmgn1	19.02	17.42	15.54	24.06	22.74	25.53	19.02	21.08	24.95	17.34	19.34	21.6	22.03	24.93	18.72	14.76	19.45	17.48	20.14	19.42	23.18	22.63	27.45	18.03
Ube2l3	18.33	20.05	19.78	19.84	20.42	22.13	16.78	20.7	21.41	18.03	20.98	20.83	21.57	23.49	19.22	20.31	22.27	18.31	22.62	21.43	23.73	22.37	23.03	18.16
Pnrc1	18.87	17.71	26.65	23.03	20.76	24.36	19.34	21.15	19.26	17.26	19.35	16.8	18.55	13.94	13.61	20.76	20.91	17.12	27.87	18.3	23.91	26.75	27.33	21.81
Acpp	18.89	18.26	18.59	21.81	21.02	26.53	22.61	25.62	26.11	22.2	24.47	20.87	21.87	24.15	19.52	17.9	17.91	11.9	19.27	18.69	19.49	22.84	20.57	14.12
Mbnl2	19.48	19.99	20.09	18.06	21.09	23.18	18.75	22.03	25.32	19.4	22.25	21.29	23.67	26.43	20.63	18.41	17.46	15.25	21.76	21.29	21.56	24	21.7	11.95
Vars	15.47	14.12	15.07	15.97	20.68	20.48	18.3	20.68	23.15	19.3	21.11	21.4	26.34	24.24	21.62	20.94	23.19	17.78	27.12	20.51	23.66	24.88	23.51	15.49
A2ml1	22.91	18.17	23.18	18.56	16.86	17.81	15.55	21.78	20.83	11.86	22.78	19.1	26.96	22.29	5.97	9.53	15.09	12.27	24.72	30.16	25.78	32.49	41.44	18.44
F11r	20.64	19.89	21.06	18.43	20.56	21.69	17.84	20.17	25.33	19.75	19.12	19.16	19.21	19.98	18.51	19.76	21	17.63	23.06	22.11	21.96	22.52	23.74	21.35
Hnrnph1	17.34	18.47	19.47	18.62	19.73	22.58	17.34	20.72	23.72	18.95	21.83	19.67	23.79	25.15	18.62	20.31	20.54	17.04	23.78	21.73	23.25	24	21.73	14.82
Smarcc2	18.57	19.09	19.92	18.87	22.67	25.01	17.83	22.47	24.44	19.42	21.77	20.47	22.5	24.26	20.46	20.17	19.68	15.01	22.12	19.37	21.31	24.06	19.46	14.22
Akt1	17.35	16.83	17.14	18.97	21.97	22.96	16.34	19.84	23.29	19.22	21.04	18.73	21.44	24.81	20	18.35	21.83	16.74	23.55	20.75	23.83	24.49	24.23	19.1
Sbds	17.07	16.47	18.78	18.26	18.92	21.35	21.21	20.85	20.98	21.71	23.92	21.08	25.95	21.63	21.64	21.05	21.89	20.17	23.08	19.18	19.68	18.69	21.77	16.88
Fcer1g	19.58	13.71	23.71	25.97	19.7	19.74	14.17	15.22	18.97	18.97	25.97	15.56	26.05	17.6	16.84	17.8	40.78	12.24	27.58	19.02	20.22	24.01	21.71	16.95
Tomm22	19.14	19.45	17.09	21.15	21.39	17.89	18.63	20.48	20.24	18.65	22.74	20.68	20.68	21.2	18.03	18.24	24.1	21.85	21.99	23.02	20.97	20.18	23.28	20.74
Osbp	19.47	19.5	18.71	18.48	18.46	24.46	18.44	22.01	24.19	18.32	20.48	20.42	22.52	24.15	19.69	20.69	20.67	18.24	19.54	22.02	21.17	22.27	21.8	14.8
Tent5a	17.4	20.52	16.24	13.35	18.61	16.37	13.14	16.3	20.08	14.18	13.05	16.1	24.91	31.7	19.6	21.64	29.08	19.3	26.59	33.59	24.4	24.03	17.61	22.28
Arf6	18.86	18.08	18.29	17.99	19.32	21.31	17.07	18.37	21.02	17.95	18.64	19.56	21.21	23.24	18.73	19	20.9	18.57	28.14	23.01	23.96	24.27	25.14	17.22
Syne4	17.21	16.66	19.05	14.34	23.72	20.85	16.03	21.81	23.93	15.47	23.56	18.63	19.27	21.79	17.79	15.39	18.71	17.23	23.15	22.26	26	26.41	26.05	24.4
Atp6v1d	17.18	17.14	17.5	20.62	21.37	22.28	19.07	18.78	21.55	20.75	21.8	20.1	19.58	22.18	18.75	19.77	22.51	19.94	21.97	20.79	21.45	21.22	23.79	19.5
Znhit1	19.16	20.92	19.08	22.64	18.83	19.51	17.39	20.73	22.6	18.17	18.38	19.89	21.39	20.53	16.78	18.01	21.81	19.38	19.21	20.58	20.19	23.96	26.98	23.07
Lrp10	18.29	18.49	17.55	18.28	20.62	22.1	16.35	20.4	22.13	19.05	19.49	18.69	21.91	20.83	20.81	19.79	23.15	17.51	24.73	21.4	22.26	23.64	22.73	18.75
Tm2d3	21.61	17.81	16.33	21.06	18.59	20.1	15.32	16.43	21.41	18.7	20.38	21.13	17.7	15.2	19	22.85	23.31	23	22.82	24.28	22.41	20.8	24.79	23.6
Scp2	18.95	18.37	17.85	19.98	20.44	22.32	18.88	18.64	23.27	17.91	20.73	21.57	20.13	22.95	20.95	18.12	19.01	19.39	21.58	21.4	23.33	22.93	23.87	15.9
Snrpd2	17.66	17.04	17.19	21.12	18.63	23.08	18.28	18.25	19.93	19.68	17	20.28	21.85	20.48	18.63	19.64	22.41	22.37	21.19	17.66	21.92	22.89	25.51	25.23
Rp9	17.47	15.54	17.28	20.36	21.1	19.67	21.27	21.47	20.61	20.87	22.35	22.99	21.93	19.45	18.39	18.74	20.59	19.31	24.7	21.64	20.32	19.96	22.99	18.86
Tars	16.77	17.47	17.74	17.64	21.22	21.5	20.33	20.87	23.54	21.36	24.25	22.2	21.28	22.79	20.28	18.85	21.23	18.68	20.48	19.58	21.95	20.7	20.21	16.89
Pycr2	19.35	18.6	18.03	16.85	17.65	18.52	15.85	19.12	22.64	17.21	18.15	18.9	19.5	21.27	20.31	19.23	22.73	22.43	20.64	23.08	23.77	24.77	25.96	23.22
Azin1	18.87	21.19	21.18	14.42	21.13	16.83	13.87	16.22	22.05	15.95	17.25	19.69	17.06	19.54	22.34	18.65	24.97	22.29	25.21	24.34	26.29	24.06	20.53	21.41
Dnaja1	14.36	16.35	16.37	13.29	14.99	12.87	14.54	16.05	17.92	17.33	19.65	20.73	27.92	23.14	21.9	33.6	37.08	45.43	19.41	20.37	19.46	14.51	15.81	12.22
Cltb	17.88	18.86	18.49	17.8	17.86	18.67	14.91	17.2	19.86	17.11	19.44	20.12	22.6	22.18	20.15	21.28	21.61	21.76	24.47	22.2	22.25	22.35	23.54	22.64
Cald1	17.88	22.08	23.25	19.63	25.26	24.02	19.08	21.98	23.35	15.48	17.99	18.33	16.4	20.46	16.6	13.47	14.52	12.35	22.11	23.39	24.31	30.02	23.43	19.18
Dpagt1	19.3	16.26	18.43	17.84	19.76	20.77	16.9	20.6	21.79	19.12	21.05	21	23.25	23.47	20.22	21.03	21.41	18.87	21.07	21.16	23.3	21	20.05	16.12
Dcaf8	17.13	16.71	17.55	19.13	20.02	22.14	20.89	22.3	22.71	19.83	22.76	21.94	22.25	24.47	21.01	20.32	19.53	16.62	20.17	20.08	20.49	20.69	19.57	15.31
Stk11	19.45	19.26	17.78	18.94	20.2	25.33	18.62	18.94	21.58	17.56	20.15	19.02	19.41	20.35	16.27	18.9	22.04	16.21	23.59	21.12	22.46	22.48	23.97	19.55
Lima1	16.61	15.22	16.29	16.06	16.55	18.78	16.98	18.65	20.33	19.83	24.45	19.71	25.6	27.61	22.99	22.05	22.67	19.35	23.92	22.63	22.43	20.29	19.78	14.04
Ube2s	16.18	14.47	13.43	20.28	20.29	20.71	15.17	17.76	22.2	16.02	17.46	18.86	20.24	25.85	19.6	15.84	20.73	18.9	22.1	19.75	30.38	26.89	25.75	23.28
Jpt2	18.37	20.47	16.99	20.16	18.77	19.56	13.14	18.44	20.88	16.47	20.01	19.04	21.39	24.5	20.06	17.84	21.4	20.35	20.84	21.74	24.84	24.57	23.89	18.4
Cap1	16.27	17.31	19.03	18.91	19.27	21.2	16.76	18	22.58	17.82	20.1	17.77	21.17	21.32	17.91	18.77	25.1	16.5	27.27	21.7	22.63	23.73	22.47	18.19
Cttn	18.55	18.5	17.88	18.14	19.1	22.28	19.9	21.71	24.7	19.31	19.54	20.03	21.69	19.63	19.24	18.74	19.95	16.85	22.95	20.77	20.26	23.4	21.42	17.14
Ddx39b	18.41	17.94	18.05	19.7	18.67	23.71	14.96	19.25	23.85	16.17	21.07	18.03	19.74	24.01	18.15	17.4	21.09	14.08	23.33	19.44	23.55	25.93	24.84	20.13
Mrpl38	16.36	17.26	17.82	15.4	20.67	19.16	16.27	15.8	19.43	17.35	18.28	18.32	20.58	19.19	20.57	20.61	23.89	22.28	27.5	21.5	24.91	21.61	24	22.47
Scfd1	19.23	19.9	22.35	21.48	21	22.29	17.49	21.78	23.43	18.42	23.34	19.64	19.59	22.44	16.8	17.71	18.03	15.18	18.37	21.1	20.6	21.61	22.44	16.23
Tpd52l1	19.48	19.4	17.06	22.96	19.01	24.13	19.94	21.41	21.09	18.46	21.83	20.6	19.4	24.64	21.04	16.45	19.86	20.65	18.87	17.82	20.33	19.1	19.46	17.39
Cct4	15.46	14.75	15.9	18.8	18.24	21.39	19.55	19.39	20.54	18.85	21.97	19.88	20.79	22.06	18.92	20	22.94	18.19	23.57	22.35	22.16	22	23.92	18.08
Snrpb	18.65	17.5	15.66	17.76	16.67	21.19	15.76	17.98	20.4	17.79	19.72	17.27	22.24	23.44	20.09	18.9	23.42	19.3	21.78	20.72	25.1	22.9	25.33	20.05
Hax1	18.26	16.94	17.43	18.78	20.16	20.93	21.64	20.58	21.05	17.42	20.72	20.61	20.32	20.48	20.36	19.27	23.34	20.36	19.21	19.2	19.2	19.72	21.55	22
Tmed4	17.96	18.56	17.79	18.5	19.8	20.76	18.52	20.66	23.67	17.25	21.3	18.94	21.68	24.14	19.68	19.68	22.29	20.52	21.44	18.81	20.57	19.72	19.76	17.2
Ccng1	16.64	14.74	19.22	19.62	21.66	22.13	19.06	22.92	24.74	18.12	21.13	19.54	19.61	22.91	19.01	16.22	18.45	14.64	24.47	18.5	22.69	24.56	24.05	14.51
Susd2	15.53	15.76	19.14	19.95	20.96	21.96	21.28	22.73	25.81	20.14	20.35	21.82	23.89	18.93	18.2	19.44	17.6	14.71	20.89	20.02	20.88	22.5	20.55	15.53
Asna1	18.08	17.03	18.03	21.03	18.11	20.97	17.1	19.19	22.24	16.87	19.24	17.57	22.57	20.22	19.08	19.15	22.67	20.36	22.27	19.4	22.25	21.33	22.52	21.06
Thrap3	17.68	16.11	17.11	19.09	21.07	23.7	18.99	23.98	24.79	21.19	23.43	22.4	24.05	25.44	21.31	19.93	18.19	14.55	18.49	18.26	19.62	20.7	17.11	10.94
Smim10l1	16.64	17.28	17.28	19.04	16.78	21.66	16.96	19.4	21	20.07	20.7	21.32	21.29	23.93	18.27	19.43	18.36	16.96	25.31	21.73	22.39	22.37	23.93	14.96
Aurkaip1	18.24	16.81	16.69	19.19	18.38	19.25	20.12	18.17	20.98	18.94	19.82	20.4	19.89	21.99	19.27	16.98	20.47	20.6	19.75	21.21	20.62	20.84	23.68	24.48
U2af2	19.24	17.81	17.47	19.39	19.72	22.6	14.01	18.63	21.15	18.51	19.33	17.95	21.1	23.71	18.68	19.89	22.29	17.05	21.19	20.21	22.61	22.86	22.5	18.61
Srsf11	17.45	16.73	17.47	18.37	21.03	22.19	17.86	20.76	22.5	19.67	21.36	21.65	23.71	24.87	18.9	19.73	18.37	15.15	22.83	20.25	21.54	20.14	20.44	13.49
Papola	18.27	19.18	18.11	18.66	20.18	20.21	18.13	21.1	23.07	19.64	20.95	21.04	20.57	23.2	19.03	18.5	19.34	17.53	21.55	19.95	21.12	21.09	20.86	14.94
Vopp1	19.29	18.46	17.96	19.33	20.87	20.52	18.24	19.81	22.06	19.22	19.09	19.86	19.9	21.55	19.94	19.88	19.91	17.12	21.6	19.15	20.93	22.04	20.1	18.32
Clptm1	17.24	18.07	16.94	18.46	19.26	21.94	17.32	19.2	21.64	17.76	18.55	18.11	21.48	20.65	20.08	19.99	21.12	17.09	23.45	20.05	22.65	22.67	22.99	18.11
Cbx3	19.21	16.65	18.19	22.65	20.96	25.23	20.41	22.83	25.54	19.79	19.3	21.52	20.53	26.07	16.39	17.91	17.11	12.69	19.16	18.71	20.29	21.12	19.23	13.23
Tmem123	17.25	15.57	17.59	20.29	18.56	23.3	19.81	21.83	24.05	20.81	22.03	20.02	22.09	21.6	18.83	16.89	19.58	14.66	23.17	19.5	21.06	20.96	21.35	13.41
Ifrd1	13.7	15.69	17.26	17.33	28.45	23.16	26.25	22.76	21.77	19.9	18.98	20.35	17.31	17.3	17.46	15.29	19.61	15.55	22.62	16.92	21.31	22.66	22.2	20.01
Sf3b2	16.89	17.37	18.21	18.1	19.2	21.43	15.83	20.56	20.87	17.61	20.43	18.46	22.82	22.62	18.81	19.26	21.3	17.55	23.86	20.36	21.74	21.5	21.63	17.36
Tfrc	17.7	20.58	22.78	18.41	19.34	20.93	15.94	19.41	22.39	18.38	21.15	19.07	20.09	26.36	22.11	21.76	22.67	20.79	21.29	19.25	16.98	14.8	15.83	15.51
Dcaf11	19.59	17.76	18.53	17.81	18.26	20.59	17.06	19.49	20.12	18.25	20.53	19.75	20.26	20.25	19.6	18.72	20.87	18.97	19.29	22.06	21.34	21.29	23.84	19.23
Atg13	20.22	18.92	18.88	17.71	19.77	19.8	16.84	20.05	22.7	17.5	19.18	19.8	21.29	22.32	20.4	19.26	20.14	17.46	20.74	21.48	21.49	21.76	20.41	15.04
Aass	20.28	20.09	19.29	19.84	18.76	23.01	19.67	22.45	22.54	18.17	19.68	19.97	19.29	19.85	17.88	17.26	17.96	15.35	18.98	21.92	20.56	22.59	19.62	17.68
Ranbp1	18.2	19.26	18.81	18.25	19.03	19.05	14.98	19.52	20.27	18.52	17.5	16.84	22.25	23.71	18.22	16.77	18.96	17.7	23.57	18.88	23.87	24.32	23.74	20.21
Pex11g	19.32	19.41	17.58	18.41	20.81	20.24	18.28	22.25	22.53	18.92	20.9	20.21	20.15	16.94	17.75	17.98	18.14	17.92	21.41	19.85	19.31	20.68	21.51	21.61
Emc10	17.38	17.53	16.56	19.24	19.62	23.83	17.64	19.5	22.54	19.64	19.89	20.42	20.05	23.06	18.42	19.63	21.64	17.18	19.45	19	20.83	20.07	22.23	16.67
Mrpl12	20.56	18.07	18.13	17.02	18.85	20.4	14.4	15.65	16.92	17.81	18.36	19.3	17.44	20.63	18.9	17.44	21.56	22.28	20.71	19.84	23.3	21.08	25.34	27.73
Cdc34	16.48	19.31	17.42	18.26	18.8	19.73	17.58	19.25	21.78	17.37	18.89	17.79	20.01	18.09	18.61	18.27	23.21	21.02	21.99	20.16	20.91	21.36	22.8	22.43
Fam20b	19.29	20.65	20.74	17.92	19.56	21.2	16.11	18.83	19.86	17.05	18.65	16.63	17.93	18.89	15.85	16.16	18.24	14.3	23.7	24.43	23.03	26.57	24.9	20.85
Eif4a3	18.09	16.89	18.15	18.36	18.97	19.2	16.32	19.98	22.21	17.17	18.3	19.16	20.42	20.8	18.71	18.39	20.59	18.91	20.8	19.8	21.81	24.11	24	20.17
Aars	15.58	15.46	15.37	16.9	21.46	20.09	20.73	22.41	24.98	23.92	21.48	21.63	21.76	22.21	21.57	20.27	19.95	16.32	20.3	18.24	19.26	18.85	16.38	14.97
Ndufa1	23.07	15.4	15.75	20.74	18.39	18.22	19.25	17.6	20.08	15.6	17.08	17.87	17.39	17.34	17.77	19.07	22.12	20.96	17.37	22.14	22.63	23.5	22.97	27.36
Kcmf1	17.07	15.7	16.22	18.76	21.11	21.47	20.55	20.77	21.15	20.79	20.31	21.6	21.27	20.44	19.27	17.84	17.94	18.82	20.54	19.84	20.09	20.46	20.24	16.86
Fgfr1op2	17.4	18.81	17.55	20.25	21.2	20.69	18.4	21.36	21.01	18.36	20.72	20.5	19.59	22.78	18.26	18.33	18.61	16.31	20.83	20.33	21.01	20.85	21.84	14.12
Jmjd8	19.15	18.58	19.99	17.21	16.62	19.3	14.87	19.02	20.75	16.91	20.8	19.26	20.57	20.83	20.26	19.24	20.68	19.04	21.3	20.27	23.83	21.78	20.2	18.58
Ttc39c	17.7	18.28	15.5	17.01	21.79	17.79	17.41	19.08	21.72	18.35	18.69	20.61	17.14	21.8	24.59	20.77	21.64	20.73	20.86	18.05	20.4	20.44	19.52	19.02
Rbbp4	17.39	15.85	15.12	19.81	19.29	22.41	16.69	20.06	23.6	17.33	18.94	19.43	19.25	23.9	20.38	17.84	19.48	18.09	20.1	19.69	23.49	21.13	22.89	16.67
2020-03-05	15.4	15.92	16.21	18.91	18.77	19.95	19.52	19.45	20.09	18.88	19.66	20.83	22.68	20.59	20.62	18.88	20.53	18.9	21.65	21.25	22.46	19.56	21.88	15.39
Stip1	14.95	16.45	15.99	14.43	16.04	15.92	12.11	15.38	16.76	14.57	17.24	17.67	23.45	21.97	17.94	25.05	30.3	31.79	22.06	24.26	24.04	20.37	20.7	18.21
Rad23a	16.44	15.55	17.32	17.91	17.64	18.14	19.53	19.39	20.12	19.02	20.39	19.95	24.1	21.42	20.28	20.02	21.51	18.06	23.41	19.24	22.06	21.15	18.88	16.01
Naa38	20.32	14.21	17.2	19.22	20.53	18.08	17.75	18.57	19.47	20.08	18.82	20.46	18.46	17.77	18.49	20.06	20.94	18.39	21.9	21.23	22.29	17.08	22.54	23.51
Mcl1	15.96	15.36	17.91	17.4	19.92	19.68	18	19.42	19.54	18.44	19.82	20.32	23.41	19.66	18.45	18.75	22.19	17.09	24.06	20.71	21.89	22.65	21.32	14.91
Usf2	17.84	15.75	16.69	18.48	20.09	24.15	17.49	19.81	20.32	19.61	21.3	18.74	21.99	21.67	18.12	19.17	21.84	16.65	20.64	18.58	19.59	20.29	20.16	16.83
Psmd4	17.95	14.85	16.07	16.29	19.39	20.32	16.02	17.52	18.69	20.48	21.49	18.04	18.79	18.83	17.96	19.89	21.89	21.71	23.97	21.52	21.2	20.24	22.78	19.81
Atg3	15.76	17.14	16.1	19.08	19.06	21.97	19.18	20.91	21.61	19.22	21.08	21.16	19.91	23.42	19.61	17.97	19.82	18.77	18.27	19.29	20.2	21.01	19.32	15.83
Sox9	17.01	15.05	18.76	16.41	18.63	19.69	16.45	17.44	18.74	18	18.23	17.95	26.3	26.9	18.93	22.95	20.62	16.01	23.04	22.89	22.61	19.74	20.72	12.17
Nfic	15.92	16.72	18.47	15.76	15.78	19.86	14.85	17.86	21.44	19.68	21.53	19.55	23.81	27.07	21.03	22.05	21.11	15.94	22.87	19.26	20.89	21.55	18.8	13.33
Sars	14.32	14.15	13.55	15.49	19.12	17.89	20.14	20.71	21.87	20.96	21.2	22.3	23.6	20.94	19.59	20.68	22	20.14	22.88	18.62	19.99	18.69	19.83	16.45
Rwdd1	18.78	16.96	17.56	19.35	21.68	18.12	17.29	19.39	19.98	19.12	20.05	20.51	19.58	20.61	17.61	19.55	18.51	19.94	20.07	19.07	21.92	21.41	20.67	17.1
Six1	18.75	17.72	19.95	18.26	19.31	21.46	17.33	18.14	19.53	18.32	20.63	19.3	19.46	20.41	16.7	20.43	21.22	15.79	23.23	21.26	20.5	21.01	21.26	14.53
Srp54b	15.49	20.26	14.06	22.25	23.67	24.7	11.33	17.59	16.89	21.22	22.01	21.64	17.54	17.61	18.94	20.26	19.23	21.37	17.1	22.27	22.58	16.63	25.59	14.25
Ik	17.45	18.08	18.86	18.11	18.41	21.37	16.8	21.19	22.33	18.97	21.87	21.7	22.56	22.09	18.36	18.41	20.94	17.65	18.56	18.71	18.72	18.76	20.07	14.45
LOC100502592	0.31	0.11	0.17	0.26	0.42	320.32	0.47	0.18	0	0.31	0.03	0	0.07	141.29	0	0	0	0	0	0	0	0.11	0.06	0.11
Atp1b3	19.64	17.59	19.07	20.33	20.33	21.93	15.94	18.17	21.44	15.03	18.89	16.16	18.27	18.12	14.82	15.75	18.95	15.95	24.45	21.99	22.15	23.67	26.63	18.93
Llph	18.51	19.35	19.22	16.6	17.18	15.65	15.85	17.04	19.02	19.91	19.55	20.6	21.93	21.37	17.92	17.37	20.72	21.8	20.6	22.09	21.02	18.79	21.65	20.35
Ndufv1	18.27	16.03	16.09	17.16	19.15	20.95	15.78	18.71	21.03	17.64	19.35	18.02	20.01	21.65	18.41	18.77	20.33	20.89	19.35	21.52	22.87	20.67	21.93	19.45
Meis1	20.03	17.96	19.35	17.94	17.28	22.56	16.95	18.99	21.31	18.86	21.38	18.22	19.46	22.98	17.88	19.92	17.65	16.09	19.78	20.14	20.59	20.93	21.94	15.8
Ndrg3	18.23	19.54	17.72	16.64	23.56	18.53	13.04	15.61	18.12	15.73	15.98	17.03	17.26	17.48	20.07	18.53	23.93	17.17	31.6	15.83	22.18	22.81	23.18	23.74
Ube2n	18.4	21.88	17.54	19.4	20.16	19.36	16.68	17.15	19.21	16.1	18.98	19.1	19.74	20.88	17.13	16.8	21.38	17.66	21.93	21.15	20.15	21.45	22.4	18.87
Mpnd	16.92	15.61	15.81	16.28	18.07	19.13	16.61	18.15	18.15	18.29	19.49	18.51	19.92	19.73	18.74	20.14	23.23	19.11	22.83	20.75	23.14	21.42	22.29	20.98
Nfkbib	16.39	15	16.67	17.78	18.53	18.61	18.99	18.96	20.2	18.16	19.95	20.66	21.74	16.38	19.26	20.11	22.19	19.07	24.63	19.15	21.8	21.68	18.78	18.41
Cd52	15.41	11.85	18.13	19.44	16.33	18.18	12.35	13.15	13.4	17.97	24.67	17.83	19.15	16.1	17.93	20.11	54.63	16.01	27.44	19.25	18.45	17.88	20.46	16.7
Sec61g	21.04	16.88	15.38	19.56	16.84	18.11	15.55	19.65	18.83	18.47	20.19	20.83	17.75	17.3	15.43	23.05	21.9	23.22	18.18	20.55	18.34	18.64	19.21	27.61
Itfg1	19.35	17.92	19.16	19.77	19.07	19.59	17.2	20.92	21.59	17.48	19.27	18.85	18.2	20.4	18.36	16.58	17.93	17.01	19.87	22.08	20.37	22.32	20.67	18.07
Dgka	17.51	16.69	16.82	17.29	20.15	20.73	19.78	21.09	21.9	19.97	21.15	20.63	18.96	20.63	20.36	22.69	17.87	15.82	22.65	18.73	20.22	18.33	17.31	14.7
Akt1s1	17.27	18.96	17.02	17.55	18.37	19.14	16.48	18.98	19.96	17.17	20.19	18.68	19.46	20.39	19	17.55	20.89	18.85	20.89	19.28	22.25	21.9	22.62	18.74
Ap2m1	16.01	16.8	16.55	18.33	17.68	18.7	15.45	17.42	20.41	16.12	19.3	17.84	21.24	21.05	16.94	18.74	22.1	19.98	22.38	20.71	22.85	22.29	22.66	19.64
Abhd12	18.4	16.59	15.7	20.96	19.19	21.31	17.41	20.48	20.9	18.82	21.22	20.1	19.8	20.11	18.42	17.34	20.35	18.4	19.84	19.27	19.43	19.11	20.44	17.23
Mbd2	15.3	14.62	14.11	18.93	19.47	20.5	18.23	19.04	22.33	19.19	19.07	19.35	21.14	22.65	20.24	19.45	22.77	17.85	22.23	19.12	20.16	20.56	19.76	14.66
Slc46a3	14.63	13.41	12.05	15.21	14.54	15.96	16.08	17.1	18.97	20.79	21.19	20.6	24.16	26.69	23.78	22.86	22.77	21.37	21.12	22.43	23.32	18.24	19.84	12.45
Vti1b	18.94	16.84	16.97	19.05	17.59	17.9	19.14	20.14	18.55	18.51	17.78	19.68	19.44	19.13	17.04	18.72	21.62	18.93	19.99	20.21	18.7	21.33	22.48	20.6
Araf	17.2	16.64	17.09	18.55	17.25	19.17	17.15	19.79	20.48	17.57	20	20.41	21.75	19.75	18.68	20.52	20.17	17.12	20.97	20.33	19.93	21.02	21.05	16.67
Mgat2	17.98	18.98	17.51	15.54	15.56	17.98	14.6	15.97	19.57	15.8	17.41	17.97	21.45	23.18	18.55	19.47	20.1	19.91	23.68	23.57	24.44	21.25	22.57	16.2
Tpcn1	18.14	18.06	18.93	16.51	17.97	22.77	17.32	20.75	23.76	18.85	20.7	17.81	19.97	22.71	18.97	18.46	18.14	14.04	21.18	19.07	19.65	21.27	17.87	15.98
Limd2	16.35	13.06	13.92	18.56	20.68	20.29	23.03	21.86	26.07	24.11	24.74	23.21	20.82	19.24	24.43	18.7	20.92	20.75	17.01	12.42	15.9	15	14.12	13.45
Cltc	18.03	18.82	18.77	18.16	19.23	21.74	16.09	19.16	22.54	16.83	19.76	18.12	18.94	21.33	17.26	17.37	19.25	14.38	22.36	20.76	20.4	22.5	22.35	14.37
Glyr1	17.14	16.81	17.33	17.22	19.72	20.03	17.65	19.57	21.86	18.4	19.53	19.1	20.58	20.16	18.49	18.57	19.62	16.62	20.94	19.84	20.44	21.28	21.1	16.48
BC005537	16.83	17.62	17.52	15.55	18.23	19.1	14.32	18.21	20.42	16.01	17.16	17.41	22.48	23.17	18.34	18.74	22.82	17.33	24.64	22.43	23.5	21.92	19.65	14.52
Acin1	17.54	16.24	18.88	16.88	19.08	20.48	15.83	18.65	21.26	17.45	19.7	19.1	22.52	22.56	18.58	18.99	20.87	14.13	21.37	19.98	21.3	21.69	19.67	15.15
Psmd12	16.75	17.56	18.63	19.03	17.54	19.89	17.22	18.79	19.46	17.42	20.7	18.59	19.84	20.18	17.79	18.18	19.78	17.44	21.84	19.7	20.82	20.17	22.01	17.81
Ogdh	17.3	17.69	19.35	15.88	17.57	21.02	13.77	18.03	20.3	15.06	17.9	16.74	20.24	21.64	17.76	20.33	21.48	16.74	22.27	22.51	21.55	22.22	22.04	17.57
Mrpl18	17.77	15.82	16.27	20.34	18.4	21.2	16.6	17.45	20.11	15.98	19.88	19.23	19.01	20.7	18.6	17.43	21.45	19.19	18.76	21.77	22.44	19.98	20.62	17.95
Fam129b	17.82	16.41	16.44	15.94	16.35	19.76	15.43	18.3	21.73	18.37	20.23	19.75	20.51	20.46	18.24	19.6	20.73	17.78	21.51	19.74	21.27	22.12	22.22	15.8
Mogs	18.18	20.32	17.64	15.49	16.87	18.01	13.61	16.89	19.77	16.34	18.22	18.03	19.83	21.71	18.11	19.24	22.31	20.6	19.61	22.3	21.43	20.68	21.77	19.44
Cdh1	17.77	16.5	18.74	18.77	23.02	22.72	15.58	19	22.78	14.51	16.09	14.86	17.53	17.68	15.14	16.13	18.63	12.36	27	19.39	21.21	26.17	26.23	18.48
Sec22b	18.01	20.12	17.71	18.38	17.61	20.85	15.79	20.5	21.2	17.14	19.76	20.86	19.66	21.27	17.26	17.07	19.07	18.05	18.32	19.34	20.42	20.43	21.1	16.35
Emc4	16.37	17.65	17.15	19.14	17.62	19.23	18.03	17.72	19.77	17.58	19.26	18.96	18.55	21.18	18.83	17.01	22.13	20.33	20.48	19.99	19.97	18.2	21.79	18.99
Cops6	17.91	17.03	17.05	19.04	16.44	21.55	16.83	17.13	20.02	17.64	20.57	17.89	18.61	20.73	19.44	16.42	21.04	18.53	18.79	19.63	20.24	18.54	22.3	22.14
Atxn2l	17.92	17.49	20.12	15.4	18.58	21.26	15.49	20.42	22.45	17.13	20.34	19.45	22.96	20.57	17.78	19.68	19.27	14.01	23.82	19.55	20.45	20.51	18.55	12.3
Sdf4	16.38	17.22	17.55	18.17	17.87	20.29	16.21	19.29	19.97	17.65	20.26	18.77	20.9	20.78	18.21	17.47	23.14	19.31	19.78	18.86	20.9	20.57	19.65	16.22
Gstk1	18.73	15.41	15.29	18.58	17.11	19.3	19.92	20.96	19.98	19.89	21.73	18.77	19.48	20.22	17.63	17.97	19.77	19.15	18.98	19.13	19.78	19.04	18.9	19.25
Nomo1	17.14	17.53	16.41	16.74	18.1	20.62	16.29	20.28	21.93	17.02	19	18.12	21.49	21.73	19.62	18.05	19.79	18.06	19.8	19.65	20.12	20.81	19.77	16.84
Use1	16.74	14.26	15.13	16.88	17.71	18.8	17.5	18.85	21.14	20.49	20.42	17.91	21.27	18.58	17.26	20.55	22.33	20.22	22.66	20.77	18.17	17.29	20.89	18.99
Gal3st2	15.41	11.21	12.65	17.3	14.14	21.23	14.67	18.77	21.88	19.44	26.79	17.76	21.85	26.65	19.78	24.58	18.7	16.52	21.31	19.9	17.74	19.19	23.72	11.94
Sidt2	15.26	15.28	16.53	13.98	18.42	19.23	17.5	18.83	20.25	18.52	20.61	19.94	21.38	19.16	20.96	19.42	20.42	17.19	22.63	20.45	20.86	19.88	20.52	15.6
Enpp3	18.38	17.19	17.75	20.12	18.66	25.15	18.25	21.36	22.82	17.25	19.52	18.45	21.03	23.08	16.7	17.45	17.6	13.89	18.88	18.45	18.37	20.17	18.5	13.56
Tm9sf1	18.24	16.05	15.92	16.19	17.64	21.44	15.48	18.7	21.1	16.51	18.41	18.4	20.39	21.72	18.92	17.4	21.14	16.61	20.22	21.02	20.2	23.01	20.79	16.53
Ghitm	16.81	15.45	16.03	18.73	18.33	20.14	17.88	19.87	20.55	19.06	19.56	18.41	18.93	19.5	16.8	16.73	21.86	16.1	23.15	19.6	20.06	20.63	21.12	16.54
Amt	18.08	17.23	18.49	18.63	17.09	21.2	16.14	20.79	21.99	17.79	18.5	17.39	19.16	22.26	18.68	18.67	16.78	15.92	17.68	20.02	19.49	20.47	20.88	18.49
Gstz1	17.09	17.47	15.05	20.03	17.21	22.02	17.97	21.14	20.91	17.33	20.67	19.57	21.3	22.4	18.25	17.75	18.81	18.08	16.4	18.72	19.42	20.12	17.45	16.56
Pld3	17.08	15.32	17.36	17.28	16.58	21.42	15.73	16.75	20.91	16.86	20.44	17.92	19.73	19.96	18.12	19.86	23.52	16.45	20.78	20.4	20.42	21.15	20.31	16.46
Abce1	18.9	19.45	18.67	16.47	19.22	21.21	14.88	19.6	22.13	16.52	19.2	18.24	19.97	21.96	15.84	16.45	18.28	15.54	19.58	20.87	20.21	21.17	21.58	14.73
Ube2b	18.1	17.2	16.97	19.99	20.33	20.66	19.9	19.3	19.82	16.26	18.37	20.27	18.47	17.84	15.69	16.5	17.67	15.9	21.3	19.7	21.81	20.85	20.99	15.79
Cacfd1	18.52	15.34	15.22	17.5	15.21	19.25	16.74	18.24	22.04	17.52	18.66	18.69	20.73	20.72	19.42	20.57	19.78	16.6	20.86	21.73	19.14	20.43	19.63	16.28
Atox1	17.22	15.26	13.43	18.53	17.46	18.17	13.09	16.56	17.81	16.75	21.09	17.11	17.5	17.65	18.74	17.09	25.55	20.79	19.68	20.77	22.7	20.09	21.83	23.55
Pqbp1	17.76	19.64	16.06	17.74	19.79	18.73	15.88	18.23	20.14	17.98	21.3	20.34	22.53	21.93	18.48	18.78	19.74	18.37	17.81	16.88	17.74	17.83	17.41	17.13
Arl8b	18.24	17.38	16.36	18.91	19.07	21.54	18.37	20.71	21.05	18.67	20.26	19.91	19.65	22.38	16.92	17.4	17.38	15.4	19.23	18.62	18.81	19.86	18.61	13.3
Ralbp1	16.72	15.32	15.56	16.04	19.18	20.12	16.78	17.65	19.59	17.87	20.25	19.8	18.47	20.54	18.55	18.92	19.64	17.45	21.95	20.51	21.07	19.96	20.58	15.39
Elf5	20.05	18.3	16.94	18.63	17.21	27.06	17.97	19.77	21.84	17.81	18.42	17.23	18.32	24.52	17.95	17.14	17.32	15.4	15.69	19.41	18.58	18.27	18.57	15.5
Cdk18	17.75	17.82	19.04	16.57	19.05	19.25	15.62	18.98	22.78	19.04	20.17	19.36	20.39	19.89	18.71	18.24	18.52	14.34	18.61	18.52	18.57	20.4	18.93	17.11
Snrpc	19.28	16.59	15.78	16.82	17.35	17.59	16.48	16.99	18.63	17.29	20.86	21.41	19.01	18.85	17.93	15.39	22.24	18.01	22.45	18.28	22.3	19.96	20.52	17.34
Eprs	16.4	16.72	17.01	16.63	19.09	22.38	17.28	19.45	21.59	18.14	20.94	20.14	18.95	21.37	18.19	16.27	19.4	15.79	19.12	18.61	18.96	18.73	20.19	15.85
Vps28	16.05	16.4	17.74	18.07	18.87	16.88	17.91	18.06	18.96	17.13	19.94	18.19	18.99	16.48	18.5	15.74	21.11	19.12	21.73	21.11	19.42	18.16	19.89	22.67
Hadhb	18.94	16.07	16.33	18.57	18.41	21.71	18.91	20.41	20.05	16.87	18.42	19.28	17.92	20.33	17.06	16.54	17.93	16.72	18.13	19.69	19.23	20.08	22.65	16.4
Esrp2	20.73	20.07	21.9	18.75	20.52	20.6	14.65	18.15	21.26	16.82	18.06	17.46	16.34	18.1	16.57	19.22	17.77	14.48	19.94	18.54	19.42	20.43	20.02	16.72
Mpc2	16.97	15.72	17.57	19.63	15.27	20.4	16.36	16.55	18.02	17.24	18.32	18.17	17.25	20.21	18.58	18.78	20.86	18.39	18.26	21.92	18.58	19.67	21.22	22.19
Mapk9	16.03	17.02	17.13	17.75	18.94	20.36	18	20.09	21.86	17.76	19.24	18.57	18.47	20.6	18.07	17.24	18.09	14.34	20.2	19.87	19.45	20.38	20.5	16.16
Shc1	17.97	17.51	17.96	17.72	18.13	18.54	15.7	20.01	23.18	16.89	18.76	18.5	19.92	20.1	19.63	18.3	18.68	16.24	18.94	17.8	19.58	21.37	19.06	14.84
Oxct1	18.1	16.82	16.98	19.88	17.54	26.22	17.8	19.7	21.74	18.23	18.12	18.01	19.24	22.03	17.5	15.41	17.25	14.24	18.7	18.43	18.55	20.07	19.43	14.8
Tmem223	20.02	13.14	12.74	21.05	17.67	19.31	15.75	19.54	21.3	21.94	19.47	17.6	10.4	17.55	17.01	21.58	14.62	15.49	18.9	21.7	18.76	20.97	24.83	23.1
Tmem259	17.58	15.49	14.97	17.14	17.93	20.15	14.86	18.23	20.72	18.18	19.29	18.09	20.55	20.83	19.07	17.51	19.26	16.79	21.09	18.74	20.24	20.54	19.84	17.23
Calm3	17.24	17.27	17.34	17.73	18.79	20.94	14.86	18.39	20.48	15.4	18.53	17.17	19.88	21.9	15.54	15.41	19.16	16.2	19.92	18.53	21.09	22.5	22.15	17.73
Lipo4	19.2	30.38	30.08	14.48	29.87	15.96	16.36	18.8	21.82	15.18	17.46	15.29	11.77	13.13	17.44	11.89	11.8	13	15.83	22.33	19.62	22.29	17.24	22.87
Trmt112	18.19	15.66	16.96	17.94	16.78	18.62	17.17	17.96	17.48	16.59	20.03	18.18	20.12	18.68	18.12	16.91	21.56	17.17	20.91	20.63	19.95	19.98	21.43	16.97
Vkorc1	17.62	18.64	17.38	20.07	16.88	20.91	14.45	17.77	21.23	17.48	18.87	18.52	19.62	20.19	16.62	15.61	19.82	18.54	16.69	19.06	22.12	19.48	19.28	17.02
Apod	16.37	15.01	19.29	24.29	14.47	23.89	17.25	18.32	18.84	16.61	21.88	14.98	19.68	21.25	15.66	20.23	25.47	15.45	20.65	18.4	19.33	17.47	18.62	10.39
Ap1m2	15.54	16.3	15.49	16.58	17.57	21.42	16.15	20.23	19.34	17.55	20.59	17.94	20.59	20.55	17.8	16.44	19.76	18.38	19.79	18.04	20.17	19.31	20.75	17.38
Dnajc8	16.7	18.89	18.82	20.07	20.24	20.27	17.42	20.76	21.63	17.7	19.92	16.85	18.78	20.71	16.17	15.87	16.93	13.44	19.84	16.6	18.74	19.9	20.62	16.67
Nipsnap2	16.86	14.41	14.31	18.31	18.03	22.31	18.58	21.41	23.06	18.24	20	19.63	19.62	21.46	18.87	16.69	18.57	17.5	17.46	17.54	17.97	19.18	19.09	14.37
Adam15	17.58	16.23	17.03	15.01	17.69	19.01	13.84	18.42	22.24	15.69	17.91	16.41	19.17	18.92	19.43	18.66	20.1	17.03	21.86	18.56	21.2	22.21	22.18	16.9
Sypl	17.08	17.27	16.96	20.3	18.47	22.75	18.48	19.67	21.59	18.54	19.77	18.81	19.84	21.58	16.84	16.48	15.48	15.03	18.67	18.46	19.19	20.3	19.43	12.01
Wbp1l	16.91	17.95	16.03	15.96	20.56	19.85	17.48	20.17	20.9	17	17.41	19.47	19.15	18.51	21.16	16.24	17.52	13.44	23.27	18.41	21	20.02	18.82	14.94
Tcea1	16.05	16.74	17.57	18.03	19.13	20.91	17.56	19.5	21.17	18.12	19.78	18.16	18.7	19.73	16.7	15.27	17.79	15.84	21.16	19.94	19.2	19.63	20.9	14.33
Ufsp2	16.35	18.85	17.3	18.16	18.85	17.37	13.63	18.87	19.64	15.77	17.88	17.1	18.46	21.22	15.82	15.83	19.97	17.77	18.22	20.84	21.81	21.96	21.58	18.51
Grhpr	16.07	14.66	13.15	17.56	16.79	17.85	16.04	19.22	20.4	18.5	21.54	19.37	21.5	21.54	19.04	19.8	19.08	19.75	18.53	18.04	20.23	17.28	19.36	16.17
Cmtm8	17.27	17.44	15.29	19.33	16.1	17.89	16.24	18.59	20.42	16.76	19.63	18.87	18.88	18.68	16.69	18.99	18.12	15.66	20.82	19.36	19.64	21.52	20.59	17.44
Naa10	15.31	15.52	16.77	18.54	17.56	19.7	14.82	18	19.79	15.56	21.04	19.98	19.72	18.94	17.18	16.48	21.24	18.91	17.55	21.63	16.85	19.79	20.02	18.84
Ptpa	16.6	15.9	16.52	16.94	17.42	20.34	17.2	18.51	21.03	16.71	19	18.85	17.99	19.5	17.61	16.39	19.16	15.63	19.82	18.76	19.29	20.88	20.93	18.62
Gsto1	16.22	14.39	15.66	17.1	18.25	18.78	16.43	16.76	18.36	17.53	20.89	19.87	19.51	20.34	18.41	17.36	19.97	18.85	20.63	18.57	19.54	18.74	20.36	16.67
Arpc5	15.93	14.46	17.91	16.52	18.11	19.25	15.44	16.56	19.75	16.58	17.91	16.2	17.38	19.22	15.67	15.65	21.75	14.97	24.84	19.63	20.88	21.15	24.29	18.71
Tbc1d20	16.2	17.55	16.07	15.38	17.54	17.77	16.95	20.17	20.05	18.35	19.95	19.29	18.98	19.1	18.06	17.09	19.22	16.43	19.92	19.15	19.86	20.26	18.12	17.13
Nsd3	17.32	18.75	19.56	17.58	20.69	19.09	16.57	19.22	19.96	16.58	18.04	17.91	18.76	20.93	17.19	16.56	16.64	14.1	20.55	17.41	20.16	21.27	19.07	13.91
Idh3b	17.99	16.58	16.39	19.37	16.73	20.66	15.85	17.72	17.65	16.11	19.88	16.22	20.14	18.86	17.33	17.27	18.06	15.91	20.4	18.38	19.27	21.75	22.05	17.24
Rnf185	17.72	18.85	16.05	15.37	18.92	19.31	17.49	18.77	21.14	15.35	18.97	19.02	19.5	20.29	18.13	19.08	17.97	16.32	18.85	18.71	18.42	18.55	18.94	15.2
Pdap1	16.36	17.35	16.6	20.09	17.99	17.78	14.79	18.35	18.41	15.84	18.21	19.43	19.91	20.21	18.44	18.48	19.37	18.03	17.68	17.51	19.23	17.76	18.96	19.49
Coa3	18.4	17.98	15.28	16.92	15.43	18.63	15.02	18.2	18.35	13.31	14.97	17.41	18.43	18.39	17.62	15.54	19.87	17.32	19.94	17.82	20.06	21.56	25.38	24.24
Cxcl17	13.76	12.54	19.02	18.45	22.22	18.01	13.64	17.28	17.28	13.3	19.85	14.66	19.87	17.45	15.44	12.32	17.81	13.45	28.81	21.41	22.2	20.31	26.89	19.35
Ccl9	17.19	19.13	22.62	14.06	12.27	12.67	9.69	10.68	11.56	12.77	12.48	11.92	16.84	13.25	10.11	15.19	24.12	17.86	34.75	27.33	25.88	25.17	28.22	29.14
Bscl2	15.36	15.34	13.3	17.5	16.12	23.55	17.45	17.77	19.28	18.76	19.64	19.54	20	20.98	19.49	18.41	21.17	16.92	17.44	17.22	18.4	17.76	18.35	15.04
Ubxn1	19.75	15.85	16.94	23.15	21.01	23.37	19.4	21.29	19.71	18.05	16.02	17.4	16.96	16.12	14.36	16.39	16.55	13.42	19.8	15.53	16.67	18.03	20.26	18.7
Map2k2	15.8	15.63	13.15	15.26	15.44	17.92	14.71	16.47	18.22	15.63	19.11	18.79	20.49	18.26	18.95	18.11	20.33	17.29	21.78	20.8	21.59	20.91	21.96	17.89
Rab8a	16.92	16.2	16.63	16.64	18.31	18.03	14.21	16.83	20.26	16.57	17.98	18.99	18.87	20.46	17.1	17.39	21.86	16.36	21.12	18.02	18.59	19.54	19.42	17.78
Ptges3	15.03	15.28	15.52	14.83	17.37	17.87	15.88	17.05	18.75	15.31	16.78	17.07	19.72	19.32	16.72	19.04	21.07	22.55	22.14	21.02	21.47	18.53	21.16	14.51
Mmadhc	17.84	17	16.01	17.2	15.61	18.44	15.57	17.91	17.6	14.8	19.74	18.32	18.29	20.77	17.35	15.67	19.98	17.83	18.91	20.01	19.18	21.03	21.81	16.78
Mfsd10	17.04	15.18	16.91	18.67	18.21	20.74	16.96	20.09	21.73	17.51	21.37	18.88	19.79	20.89	19.55	17.29	16.94	15.3	16.75	16.51	16.98	18.61	16.83	14.72
Nrbp1	17.69	15.58	15.95	16.69	19.69	18.5	17.36	18.42	18.81	17.4	17.02	18.89	18.52	17.92	18.13	15.99	19.66	16.35	20.26	19.36	19.87	19.02	19.54	16.74
Sft2d2	15.64	15.46	15.45	15.28	16.71	20.49	17.54	19.1	20.68	18.13	18.61	18.04	19.5	20.34	17.67	17.26	18.6	14.31	22.38	18.95	20.63	19.54	19.29	13.38
Ctsh	16.59	13.38	15.12	18.5	15.7	23.8	14.92	15.05	19.35	17.53	21.09	15.47	19.37	21.6	17.38	15.51	23.32	15.81	21.18	18.69	19.84	17.85	20.33	15.44
Trappc6a	17.01	15.93	13.53	16.98	16.48	17.29	16.07	17.22	20.91	16.12	16.89	17.63	19.4	19.83	19.74	19.14	18.38	17.97	18.26	19.04	21.08	18.5	20.64	18.59
Gosr2	17.41	18.89	16.86	15.55	16.87	18.19	14.63	17.92	19.82	16.74	18.84	17.41	20.82	19.43	18.45	17.19	19.16	17.66	17.89	18.47	19.12	19.75	19.14	16.38
Stard5	15.29	12.98	14.11	17.04	15.22	17.43	17.37	19.07	18.6	18.1	19.37	18.33	20.12	20.2	19.58	21.3	19.16	16.95	21.56	19.74	19.67	18.97	18.9	13.42
Fbl	17.36	17.63	17.18	17.26	17.85	17.34	13.83	17.13	20.73	15.03	17.6	16.09	17.27	21.28	17.5	16.82	20.73	17.74	18.03	17.06	18.44	19.37	21.35	21.77
Lage3	16.82	15.98	15.8	17.61	15.12	19.25	17.72	18.64	22.39	15.53	20.11	18.34	17.56	19.92	16.28	15.61	18.84	18.67	16.99	19.13	18.13	18.51	20.49	18.54
Jagn1	19.25	20.03	15.81	15.88	15.71	17.13	14.15	15.58	17.21	16.07	17.58	16.8	17.53	19.83	16.71	18.38	19.83	18.73	20.07	19.06	20.76	18.79	20.92	20.03
Ephx1	12.94	9.87	12.57	14.59	16.99	21.09	16.9	19.52	19.68	18.73	20.97	18.5	23.28	25.27	20.26	15.64	19.21	15.17	20.87	17.17	20.3	19.25	19.16	12.85
Echs1	17.27	14.25	13.61	17.81	15.68	20.85	18.61	18.93	20.55	20.01	19.98	20.59	18.62	18.97	17.96	17.29	17.84	16.04	16.36	18.49	17.69	18.03	19.84	15.2
Ppp1r14b	17.91	17.85	17.59	16.76	16.79	18.09	13.27	13.32	18.08	13.25	16.59	16.78	16.45	18.03	14.99	14.28	18.37	18.5	18.85	17.91	21.8	23.42	25.89	25.25
Mettl7a1	13.73	12.87	12.47	17.01	16.84	18.84	18.86	19.01	19.92	19.31	19.47	20.47	22.66	21.07	22.57	20.6	20.26	18.03	19.52	16.58	18.76	15.58	14.41	10.86
Nap1l4	17.61	17	16.75	16.17	16.88	17.47	15.39	18.57	21.57	16.43	20.12	17.75	18.91	20.94	18.49	16.24	18.58	17.35	17.79	17.84	17.56	19.42	20.1	14.68
Crb3	16.29	13.84	15.11	17.06	18.02	18.09	17.12	16.09	20.75	17.79	19.3	19.9	16.7	19.25	17.76	18.72	19.04	17.96	19.99	17.36	18.05	18.19	19.74	17.4
Tmem39a	16.24	18.7	14.92	16.18	15.74	16.74	15.17	19.5	21.03	14.91	16.46	18.68	20.89	21.14	17.84	17.01	18.58	19.22	18.61	20.57	19.94	18.72	17.95	14.21
Derl1	18.74	18.17	17.03	17.44	17.58	18.62	15.26	17.42	19.06	15.08	17.84	18.43	17.68	18.81	14.99	16.5	19.43	15.72	19.13	18.62	19.07	19.81	21.21	17.1
H6pd	19.21	18.6	19.19	17.46	19.43	21.89	13.32	17.07	19.3	15.06	16.78	15.09	15.97	15.5	15.58	17.01	18.71	12.47	21.23	17.49	19.58	22.57	21.14	19.06
Larp1	16.18	17.52	16.54	14.62	18.3	19.45	16.19	19.35	20.53	15.96	16.87	17.93	19.15	20.69	17.33	17.59	18.23	14.59	20.17	18.79	19.39	20.93	17.54	14.69
Sf3b1	15.52	16.29	18.38	16.16	18.94	21.7	17.17	20.27	21.42	17.28	20.14	18.43	20.52	19.9	16.98	16.15	16.37	13.04	18.45	17.42	17.72	19.23	18.09	12.89
Mospd3	15.96	15.66	16.76	18.91	17.4	21.55	16.18	20.93	23.66	17.93	19.89	21.07	19.53	23.82	18.36	16.73	15.21	13.16	15.45	16.07	18.18	18.48	15.68	11.84
Cnpy3	17.97	18.79	17.23	17.79	15.9	16.96	13.67	15.43	16.86	14.34	16.41	17.89	18.98	18.19	16.16	19.57	22.33	17.53	18.98	19.65	18.44	19.84	19.17	19.53
Mettl1	17.71	17.07	17.33	17.77	18.67	19.77	16.27	17.98	21.02	15.51	18.07	17.79	17.86	17.82	17.55	17.57	16.97	15.39	18.83	17.31	16.66	19.6	16.76	20.03
Tnfsf13	16.23	14.54	16.23	16.73	15.66	16.07	19.77	18.31	19.04	19.14	16.2	17.67	18.56	16.16	17.81	20.45	21.53	17.45	17.32	17.28	20.45	18.72	18.52	16.98
Igfbp2	17.43	13.67	15.35	15.93	17.2	15.11	10.65	17.55	19.65	11.71	19.62	15.69	19.88	14.97	14.91	15.36	21.63	15.69	26.16	18.55	24.03	21.61	24.01	20.09
Dpm2	15.71	16.26	15.9	17.37	16.44	15.63	14.88	17.26	18.27	14.3	17.08	20.74	20.15	18.16	17.51	16.47	17.44	15.49	19.39	20.67	19.54	19.56	22.48	19.38
Uchl5	14.17	16.36	15.31	20.58	18.17	19.96	16.32	17.36	21.5	17.37	19.78	18.6	18.49	22.48	17.49	15.86	17.54	15.69	15.67	17.77	19.95	18.9	17.74	12.9
Paip2	15.28	13.65	14.3	18.77	16.08	19.57	17.16	18.87	19.5	18.01	19.81	19.83	20.28	18.6	15.89	15.25	17.59	15.09	21.16	19.81	20.64	17.84	19.24	13.7
Cct6a	14.84	15.11	14.73	16.61	15.86	18.03	14.76	16.81	18.53	15.28	17.04	17.78	19.25	19.82	15.49	16.88	20.19	18.56	21.13	19.8	20.25	21.5	21.28	16.27
Aimp1	15.46	13.79	13.96	17.14	15.72	18.55	19.45	16.65	18.89	17.99	20.91	20.19	19.97	18.25	16.62	17.28	18.13	17.93	19.11	18.49	16.62	15.8	21.26	16.55
Dpy30	19.95	14.04	15.67	19.57	17.37	19.13	14.92	17.95	19.54	15.38	18.58	17.15	19.38	17.27	19.04	15.87	17.65	15.71	16.47	16.13	19.06	18.05	20.68	20.1
Eif1ax	16.01	16.16	17.66	17.93	17.55	16.3	15.76	16.58	20.23	17.6	17.15	17.7	15.64	18.52	15.34	14.79	17.8	17.06	20.68	17.21	20.28	20.69	20.27	19.59
Efhd2	15.35	14.48	15.13	14.38	17.24	15.74	12.8	14.24	17.35	17.4	16.66	16.24	18.1	17.42	19.41	19.69	28.05	16.97	25.29	16.85	19.43	20.3	19.38	16.51
Sumo3	16.54	18.48	15.98	17.61	17.04	20.12	15.62	17	18.65	16.68	15.4	16.62	17.78	18.88	14.94	18.08	19.82	16.85	19.36	17.86	19.3	18.58	18.85	18.3
Tmem165	18.19	16.3	15.17	17.41	17.29	18.83	15.52	17.09	18.95	15.82	17.29	18.39	17.39	19.21	17.54	15.16	17.08	17.06	19.71	18.63	20.69	20.39	18.93	16.15
Hbp1	17.16	13.71	16.21	16.63	17.32	19.27	17.63	18.02	18.99	15.65	19.78	18.01	19.1	20.08	15.49	16.33	18.22	14.55	19.49	20.13	19.21	18.54	21.22	13.4
Atraid	17.26	13.42	13.83	15.98	14.45	20.38	17.2	20.39	17.94	17.71	20.43	18.3	18.94	17.73	18.89	16.68	19.65	18.26	19.09	18.83	17.58	15.67	19.64	15.8
Ccnd1	15.73	16.76	13.63	14.54	15.66	17.96	10.03	15.52	20.38	13.06	19.44	17.19	22.64	25.59	16.73	17.11	21.13	14.6	18.24	18.14	21.27	22.24	21.42	14.34
Pitpna	16.85	16.5	16.68	17.26	18.2	19.95	14.72	17.88	18.59	16.13	17.19	16.8	19.06	18.56	17.26	17.68	19.9	16.52	19.21	16.77	18.68	18.32	18.1	16.22
Babam2	14.78	15.74	16.37	17.36	18.44	17.76	17.01	17.97	20.15	15.96	18.55	16.49	18.82	19.96	19.28	17.77	19.53	16.86	18.76	15.44	18.04	17.84	17.9	16.09
Lap3	14.22	16.02	15.71	15.05	16.22	16.86	13.97	16.98	17.26	13.25	19.8	19.17	23.2	20.37	14.34	13.52	16.93	16.83	18.42	21.99	22.53	21.94	22.53	15.7
Abhd17a	14.94	14.64	14.08	16.89	16.33	17.02	14.26	17.28	20.65	15.3	17.75	16.42	17.15	21.24	18.29	14.86	19.36	17.43	17.37	18.21	19.88	21.36	22.37	19.71
Eif2s3x	15.62	16.5	16.7	15.68	17.38	19.36	15.32	18.2	19.78	17.12	18.24	17.59	19.2	19.98	16.15	16.55	17.67	14.39	19.18	19.11	18.93	19.88	19.68	14.2
Ankrd13a	16.71	16.18	14.4	17.09	16.68	18.84	16.99	19.4	20.08	16.35	18.34	17.96	17.93	20.64	17.39	15.17	18.78	15.04	18.76	17.05	18.64	19.74	19.17	14.35
Nudc	15.72	15.61	14.19	16.11	15.94	17.39	13.79	17.04	16.84	16.06	17.35	17.61	19.07	19.38	16.37	19.16	22.06	18.44	19.78	16.99	18.65	17.93	20.38	19.79
Cd81	15.52	13.43	14.96	16.58	16.37	25.71	13.6	14.76	17.29	13.55	17.72	14.85	19.6	20.18	15.14	13.42	18.06	13.35	23.71	20.2	20.78	21.05	24.62	16.9
Nrd1	14.9	16.32	14.71	17.09	16.88	19.98	15.86	18.46	21.31	17.86	18.55	17.65	19.05	21.39	17.32	18.27	17.19	15.08	18.7	16.98	18.76	19.2	16.55	13.2
Tmem106c	17.72	14.13	15.41	17.46	16.48	18.81	16.32	18.37	19.39	14.92	17.91	17.11	18.47	17.44	16.9	16.67	17.68	15.5	16.05	17.97	21.93	20.69	19.41	17.91
Tpm4	12.93	13.76	15.52	15.94	19.15	17.18	12.04	15.38	15.58	13.24	14.75	15.14	17.83	17.92	13.78	14.53	19.7	16.7	27.61	20.43	25.94	24.76	23.58	17.12
Cdc26	16.59	17.04	17.28	16.71	17.77	15.29	15.01	16.56	18.48	15.47	16.94	16.99	16.96	19.23	16.92	16.26	19.95	16.68	21.75	20.63	17.7	17.15	20.06	16.92
Gnb1	15.13	15.97	15.67	16.47	16.75	18.3	14.64	16.81	18.98	14.92	16.09	15.57	16.88	17.66	13.79	15.25	18.42	14.62	22.78	20.95	21.3	21.31	22.58	18.97
Txndc11	16.9	16.23	15.98	15.68	15.32	18.97	14.3	15.94	19.72	13.97	18.42	17.29	19.93	21.65	15.47	17.47	19.08	16.83	17.1	17.77	20.76	19.73	18.61	16.66
Stxbp2	15.7	14.02	16.64	15.83	17.54	19.48	16.25	18.82	21.61	17.26	19.17	18.45	19.43	16.86	17.29	17.17	17.25	13.41	20.48	16.11	16.96	19.73	18.28	15.88
Hars	17.52	16.37	16.12	17.1	18.58	17.93	14.38	19.13	20.57	16.09	17.52	16.56	17.68	19.69	17.88	15.34	18.04	15.78	16.99	17.09	18.5	18.94	18.57	17.02
Tra2b	16.02	16.11	14.25	15.91	15.31	18.24	16	17.46	20.15	14.49	17.92	17.77	21.92	23.39	18.3	16.51	18.15	19.44	17.1	19.41	19.25	16.27	17.82	12.15
Prr13	17.97	18.75	20.54	19.03	20.9	19.43	15.25	16.18	17.6	14.08	17.39	16.17	16.81	14.2	13.09	15.39	20.22	14.19	19.38	19.15	16.36	19.47	20.63	17.14
Crisp1	0.63	1.04	0.98	0.78	1.08	265.63	0.84	1.26	1.65	0.77	0.75	0.85	0.47	134.21	0.68	0.98	0.41	1.07	0.74	1	1.13	0.74	1.03	0.52
Rnf149	18.58	16.75	16.84	21.12	20.09	23.6	18.27	20.38	21.18	16.26	15.81	16.87	15.84	17.33	15.21	14.41	15.59	12.68	18.02	15.61	15.82	19.13	19.64	13.51
Nsa2	14.6	13.7	15.26	16.99	17.5	19.06	17.63	17.41	19.43	17.8	20.06	18.23	19.74	20.43	15.19	16.33	19.55	15.19	21.7	18.64	17.01	16.5	17.04	13.51
St14	13.55	14.29	16.68	12.87	18.68	17.4	13.53	14.56	16.52	13.52	15.4	14.64	16.48	15.95	13.89	15.78	20.66	15.15	28.57	19.59	22.89	23.75	24.39	19.7
Fpgs	17.28	16.9	15.94	16.05	16.66	19.13	16.5	18.87	20.93	14.84	16.64	18.29	16.03	16.81	15.45	15.33	17.65	15.47	20.53	18.46	18.82	20.25	19.72	15.73
Krcc1	16.79	15.45	14.73	18.97	18.96	18.09	18.21	18.69	18.71	18.51	17.14	20.79	18.14	18.16	16.05	14.79	15.76	15.14	20.26	18.55	18.43	17.46	18.3	11.83
Mrpl36	17.84	17.83	17.24	16.39	16.09	15.54	14.49	14.28	14.88	13.67	17.62	14.36	14.73	16.49	14.63	14.94	19.65	17.79	18.9	20.17	22.07	21.53	23.06	23.72
Drg1	16.52	15.09	16.09	17.17	17.71	20.05	17.21	17.44	17.43	17.8	17.34	18.48	16.7	16.87	16.13	15.56	17.4	16.84	17.44	17.6	18.21	19.54	20.34	16.84
Fndc3a	15.26	16.35	17.17	15.57	17.79	20.12	16.78	19.54	21.79	17.57	18.28	17.64	20	20.89	17.11	16.42	16.71	14.03	17.96	18.49	17.24	17.76	16.43	10.58
Cdc42se1	15.86	15.77	14.19	15.73	17.48	18.58	14.77	17.65	18.48	15.92	16.61	17.5	19.05	19.98	16	16.16	19.37	15.48	20.04	18.71	20.28	19.82	17.86	15.88
Ctnna1	14.96	15.2	16.67	16.2	17.59	19.07	15.3	17.84	19.06	15.04	17.24	16.14	16.91	17.05	15.16	15.17	18.15	13.05	24.08	19.63	20.08	20.82	21.21	15.51
Ogt	15.33	14.19	15.78	15.89	18.66	20.12	18.81	20.85	21.17	16.52	19.95	18.07	18.05	18.18	14.93	17.95	14.99	11.64	19.95	19	17.97	18.09	18.86	12.03
Esp1	25.68	13.83	10.74	26.37	6.42	13.76	7.24	7.72	10.2	4.68	13.45	13.61	51.05	13.4	9.88	13.55	35.3	30.65	21.22	14.17	18.82	21.7	23.88	9.65
Magoh	13.85	16.37	15.6	16.96	17.61	18.07	15.26	14.93	20.74	16.3	18.63	16.68	18.53	20.98	14.04	16.52	20.65	17.16	18.4	15.66	17.76	16.62	19.74	19.78
Dnaja2	13.57	14.17	13.58	15.27	16.71	16.41	15.71	17.04	18.42	18.44	21.6	19.02	22.01	21.66	18.44	18.75	20.88	18.64	18.12	17.41	18.03	15.18	16.44	11.08
Mrps18b	15.55	18.72	17.24	15.35	15.5	13.66	13.15	15.8	17.16	14.42	17.18	17.37	17.06	16.12	17.06	17.97	19.67	18.24	18.64	19.11	18.72	19.19	21.83	20.73
Adgrg1	16.88	13.78	15.38	17.89	16.21	21.89	18.3	19.63	22.11	17.07	18.3	15.94	19.04	17.25	15.75	17.73	16.77	11.41	17.2	16.46	17.74	19.39	19.14	14.01
Pcna	15.75	11.9	12	23.72	16.08	24.28	12.13	16.38	21.83	12.5	13.88	16.04	18.75	27.51	16.12	10.34	15.47	10.89	16.09	14.76	24.56	26.14	23.29	14.68
Mrpl39	14.99	14.73	14.08	17.41	19.29	19.91	15.3	17.88	19.66	15.9	18.55	19.86	18.91	21.87	16.79	16.33	14.63	15.8	18.7	17.77	17.93	16.67	18.65	13.23
Isca2	16.63	17.42	17.62	20.03	16.1	17.36	14.91	17.71	18.34	15.44	17.26	17.92	16.39	17	15.56	15.96	18.16	16.68	17.83	17.54	17.72	17.22	18.93	18.84
Rab11b	15.04	15.33	16.72	18.26	17.39	19.8	15.8	16.98	18.5	16.87	17.86	15.43	18.26	17.14	16.4	16.66	17.37	13.94	21.31	16.4	19.64	20.01	18.49	14.63
Fam98a	16.74	16.98	17.48	16.89	15.66	17.38	14.03	17.45	20.4	14.87	17.27	17.19	18.24	19.77	16.13	17.46	17.4	16.65	17.87	19.38	18.65	18.5	17.39	13.89
Ywhab	15.92	15.89	16.29	16.05	15.6	19.5	13.27	16.53	18.32	14.98	16.94	15.83	18.86	19.8	16.28	17.93	19.84	16.59	20.29	17.31	20.13	18.5	18.52	14.31
Eid1	16.63	17.3	15.07	19.01	16.87	19.36	15.33	18.37	19.43	15.72	18.83	17.12	17.2	19.06	15.13	14.55	14.65	13.64	18.82	17.8	18.26	19.11	21.19	14.72
Rps6ka1	14.16	16.68	15.36	15.53	18.71	16.94	11.46	14.92	17.07	14.19	19.53	15.38	17.53	19.27	17.68	16.9	19.23	17.54	19.97	16.62	21.03	19.5	21.47	16.13
Cab39l	16.38	15.86	16	18.48	17.14	19.47	16.75	19	19.85	15.5	19.13	17.51	17.87	19.85	15.41	14.21	13.81	12.84	15.97	18.58	19.1	19.12	18.81	15.96
Bcas2	14.9	13.59	15.44	17.75	17.93	19.68	17.51	17.14	19.29	16.3	18.56	17.3	18.24	18.63	16.15	15.14	18.41	16.68	16.49	18.49	19.83	15.27	18.15	15.64
Pttg1ip	15.02	14.82	14.33	15.81	16.33	19.55	15.15	16.56	18.16	15.95	18.59	17.49	18.45	20.1	17.22	16.53	18.28	15.89	20.22	18.51	18.29	18.4	17.86	14.7
Sec24c	16.13	16.98	15.48	13.76	16.27	17.73	14.14	16.52	18	16	17.78	17.17	18.73	18.41	17.38	17.69	18.68	15.3	20	19.14	18.16	19.49	19.35	13.92
Urah	16.12	16.21	18.07	17.79	17.13	16.02	16.9	17.06	17.45	14.36	18.74	15.98	16.4	15.07	14.08	14.65	18.17	16.19	15.26	22.96	16.55	21.03	18.75	21.17
Rnf7	18.7	16.49	15.75	18.25	16.73	18.27	14.31	15.98	17.27	15.06	16.01	16.14	15.92	17.59	14.27	15.97	19.32	18.24	16.23	20.85	17.75	18.96	20.23	17.78
Wdr61	16.34	15.82	14.56	18.18	16.04	17.65	15.07	18.64	17.42	16.16	19.73	17.19	16.92	18.14	17.08	15.2	16.51	17.81	16.09	17.15	18.05	17.5	20.93	16.66
Map1lc3a	16.64	14.66	15.07	15.96	15.25	20.86	15.27	15.09	16.34	15.66	15.87	15.98	15.96	18.57	16.77	17.4	18.58	19.07	22.77	15.59	17.71	16.77	20.16	18.75
Mtch2	14.91	15.73	15.79	17.05	17.29	18.52	15.07	16.26	16.57	15.12	17.23	16.63	16.57	18.55	14.61	16.25	18.44	16.42	17.46	18.65	18.47	19.28	20.62	18.85
Ppp2r5c	15.94	14.87	15.35	17.69	18.64	18.62	16.81	18.82	19.95	16.45	19	16.97	17.69	18.82	17.02	15.1	16.97	14.29	16.27	15.92	17.52	18.92	18.08	13.94
Dynlt3	17.44	17.87	18.27	17.45	17.05	21.08	16.19	19.44	19.98	16.21	17	16.64	16.03	17.08	14.51	13.6	14.17	12.4	18.75	17.54	18.64	20.54	18.77	12.61
Ndufa2	15.32	11.73	13.81	14.55	15.2	18.35	14.11	14.81	18.67	13.33	17.37	18.09	15.06	16.1	13.94	16.42	20.13	20.3	17.64	16.53	19.86	18.51	21.98	26.91
Serbp1	14.76	15.83	15.43	17.77	17.8	19.05	17	17.62	18.44	17.55	17.41	17.1	18.31	20.53	16.39	15.21	16.82	14.96	17.93	15.84	17.82	17.35	17.72	13.9
Mbd1	15.13	13.62	13.85	16.14	18.28	19.1	16.07	18.85	19.7	15.81	17.78	18.21	19.19	17.42	16.62	15.65	14.46	13.48	21.5	17.92	18.91	21.42	18.65	10.42
Ifrd2	15.27	15.38	13.89	14.6	14.74	17.06	11.79	16.09	18.15	15.4	17.24	17.19	18.87	22.68	15.8	15.82	18.32	16.99	16.38	18.49	20.08	19.44	20.49	17.81
Lmo2	15.3	14.48	13.67	18.15	16.31	19.2	18.49	19.67	18.57	16.93	17.55	16.82	17.73	15.22	15.78	15.93	17.84	15.52	18.76	17.76	16.1	19.26	17.18	15.21
Irf3	17.01	15.54	14.71	14.73	14.81	16.09	13.2	17.16	16.48	14.4	17.55	17.2	17.77	16.84	17.02	19.31	18.94	16.68	20.76	18.65	18.94	17.55	18.69	17.3
Lyz1	17.79	14.58	19.05	21.86	13.67	18.23	11.94	14.74	16.89	14.17	20.12	11.16	14.24	18.86	13.69	16.31	27.76	13.69	17.4	16.93	17.47	17.84	20.99	17.9
Ppp3r1	15.75	16.03	14.25	16.35	17.64	18.3	16.4	17.79	19.54	16.09	16.91	17.75	18.43	20.04	17.62	14.04	16.47	16.18	18.27	17.95	17.83	17.99	17.24	12.32
Snrpd3	15.27	17.53	15.15	16.72	14.99	17.86	12.11	14.6	17.36	14.12	15.17	16.79	16.97	18.44	12.35	15.54	18.24	18.53	18.73	20.03	20.6	19.03	22.24	18.64
Chp1	15.87	17.13	17.02	15.74	18.24	16.42	14.45	17.16	19.24	15.02	14.33	17.1	15.29	14.89	15.92	15.95	17.5	14.79	20.89	20.07	18.75	19.77	17.84	17.59
Nfe2l1	13.28	13.23	14.59	13.75	17.46	16.85	15.99	18.16	18.67	17.35	16.94	17.74	18.41	16.13	16.49	17.22	19.64	14.04	24.66	17.16	17.98	18.44	18.4	14.01
Hp1bp3	15.19	15.1	14.83	15.71	16.77	19.75	15.46	18.08	18.7	16.39	17.47	17.27	20.17	20.61	16.59	16.19	16.88	13.39	19.45	16.45	18.98	17.77	17.45	11.86
Sp100	16.81	14.1	18.01	18.17	17	22.23	15.19	20.49	20.29	16.62	16.05	14.1	19.08	14.96	11.41	15.39	17.24	8.97	18.76	20.19	15.73	24.96	19.15	11.58
Adk	15.27	16.43	13.95	17.83	17.52	17.35	14.84	16.79	20.07	15.04	19.07	15.91	16.38	19.17	16.59	13.77	16.97	17.29	15.52	17.36	19.26	19.58	19.6	14.8
Tgif1	13.65	14.07	17.49	17.95	18.13	17.23	14.25	15.82	15.32	15.08	17.2	17.67	16.69	13.56	15.98	18.58	21.22	13	19.2	17.07	18.63	21.53	20.28	16.71
C1qbp	16	14.85	16.47	16.31	18.34	19.76	14.7	15.84	18.25	16.88	17.53	15.67	18.91	19.66	14.77	14.66	16.71	15.45	16.33	17.86	16.82	18.79	19.79	15.83
Rab14	16.02	15.54	15.63	16.62	17.1	19.39	15.86	16.96	19.24	16.18	17.12	16.88	17.97	17.9	15.03	15.34	17.2	14.19	19.22	16.84	18.13	18.94	19.37	13.15
Fcgbp	15.34	15.19	19.02	13.73	11.37	14.73	13.1	14.88	17.96	12.17	14.19	16.22	23.59	18.05	11.36	19.31	16.85	14.32	21.67	21.65	22.49	21.18	21.51	15.75
Cited2	19.56	16.18	21.57	22.16	17.41	22.92	17.3	18.87	18.23	16.44	18.98	16.71	14.86	14.33	14.46	15.94	12.56	11.69	15.02	14.09	13.72	19.74	20.18	12.42
Bin1	16.7	16.25	14.96	17.04	15.93	17.59	15.94	18.61	18.95	16.35	18.45	16.38	16.32	17.8	16.15	15.62	16.73	15.66	17.93	15.92	17.92	18.59	17.98	15.43
Hexa	14.21	13.02	15.81	16.9	16.23	18.19	15.31	16.24	18.16	15.81	18.05	15.09	17.36	15.54	16	15.73	22.4	14.95	20.42	17.84	16.72	18.62	19.87	16.71
Camsap3	18.34	15.9	17.03	16.62	17.28	23.33	15.09	19.15	20.62	16.01	18.78	15.85	16.27	16.38	14.38	17.34	15.86	11.36	16.26	16.13	15.95	18.57	18.14	14.23
Dpp4	14.57	15.26	13.62	16.94	17.65	20.3	17.1	20.26	23.94	17.63	19.69	16.59	19.35	20.09	16.23	15.18	14.06	11.81	16.42	15.77	16.73	18.45	16.18	10.73
Tprgl	14.15	13.04	14.54	15.33	15.55	17.39	15.33	16.99	17.08	14.57	15.33	15.43	15.71	15.12	14.48	15.11	20.43	16.59	22.21	18.11	21	21.53	20.75	18.66
Degs1	14.66	14.85	15.34	15.66	18.81	16.3	13.73	13.84	19.37	14.68	15.86	15.26	15.05	16.64	16.08	15.05	18.85	16.18	24.29	16.59	21.23	21.9	17.71	16.1
Deaf1	15.27	14.41	13.44	15.46	15.87	20.11	16.46	19.88	19.64	16.95	18.04	17.53	19.27	21.37	18.02	16.16	16.32	14.31	16.58	15.73	16.79	16.76	17.31	12.15
Naa80	16.78	17.12	18.51	15.48	14.63	18.6	13.54	15.08	16.68	13.26	14.88	13.93	19.62	19.62	14.77	21.36	19.11	14.62	19.72	18.85	19.71	17.74	16.33	13.84
Ppp1r15b	15.22	15.09	13.64	13.71	16.39	18.47	15.23	17.24	19.23	15.66	16.62	17.72	18.13	19.97	17.75	17.03	16.93	15.47	17.8	18.61	18.74	18.07	16.99	13.74
Fam84b	14.49	13.67	12.35	14.21	18.23	16.54	16.18	17.39	20.09	15.06	16.03	17.68	19.49	19.12	16.68	16.82	17.62	16.43	20.42	19.17	18.64	19.27	16.23	11.52
Rnps1	13.59	15.61	15.09	15.68	17.41	17.62	13.08	16.97	19.26	13.69	16.54	16.09	18.23	19.64	15.43	15.89	17.79	13.77	18.4	18.43	19.54	18.49	20.62	16.13
Cks1b	17.53	13.87	12.77	20.2	12.71	19.07	12.67	15.59	20.51	14.44	14.61	16.4	17.82	22.8	17.96	12.37	19.44	14.72	13.4	13.04	20.25	20.84	22.54	17.37
Taf9	15.34	14.66	16.11	16.79	18.42	17.29	15.11	16.5	19.5	15.49	18.61	17.69	16.04	17.69	15.27	13.42	18.31	15.67	17.39	16.26	18.88	17.87	18.31	15.71
Esp23	14.14	14.89	7.4	20.22	9.59	11.04	16.95	14.82	18.49	19.8	22.42	28.59	24.81	14.86	7.28	16.92	8.61	19.06	8.79	29.55	22.2	13	26.12	12.41
Prkcsh	14.2	15.41	15.64	15.31	17.01	18.33	14.34	17.97	18.5	14.5	16.01	15.59	17.14	18.22	17.06	16.73	16.81	13.64	18.99	17.4	18.28	19.67	18.48	16.51
Aldh18a1	12.51	13.41	13.38	14.46	17.63	18.22	17.15	19.73	20.7	17.51	18.52	18.25	19.08	19.72	20.07	14.21	16.01	14.47	15.78	15.09	17.26	17.93	15.94	14.62
Tbc1d15	14.89	13.52	14.33	17.09	18.5	19.78	15.92	19.18	20.21	17.32	19.46	18.46	17.93	19.89	15.9	14.63	14.71	13.96	16.48	17.15	16.92	17.91	16.49	10.98
Yif1a	16.46	16.1	15.67	15.17	15.72	16.04	13.87	15.52	18.11	14.26	17.54	16.49	17.25	15.79	15.85	16.31	19.07	17.44	16.56	18.06	20.13	17.25	17.99	18.21
Prelid3b	16.27	16.7	15.97	16.19	17.08	18.33	14.91	15.46	18.92	15.03	16.8	16.68	15.56	18.35	15.17	14.04	15.65	15.32	15.42	17.23	19.69	18.06	20.29	17.49
Ide	15.71	15.88	15.29	16.27	16.44	18.03	14.34	17.18	19.37	14.76	17.25	16.65	17.55	18.58	16.62	15.39	16.65	14.18	18.42	18.03	18.17	19.71	17.36	12.48
Slc39a11	15.92	16.47	15.14	17.17	15.56	19.67	13.52	17.73	20.11	14.02	16.51	17.16	16.39	18.24	17.71	14.49	16.93	13.6	14.58	17.87	18.07	20.27	17.62	15.1
Acaa1a	15.07	13.26	14.98	14.74	15.9	17.02	14.93	14.96	17.93	14.09	15.95	17.28	17.55	16.02	17.12	15.51	17.46	16.3	18.81	18.64	18.84	19.09	20.38	17.55
Eif4e2	14.11	14.12	16.81	14.94	16.89	15.69	13.26	16.62	16.96	12.5	15.31	15.99	15.95	16.9	15.53	15.06	19.52	16.36	18.02	18.44	19.73	20.51	20.48	18.91
Sf3b5	16.45	13.41	14.39	15.87	16.62	18.2	13.82	16.98	17.86	13.67	17.24	14.87	15.48	17.7	14.74	14.38	18.07	16	17.89	16.03	20.45	16.68	22.3	19.49
Vmac	15.4	13.52	14.01	15.32	15.88	16.89	15.37	18.25	19.5	16.13	17.57	17.6	16.73	19.77	17.25	17.16	16.81	15.29	16.57	15.79	17.38	16.98	17.26	15.82
Mxd4	13.68	13.26	12.2	13.27	15.67	18.29	15.17	18.52	19.32	15.24	17.2	16.68	20.08	18.77	16.07	16.3	17.38	14.57	21.23	17.45	17.56	20	17.23	12.89
Pik3r1	16.42	15.77	16.05	16.99	18.2	20.03	14.26	18.05	20.48	13.11	14.71	14.14	15.31	16.46	13.21	14.83	15.84	12.32	20.71	16.63	17.87	22.58	20.38	13.36
Anp32a	16.28	16.59	17.46	17.17	18.35	19.14	15.73	17.48	18.41	15.46	16.94	16.31	16.5	17.74	13.66	14.38	16.78	12.78	17.75	15.71	14.96	16.63	18.41	16.54
Tsc22d1	17.63	14.53	15.6	15.64	15.11	17.88	12.3	15.42	15.57	12.23	15.35	16.52	18.84	17.9	14.37	15.85	15.83	13.41	21.37	20.38	19.73	19.42	20.75	15.53
Cog6	15.46	15.27	15.36	16.29	16.48	17.92	14.1	17.32	19.18	15.27	18.03	17.09	17.36	18.57	16.4	14.73	17.43	15.48	15.37	17.43	17.7	17.68	17.52	13.57
Tspan12	17.18	16.62	17.89	19.82	19.51	21.24	15.89	18.65	19.59	13.03	16.37	16.75	14.2	16.64	11.87	11.67	11.92	9.18	16.97	17.85	17.01	21.7	21.04	14.12
Tpm2	12.8	11.13	13.36	17.52	18.35	16.93	12.63	22.53	21.89	14.86	18.04	16.51	21.53	17.06	15.14	16.63	17.33	12.13	20.22	13.61	20.19	15.37	17.85	13.09
Kxd1	15.28	13.63	14.15	15.26	16.56	19.08	16.42	17.58	18.87	16.91	18.64	17.39	18.7	18.07	15.57	15.67	18.15	15.68	17.55	16.74	15.49	16.23	15.95	12.71
Mrpl53	17.06	14.76	15.29	18.49	15.62	15.99	13.75	15.73	16.56	16.1	13.47	14.81	14.11	14.4	16.42	13.76	19.91	16.04	17.98	16.65	18.54	17.79	20.29	22.53
Yipf2	14.75	14.6	14.96	17.04	16.62	19.73	15.54	18.25	18.08	16.67	18.93	17.86	20.42	19.47	16.64	15.86	15.71	14.29	15.03	15.18	13.88	15.82	15.72	14.98
Cadm4	14.34	11.02	10.93	14.34	14.85	15.07	14.71	16.79	18.15	16.52	20.81	20.25	21.72	19.41	16.76	15.57	17.6	15.72	18.02	17.5	19.53	16.32	16.24	13.54
Cycs	17.43	21.78	17.25	15.04	20.21	15.17	12.61	15.4	17.17	13.65	14.35	15.8	13.55	16.43	16.14	12.71	16.89	16.24	14.93	17.95	18.94	17.13	17.41	21.26
Ufd1	15.1	16.9	14.21	15.34	18.59	16.35	13.21	16.71	19.35	14.38	19.43	17.45	18.48	19.9	18.55	17.18	18.03	14.7	15.66	15.44	15.37	16.04	15.39	13.39
Mylip	15.89	13.79	17.4	16.27	16.24	19.95	14.7	17.2	15.81	15.13	17.34	16.09	17.44	17.11	12.65	17.57	18.98	13.95	19.18	17.7	15.94	17.46	17.99	13.08
Sorbs3	13.96	13.49	18.1	14.39	19.87	20.27	13.13	15.59	18.25	15.55	19.71	17.47	16.79	21.19	15.74	17.36	17.04	10.79	16.14	17.14	16.12	16.52	15.83	14.41
Ces1e	15.09	12.64	11.88	14.07	12.87	16.25	15.63	16.46	15.68	16.92	17.49	17.71	19.32	18.05	16.86	18.65	17.97	18.75	19.32	17.85	18.68	16.44	17.1	13.02
Ap3m1	15.61	15.26	14.32	15.49	16.7	17.51	15.3	18.35	20.78	16.23	18.56	18.14	17.81	18.56	15.57	14.19	15.85	13.9	16.45	17.28	15.98	17.59	16.44	12.39
Crls1	13.3	16.11	16.03	15.35	16.81	15.68	16.04	18.52	18.39	16.43	17.52	16.54	15.96	16.28	15.33	13.68	13.82	15.26	17.97	17.95	20.41	18.68	17.43	14.48
Immp1l	18.72	13.74	14.07	17.62	15.22	17.9	14.81	16.41	15.26	17.2	17.93	17.85	17.58	17.32	14.91	13.21	17.09	17.82	15.75	16.46	16.94	16.6	17.29	15.98
Cers2	14.44	14.31	15.35	16.2	16.37	18.86	14.72	16.17	18.05	15.97	16.09	16.56	16.74	19.56	14.91	15.84	17.55	14.42	19.17	17.46	17.37	17.74	16.12	13.3
Mrpl33	16.53	13.73	15.15	16.03	15.13	13.57	12.56	16.13	17.2	17.48	15.47	16.97	15.49	14.64	14.47	15.75	23.12	20.61	17.43	16.11	16.18	14.14	18.91	20.23
Pdcd6ip	14.84	15.13	15.16	14.54	16.76	18.53	13.92	16.61	18.33	14.1	16.12	15.48	16.91	17.97	16.68	15.89	17.31	13.4	19.63	16.7	17.98	19.3	18.12	13.46
Foxc1	15.62	14.96	12.89	14.58	18.07	19.74	15.13	17.65	18.76	14.24	16.77	17.47	16.6	17.32	16.17	14.52	15.09	14.17	20.82	15.97	17.77	17.31	18.61	12.43
Thop1	14.69	15.6	15.01	14	17.13	17.92	13.08	16.72	18.51	13.88	16.03	14.85	14.79	17.44	17.24	12.32	16.03	14.04	15.72	17.57	19.4	22.42	20.02	18.21
Isoc2a	13.06	13.27	13.3	12.74	14.76	14.91	13.9	16.21	15.72	14.01	16.51	16.93	17.17	15.89	17.2	16.11	17.33	16.27	19.16	19.13	20.31	18.91	20.64	19.01
Gucy2c	17.02	19.05	17.28	16.11	18.5	18.14	14.66	18.8	19.02	13.88	17.26	15.16	12.93	16.78	15.22	12.82	14.43	12.79	14.13	15.79	16.02	21.07	18.39	17.07
Sptssa	15.91	12.67	13.31	17.74	17.83	19.04	17.97	16.94	17.71	16.66	17.71	17.61	16.06	18.86	16.84	13.16	15.96	16.03	16.86	14.99	17.63	16.28	16.85	11.37
Bzw1	13.97	15.66	15.4	15.97	16.07	17.39	13.76	17.25	18.89	14.23	15.76	15.78	15.94	17.56	14.85	14.33	16.33	13.54	20.53	18.18	18.55	19.5	19.24	12.97
Marveld3	15.84	13.83	13.63	14.63	16.41	15.35	13.88	14.69	16.14	15.19	17.08	16.58	16.87	15.64	14.39	18.32	17.86	14.68	20.04	19.31	19.93	18.6	17.6	14.86
Pdzk1ip1	16.29	12.89	13.47	16.67	16.58	15.98	17.23	17.79	19.68	16.92	19.26	18.17	18.39	15.34	14.98	13.71	16.02	13.96	17.09	16.66	15.16	14.38	16.45	18.02
Cops4	16.32	15.66	14.22	16.18	16.32	17.14	13.84	16.72	19.54	14.81	17.98	15.25	15.99	18.4	14.23	14.4	17.21	14.61	16.23	17.1	16.67	18.09	17.61	16.29
Wdyhv1	14.27	12.57	12.8	15.74	16.6	14.82	18.39	17.1	17.48	16.63	17.49	17.98	16.94	16.27	16.98	17.38	16.52	15.61	17.12	18.33	18.22	15.19	15.66	14.52
Bsdc1	15.19	13.45	15.91	13.75	16.51	16.2	15.49	17.19	16.86	16.15	16.58	16.34	16.08	14.85	14.09	16.2	17.94	14.5	20.65	18.82	17.88	18.63	16.52	14.66
Farsb	15.93	16.64	13.35	18.13	15.93	17.15	13.92	17.5	17.17	13.41	18.27	16.75	17.08	16.73	14.11	13.81	16.06	14.52	16.57	17.07	17.92	17.19	19.79	15.07
Klhdc3	14.99	15.06	14.63	15.13	17.33	16.73	15.93	17.25	17.56	17.77	18.87	19.61	17.49	18.95	17.61	14.77	15.68	14.89	16.04	13.78	16.62	14.63	16.32	12.42
Dsp	12.68	14.58	14.56	12.3	16.35	16.68	14.07	16.02	17.12	14.1	16.77	14.69	18.37	16.23	14.25	17.14	17.37	13.66	23.08	19.79	19.81	20.22	17.76	12.34
Zfp207	14.31	14.9	14.63	15.39	16.45	17.6	15.31	18.87	19.63	14.67	17.49	15.44	18.54	19.96	14.65	15.06	15.96	12.85	17.69	17.87	17.35	16.31	16.48	12.11
Sirt2	13.6	14.19	14.43	15.83	13.95	18.33	14.69	14.96	16.86	14.56	15.74	16.14	17.39	15.97	15.84	17.52	19.37	15.5	18.1	17.09	18.18	18.28	17.1	15.82
Tmem208	20.08	15.61	14.86	15.8	14.76	15.31	12.04	13.06	15.66	14.9	14.2	13.35	14.57	16.2	12.79	15.57	17.29	16.75	17.6	20.34	19.82	15.91	19.56	23.39
Cdipt	16.92	16.23	15.49	14.54	14.18	16.81	13.29	16.37	18.62	15.14	15.42	15.46	16.53	17.17	15.07	15.39	16.89	15.77	17.73	16.48	17.73	17.8	17.84	16.51
Acsl1	12.31	12.6	12.9	13.97	14.04	15.5	12.74	15.06	15.74	15.42	17.89	16.58	21.39	22.58	17.23	18.54	18.34	15.96	20.91	17.97	18.45	15.39	17.02	10.69
Txnl1	14.95	14.34	14.41	16.29	14.92	17	15.09	15.56	17.65	15.51	16.94	17.19	18.23	17.72	17.46	14.47	16.74	16.48	17.23	16.19	16.99	17.08	17.02	13.68
B4galt1	19.3	17.4	17.39	13.94	14.15	17.38	19.6	21.25	16.84	19.29	20.34	17.58	15.72	12.6	12.92	13.2	17.56	13.99	18.44	12.86	14.77	14.34	14.29	13.75
Ddt	16.34	13.76	15.02	16.73	14.37	16.3	14.34	16.85	16.54	13.19	18.14	16.73	16.66	13.45	14.45	15.08	16.86	15.14	17.43	17.69	17.44	17.89	19	19.19
Abhd14b	14.43	12.04	13.58	18.21	14.08	24.38	17.73	17.16	17.51	17.91	19.2	18.73	20.63	19.47	14.94	16.87	15.15	11.64	14.82	14.24	13.48	13.81	15.79	12.66
Zcrb1	16	13.14	15.53	15.75	17.88	16.67	14.05	15.91	16.95	16.69	18.7	17.62	15.77	19.54	14.58	16.5	14.82	14.4	16.31	14.82	16.69	16.59	17.57	15.95
Mbd3	15.78	14.54	15.3	14.88	13.64	19.2	11.59	15.45	15.65	14.47	15.43	14.15	17.04	18.9	15.71	14.62	17.41	14.78	18.35	16.89	18.34	18.42	21.05	16.75
Aplp2	13.9	12.23	14.44	16.86	17.64	19.73	15.1	17.41	19.11	15.7	16.31	15.92	18.84	19.73	15.07	14.6	16.7	10.53	17.7	16.26	17.33	18.18	17.4	11.27
Slc25a28	14.25	12.85	14.94	13.89	15.44	19.5	14.43	16.56	18.22	14.04	16.9	18.33	18.44	17.29	15.88	16.34	16.42	14.68	17.28	14.96	17.03	18.18	16.67	15.41
Anapc5	13.25	9.81	11.52	14.57	15.4	18.53	14.02	16.6	18.81	14.63	16.85	15.18	19.24	20.75	17.11	15.05	18.46	15.24	18.24	15.63	19.87	17.91	18.19	12.88
Acly	13.94	14.82	14.19	14.26	16.58	18.18	13.51	16.55	21.25	14.76	17.55	15.99	17.06	21.9	19.2	15.12	16.13	12.65	15.82	15.29	15.81	17.7	16.38	12.41
Ndufs8	14.65	13.73	14.62	14.16	15.28	18.49	13.03	14.55	17.43	12.59	16.97	14.64	16.16	15.4	13.53	16.62	18.63	14.17	18.13	16.68	17.24	18.05	19.48	22.36
Pccb	14.32	11.84	12.32	14.2	13.9	17.43	16.05	16.66	17.31	14.71	17.02	17.06	17.36	18.14	15.92	16.56	16.21	15.59	15.71	18.19	17.91	17.77	18.46	15.87
Gm21811	14.25	16.03	17.3	16.2	16.74	18.65	14.52	18.82	18.05	16.04	18.41	15.93	17.06	17.5	13.75	15.19	12.78	10.24	19.53	15.32	15.77	19.62	18.18	10.53
Rex1bd	16.96	13.88	11.91	15.29	13.97	17.03	12.63	13.66	16.1	14.03	15.61	16.49	14.92	16.57	15.24	14.97	18.6	17.02	19.06	18.83	17.73	15.69	18.56	21.43
Pcmtd1	14.14	14.64	15.55	15.47	17.67	19.25	16.91	18.07	19.59	16.3	17.73	17.43	17.51	18.34	14.75	15.18	13.24	12.15	17.6	16.54	15.87	16.82	16.16	9.16
Uqcc2	15.21	17.31	14.8	18.54	12.74	17.91	12.57	13.08	15.73	14.03	13.18	15.63	12.9	16.24	14.56	14.5	18.35	15.85	16.9	16.87	14.51	17.2	22.81	24.24
Jpt1	16.29	16.07	13.15	16.22	17.72	16.67	13.15	14.56	18.31	12.96	16.32	14.92	15.88	19	14.07	12.36	15.74	12.32	17.73	16.57	18.56	18.48	22.12	16.18
LOC102635992	13.03	14.1	22.66	11.87	37.73	3.2	6.2	2.54	7.68	1.29	8.03	8.43	9.79	8.93	13.96	12.73	8.75	10.37	4.67	19.47	34.53	63.17	44.34	17.52
Myl9	13.4	12.4	12.11	16.38	16.01	18.01	12.78	17.92	21.53	13.34	19.29	15.17	21.02	16.87	15.22	16.38	16.86	11.89	19.88	14.05	19.01	16.05	16.33	12.16
Phyhd1	14.18	12.05	10.73	15.01	12.62	14.45	16.83	16.07	14.74	15.65	18.28	19.24	24.27	17.42	14.87	17.88	18.4	15.07	18.21	16.85	18.34	15.61	16.26	10.98
Psmd11	14.96	14.23	15.46	13.38	14.73	15.64	14.58	16.11	16.78	14.91	15.51	15.64	16.67	18.71	15.85	16.73	18.01	14.02	20.01	17.62	16.25	16.28	16.96	14.78
Tmem109	13.49	14.62	12.15	15.67	16.14	18.3	12.36	15.13	18.26	14.03	15.72	15.32	17.28	20.34	16.24	15.23	17.05	13.59	17.13	15.03	18.91	18.2	18.69	14.79
Uggt1	14.28	15.6	15.19	13.47	15.68	17.23	13.45	16.04	18.75	14.28	16.14	15.35	16.99	17.68	16.92	16.09	16.77	13.24	16.71	17.75	17.15	18.8	16.97	13.05
Mat2a	13.64	14.08	15.01	12.3	14.24	15.65	11.11	12.57	15.49	11.13	13.64	12.78	18.41	18.83	13.34	18.35	20.28	19.99	20.81	18.36	20.44	19.02	18.4	15.58
G6pc3	15.08	12.9	12.65	15.16	15.33	17.99	14.51	17.68	18.36	15.96	17.33	16.65	17.51	18.91	16.72	16.85	17.48	13.87	15.95	14.84	17.54	15.54	15.05	13.57
Gm46403	14.29	21.63	17.52	9.71	16.1	17.16	10.04	15.23	18.21	12.68	14.71	11.62	16.96	24.51	19.16	15.22	17.56	11.55	20.51	13.47	19.2	20.92	14.77	10.66
Pex11a	14.63	14.65	13.17	14.51	16.48	16.39	13.07	16.03	18.79	16.25	14.48	17.06	18.01	17.77	17.49	15.51	16.41	14.43	16.96	16.16	17.12	17.75	16.22	13.41
Maged1	14.92	15.28	15.94	13.84	14.49	20.06	10.53	13.9	17.51	9.8	12.99	12.1	15.7	17.99	13.04	13.51	16.08	15.28	20.25	19.57	19.88	21.59	20.58	17.49
Atp13a2	12.31	12.62	13.71	12.32	14.23	19.05	15.06	16.2	18.04	15.33	16.28	15.18	17.11	17.46	17.9	14.26	14.9	14.14	17.83	16.87	19.13	19.69	18.27	14.26
Stk38	13.55	13.41	14.59	13.38	14.76	15.3	14.51	15.82	17.21	15.16	18.41	15.72	18.08	18.59	15.62	15.8	15.01	13.12	18.49	17.41	18.42	19.27	17.04	13.43
Ier3ip1	15.65	15.37	14.69	17.1	16.11	17.8	13.28	17.11	16.88	14.69	16.3	16.21	15.01	18.77	14.32	13.65	14.15	14.78	15.52	16.81	16.58	16.25	18.19	16.81
Ccdc124	14.92	14.22	14.19	15.16	16.89	16.69	12.5	13.87	15.38	14.48	15.78	16.08	16.02	16.37	14.8	14.84	17.3	15.03	16.81	14.73	19.21	19.13	19.26	18.22
Erlec1	12.17	12.66	13.1	15.33	15.17	19.29	15.36	15.28	17.49	17.36	18.51	19.13	18.12	19.31	16.97	15.88	16.78	16.08	15.97	15.58	15.71	15.07	14.84	10.61
Rasd2	13.47	13.01	15.32	15.5	13.98	17.51	12.84	15.49	18.85	18.36	20.72	18.1	18.81	17.02	15.63	17.89	16.03	12.54	16.67	15.3	14.72	16.82	16.15	10.33
Sfpq	13.33	15.5	14.01	13.75	15.47	15.87	12.84	16.01	16.96	13.56	15.88	16.38	19.06	19.63	15.97	16.97	16.54	14.01	19.54	16.75	18.5	16.72	16.51	11.09
Zdhhc9	14.22	16.41	13.88	13.95	15.52	15.99	13.68	15.01	17.36	15.41	16.03	15.92	17.46	18.07	17.15	18.16	16.22	16.37	18.96	14.15	16.8	15.72	14.89	12.7
Dnm2	14.88	15.08	14.87	14.44	15.87	19.67	12.5	15.67	19.4	14.29	15.83	14.37	16.39	16.53	15.55	15.08	16.03	12.52	18.39	14.75	16.14	18.45	17.93	14.9
Samm50	13.86	13.82	12.7	15.29	14.77	17.17	14.09	15.13	17.13	14.97	14.98	15.5	17.2	17.18	15.22	14.43	17.06	16.03	17.39	16.46	18.11	18.1	17.19	15.38
Dynll2	14.1	14.46	14.69	13.86	14.01	16.78	12.4	15.4	16.43	15.39	15.58	15.59	18.22	19.39	15.21	16.84	16.04	13.55	17.58	15.91	18.51	18.6	16.61	13.92
Ube2i	15.1	14.27	13.25	14.83	16.23	17.07	13.81	15	17.34	15.66	15.5	15.43	16.37	17.91	15.37	15.92	17.39	14.83	17.64	16.39	16.25	16.64	17.53	13.16
Taz	15.4	12.66	14.84	14.41	15.15	16.68	15.9	16.87	16.98	15.42	15.68	16.17	15.04	15.35	15.39	15.79	15.9	12.91	18.05	17.16	16.7	16.7	18.11	15.49
Smim7	15.66	15.19	13.12	14.77	15.01	15.96	15.02	15.75	16.32	14.72	15.83	16.09	16.57	16.29	15.31	13.96	16.66	15.76	16.75	16.3	17.13	16.87	18.06	15.53
Polb	17.33	19.1	17.06	20.1	20.41	19.28	17.9	18.44	19.41	12.39	14.68	14.45	12.16	11.44	10.07	12.28	12.15	12.18	15.55	12.98	13.43	16.62	19.4	19.63
Bloc1s1	16	11.49	12.05	15.49	14.44	16.61	15.71	16.9	15.97	16.61	17.49	16.01	18.76	15.08	15.2	17.72	18.07	15.09	16.38	15.11	15.08	13.9	16.17	17.01
Sparc	12.71	13.39	19.49	15.79	13.84	21.17	10.41	14.51	21.61	12.12	16.44	11.68	15.26	17.41	17.03	13.17	19.8	10.64	21.76	14.75	16.55	18.35	18.08	12.03
Oard1	15.89	13.89	14.18	17.62	16.83	17.62	16.05	17.37	18.72	16.42	15.45	15.85	17.13	16.59	14.99	14.54	14.83	13.76	12.68	14.97	13.52	16.14	18	14.49
Ace	12.53	10.72	13.03	14.28	13.29	15.46	11.12	14.48	17.03	14.86	17.87	14.91	19.68	21.96	16.28	17.85	18.75	13.97	21.98	14.73	17.67	16.63	16.57	11.83
Ss18l2	18.8	12.75	12.77	15	13.33	14.49	11.9	16.95	16.56	15.62	17.24	15.75	14.82	15.43	17.02	14.96	16.48	16.03	14.14	18.41	16.86	13.79	18.14	20.14
Tbc1d8	18.03	16.38	15.93	14.18	17.04	18.76	15.53	18.02	19.24	11.91	13.9	14.43	13.1	13.15	12.81	14.52	14.47	9.74	17.9	16.94	17.02	20.45	18.28	15.29
Psme2	13.44	9.91	14.75	11.98	14.53	15.65	13.35	13.16	14.45	13.57	17.24	14.73	17.5	13.6	13.3	13.48	27.43	13.55	20.65	18.84	18.44	19.36	18.57	15.05
Sfr1	13.29	14.62	14.36	15.66	17.28	16.22	15.05	17.28	17.08	16.84	16.12	16.4	17.75	18.68	12.73	15.57	16.74	13.89	17.29	15	16.09	15.49	16.07	10.91
Ilk	14.33	12.95	14.72	15.4	15.02	15.86	13.53	15.34	17.05	13.61	14.46	14.3	15.34	17.16	14.91	16	18.58	14.03	18.17	17.32	16.95	18.64	17.03	15.47
Macrod1	13.8	11.72	11.1	13.8	13.55	16.09	16.46	14.35	14.89	15.56	18.01	17.37	18.23	16.51	16.91	17.39	17.21	17.44	18.02	16.09	16.26	14.16	15.96	15.18
Ndufa5	14.03	9.89	12.79	19.15	16.05	15.44	14.21	16.99	15.86	14.2	17.62	17.69	18.41	19.09	12.76	15.94	16.32	16.65	14.52	13.4	15.22	15.61	16.19	17.83
Zc3h7a	13.96	14.89	14.84	15.09	15.79	16.78	16.39	16.86	18.74	14.97	17.08	17.3	17.85	17.69	14.06	15.07	13.96	11.69	16.38	17.4	16.07	16.26	15.62	11.01
Ywhah	11.18	12.21	15.44	13.97	15.77	14.42	11.5	13.22	15.71	12.82	13.71	14.09	16.48	15.32	13.5	13.53	20.09	14.81	23.81	17.91	21.98	20.55	17.77	15.85
Eif5b	14.08	15.33	14.79	15.08	16.85	16.71	14.08	17.42	17.43	14.86	16.63	16.24	16.28	17.45	14.23	15.36	14.33	12.71	17.76	15.89	16.06	16.71	16.02	12.64
Atp13a1	13.76	14.52	15.39	12.53	15.21	17.28	12.59	15.23	16.53	13.21	15.35	14.32	17.03	16.8	15.97	16.54	16.94	12.57	17.23	16.5	17.81	18.95	18.1	14.27
Tsc22d4	15.6	12.67	13.54	13.9	16.35	17.75	12.42	15.3	16.96	14.06	17.72	15.13	15.89	15.63	13.42	15.13	16.28	12.2	19.16	16.64	17.18	18.38	19.13	14.17
Appl2	13.54	12.93	14.86	13.27	13.96	19.6	15.08	15.46	17.08	14.44	17.21	15.77	16.44	16.46	12.86	13.95	14.35	11.86	16.37	19.46	17.97	18.24	17.97	15.22
Hist2h3c2	15.9	20.92	17.09	9.69	12.87	13.2	7.19	8.7	12.05	11.01	11.76	3.45	12.67	10.86	7.93	17.09	16.81	14.23	33.18	25.12	23.16	24.09	19.58	25.78
Mpdu1	15.45	12.05	12.72	13.54	16.62	17.31	13.54	16.72	17.84	15.48	15.75	16.44	15.97	14.72	15.51	16.42	16.99	14.36	16.72	14.71	16.89	16.37	16.82	15.35
Tyrobp	14.28	9.86	13.53	17.9	13.17	15.84	11.26	11.69	13.7	13.58	24.87	10.97	16.6	14.54	14.39	12.44	33.96	12.64	18.05	18.16	17.11	15.32	15.68	14.63
Ahcyl1	14.17	12.72	13.13	15.12	16.35	18.34	15.99	16.79	19.54	15.04	15.68	16	16.38	16.93	14.73	13.72	15.49	13.57	17.78	15.28	16.75	16.86	16.34	11.35
Serinc1	14.56	14.89	15.13	16.21	15.69	18.68	14.14	15.63	18.23	13.98	15.62	15.25	15.24	16.38	14.5	13.23	14.83	12.93	19.26	16.07	17.13	17.3	17.66	11.42
Alg3	16.67	20.15	16.05	16.86	16.92	17.39	9.86	14.14	18.44	14.23	16.52	14.21	14.39	17.11	13.21	16.75	16.54	13.75	13.01	15.42	15.67	15.41	16.59	14.65
Ubp1	13.52	13.93	14.02	13.42	16.63	16.72	14.95	16.41	17.8	15.38	15.88	16.69	17.88	16.74	15.08	15.99	15.57	13.05	18.51	15.32	16.88	17.14	14.85	11.38
Etfa	12.98	11.45	12.14	17.01	15.06	19.51	16.38	13.81	17.32	15.1	17.57	15.84	16.46	19.6	15.35	14.29	14.01	15.7	16.48	15.6	16.64	15.78	16.23	13.4
Tmem205	12.92	13.63	11.69	14.05	12.27	14.93	14.22	14.61	15.06	14.64	18.7	15.81	16.16	16.09	15.89	15.93	19.19	19.43	16.05	18.92	16.73	14.98	15.64	16.03
Riok3	13.87	14.05	13.3	15.44	16.73	16.39	15.99	17.91	18.05	15.57	16.81	16.55	15.38	17.89	15.75	14.24	15.45	14.04	16.39	15.13	15.31	16.15	15.55	11.6
LOC100862468	14.53	12.83	12.77	11.88	12.76	12.6	11.2	13.35	16.52	9.66	14.98	16.1	16.01	17.13	11.34	12.4	20.39	22.47	19.21	18.24	16.68	19.36	20.87	20.26
Rab18	14.42	14.4	13.97	15.68	13.93	15.68	14.59	15.73	17.99	15.56	16.41	16.43	16.39	16.59	14.61	14.49	14.81	14.37	16.3	16.85	17.25	17.5	17.16	12.4
Ctsc	11.67	12.22	14.15	15.21	15.53	15.87	15.6	17.52	20.17	17.77	16.26	16.17	16.12	15.08	17.88	13.45	19.95	11.4	17.39	14.15	15.79	15.77	14.01	14.38
Chid1	18.79	15.85	14.84	13.85	13.95	16.73	12.19	13.4	14.54	12.24	14.12	13.98	12.69	12.97	14.25	13.56	15.53	15.02	16.19	18.29	18.11	20.22	20.74	21.05
Snx17	13.14	11.75	11.15	13.11	13.69	15.7	12.81	14.01	16.81	14.22	17.76	15.09	18.25	17.87	17.76	14.51	17.91	16.68	17.64	15.76	18.49	16.06	18.02	14.66
Ing4	14.99	12.94	14.56	13.71	16.12	17.26	15.84	17.68	17.05	15.47	15.45	18.33	14.87	13.66	13.42	15.27	15.59	12.57	15.76	15.48	16.22	16.86	18.15	15.58
Anxa1	11.81	9.12	12.18	12.63	12.97	14.47	13.98	14.47	16.77	16.64	20.53	20.19	20.55	17.45	14.24	11.95	15.66	12.36	15.92	20.37	18.57	16.14	19.46	14.32
Dmrt3	14.17	14.32	13.49	15.86	15.8	15.6	13.48	16.27	16.92	15.98	17.11	16.95	16.38	15.51	14.16	17.17	15.88	14.26	15.41	15.76	15.38	16.41	16.82	13.64
Fam210b	14.75	14.4	13.75	16.2	16.96	17.81	15.13	17.77	19.93	14.99	16.35	16.47	14.55	15.35	15.18	14.53	14.92	12.37	16.83	15.69	14.9	14.97	15.24	13.55
Snu13	14.47	13.98	14.45	15.85	14.95	17.71	13.37	15.26	15.5	13.22	16.58	13.2	14.54	16.91	14.67	13.74	16.8	14.06	15.48	16.58	21.12	16.76	18.31	15.01
Lypla1	13.84	14.2	11.91	14.94	15.18	18.49	15.34	16.46	17.56	15.11	16.35	16.04	15.93	17.53	16.06	13.1	14.91	13.13	17.38	15.43	16.73	18.39	16.78	11.58
Gusb	16.84	13.76	17.54	16.14	15.2	15.71	13.66	16.32	16.13	13.69	12.72	13.93	13.47	12.91	14.4	12.51	17.37	10.65	17.24	17.35	16.66	21.38	20.15	16.63
Galnt10	15.41	15.13	14.36	13.54	14.5	17.7	13.23	15.52	17.97	13.82	14.82	14.76	15.4	15.54	16.21	14.1	15.46	13.09	17.29	15.18	17.08	19.67	17.59	14.76
Slc33a1	16.06	14.69	14.67	15.51	15.27	15.98	14.68	16.08	17.76	13.95	15.65	15.63	15.17	16.6	15.3	12.81	14.82	13.59	16.07	16.97	17.13	18.06	17.71	11.85
Zc3h15	14.83	14.15	15.39	14.65	17.06	17.16	14.74	17.28	18.12	16.25	16.66	16.42	16.18	16.35	13.75	13.03	14.49	13.21	15.16	15.06	16.13	16.91	16.55	12.39
Cct8	13.43	13.21	13.32	14.35	15.4	15.38	13.13	13.87	15.55	12.73	15.32	14.63	16.02	17.09	13.39	15.62	15.62	15.64	19.15	18.69	18.46	17.14	19.57	14.97
Cab39	13.74	14.21	15.04	14.84	17.32	18.05	14.28	16.56	18.03	14.87	15.8	15.24	15.41	17.6	14.12	13.6	15.5	11.85	18.35	15.96	16.13	16.07	17.4	11.53
Ralgds	14.52	14.18	15.45	13.04	15.85	17	11.98	13.65	15.91	14.51	14.65	14.22	14.8	15.08	12.68	15.8	18.12	14.89	19.89	16.22	18.37	18.78	17.73	14.01
Sfxn1	15.08	14.78	15.25	16.21	15.66	18.38	13.55	15.89	17.2	13.98	15.5	14.28	15.62	16.74	15.61	13.72	15.44	13.21	16.62	15.98	16.14	16.4	16.97	12.54
Tufm	14.07	14.73	14.16	13.98	13.94	15.98	11.51	13.28	16.01	13.64	14.94	13.94	15.78	16.33	15.24	15	18.05	14.43	18.05	17.95	16.86	18.26	18.83	15.68
Sra1	14.43	12.15	14.35	14.61	14.89	19.31	12.36	14.56	15.39	13.98	15.15	14.63	14.67	16.81	15.99	15.21	14.83	15.28	18.19	16.17	16.83	17	17.32	16.03
Hnrnpm	14.25	14.06	14.16	13.96	15.75	17.37	13.01	15.43	16.63	14.45	15.82	15.79	15.81	16.55	13.01	15.17	16.39	12.55	16.87	16.37	18.02	17.48	17.47	13.68
Ormdl2	15.21	14.3	14.31	16.97	14	16.47	12.95	13.84	13.96	13.48	15.96	15.87	15.07	15.5	12.47	14.01	15.32	13.7	17.95	16.97	18.71	18	18.73	16.26
Tmub2	15.22	13.97	14.07	15.85	16.03	17.04	14.4	15.65	17.52	13.58	15.59	15.28	15.28	15.43	14.39	13.64	14.19	13.41	15.69	15.54	16.78	17.77	18.14	15.06
Parp1	14.4	14.23	13.32	14.6	13.9	17.08	12.82	15.39	18.45	14.14	15.69	14.79	16.94	17.42	15.92	14.26	15.47	13.02	14.89	16.48	17.42	18.68	16.91	12.73
Abcc2	12.61	13.8	11.77	11.81	14.55	12.99	12.24	15.17	17.6	14.13	16.06	16.55	18.87	19.25	19.33	16.61	16.47	14.03	18.82	15.43	18.41	16.74	14.81	10.02
Plcb4	11.83	11.88	12.77	14.33	16.56	22.58	15.37	19.02	19.55	15.21	17.32	16.42	17.52	20.37	13.77	13.49	12.45	10.29	17	16.65	14.91	16.21	14.18	8.31
C1rl	14.27	14.84	14.42	14.05	15.28	16.36	13.52	14.35	17.25	13.67	15.83	14.62	14.88	16.86	16.05	15.77	15.41	14.01	17.2	15.66	16.02	16.97	15.81	14.48
D17Wsu92e	13.82	14.6	14.13	12.75	14.81	16.39	12.43	14.7	16.28	13.99	15.2	14.42	16.27	16.42	15.21	15.51	17.95	13.62	18.18	16.89	16.79	17.14	16.84	13.19
Ppp2cb	12.48	11.37	12.11	15.66	13.78	16.26	15.1	15.19	15.79	15.03	16.46	15.87	16.44	15.01	14.36	13.94	15.56	15.76	19.45	17.03	16.46	16.11	17.63	14.53
Dhdds	14.25	14.84	13.58	13.82	13.87	15.4	10.8	14.26	15.58	13.53	16.02	16.14	16.96	16.34	15.01	14.9	17.21	15.86	15.58	17.59	17.3	16.86	17.38	14.22
Zfp106	13.6	14.33	13.6	12.87	14.95	17.13	13.11	15.65	17.29	13.52	16.68	15.15	17.01	17.97	17.04	15.36	15.67	12.77	17.33	16.46	16.47	16.44	15.49	11.31
Acadsb	14.6	12.91	12.88	14.33	15.62	19.31	16.35	15.51	16.22	15.62	16.63	15.94	17.28	18.68	14.27	14.75	14.63	12.84	17.28	15.6	14.54	15.63	15.16	10.5
Gstt3	14.33	13.29	13.24	15.32	16.08	17.67	13.51	16.67	17.95	15.17	16.31	16.33	15.99	17.25	14.66	14.33	14.41	13.18	14.85	15.45	15.21	15.97	15.72	13.97
Snrpg	13.83	13.44	11.73	18.79	14.42	15.28	11.64	14.58	15.81	16.4	16.14	15.2	16.44	16.19	14.68	14.27	16.69	13.97	14.65	15.04	17.17	18.46	17.76	14.27
Fam107b	13.86	12.58	12.89	14.92	13.27	15.85	13.21	16.77	16.26	15.45	17.31	16.87	18.23	19.72	16.08	15.49	15.96	13.42	14.51	15.93	15.94	15.98	15.82	10.29
Dld	14.44	15.36	16.26	16.25	15.92	16.98	13.25	15.96	17.06	12.68	14.56	15.06	14.66	16.07	13.45	12.46	14.72	13.62	15.51	16.4	16.99	16.94	18.29	13.62
Junb	8.77	10.68	14.95	11.97	15.13	12.14	12.81	10.33	11.82	14.43	13.28	15.13	17.05	11.56	13.06	15.47	20.36	12.99	25.96	15.78	24.98	22.41	18.14	17.27
Mfsd11	13.9	12.39	11.41	13.61	14.36	15	14.83	14.4	16.27	14.36	15.93	15.71	16.48	16.96	15.49	15.62	18.07	15.17	17.41	16.32	17.49	16.17	16.16	12.63
Tnk2	13.47	12.87	13.63	13.57	15.9	19.76	14.86	17.52	19.43	16.07	17.18	16.78	16.46	17.38	15.88	15.72	14.79	11.82	17.04	13.01	13.63	15.69	13.35	10.24
Ormdl3	13.36	12.73	13.5	12.83	13.83	16.24	14.11	15.25	16.64	14.42	15.47	15.69	17.66	16.92	14.47	15.65	15.94	15.06	16.49	16.49	16.68	16.21	16.17	14.21
Krt23	16.44	13.98	18.5	16.13	17.48	21.38	13.93	15.64	16.3	12.9	14.79	12.44	10.65	12.06	9.61	12.18	13.44	9.48	17.25	17.9	15.74	19.83	19.82	18.01
Tm2d2	14.41	13.44	12.29	14.95	12.69	15.57	13.19	15.16	15.6	14.43	15.15	14.3	15.22	15.2	15.4	14.74	17.73	15.27	15.82	17.53	17.53	15.64	18.25	15.66
Tmem63b	13.56	13.95	13.56	12.85	16.31	16.82	14.38	16.94	18.05	15.22	15.93	14.67	15.44	15.7	15.6	16.04	15.21	13.26	18.6	13.79	16.72	16.34	15.13	11.06
Tmem125	16.45	16.82	17.91	14.89	14.28	13.59	12.08	14.94	17.2	12.74	14.63	13.83	13.86	14.59	11.92	12.82	15.21	13.56	14.72	15.91	15.66	19.1	18.29	19.85
Crot	15.7	12.21	15.89	16.81	15.46	17.47	17.32	18.71	20.07	15.36	16.48	15.83	14.05	14.57	13.47	12.19	12.46	9.83	14.81	16.04	15.06	17.95	15.45	11.63
Dexi	16.13	14.94	13.75	14.38	14.12	15.67	12	14.49	14.57	13.5	15.26	14.92	15.17	15.56	13.71	16.16	16.19	14.19	14.49	17.28	16.55	17.43	17.41	16.87
Mccc2	14.35	14.28	13.2	15.6	13.61	17.22	14.8	15.21	17.04	13.94	16.5	15.67	15.42	15.38	13.88	13.15	14.36	13.41	14.77	15.76	16.87	17.61	17.98	14.69
Pllp	19.01	16.14	17.11	19.13	16.02	19.1	15.83	17.44	16.57	14.27	13.71	13.77	11.8	11.55	9.74	11.64	12.77	10.4	15.44	15.46	13.42	18.36	17.78	18.13
Rrp1	13.4	14.16	14.22	14.25	15.62	15.64	12.68	15.39	15.65	15.16	15.12	14.69	15.98	16.22	14.94	14.91	15.52	13.33	17.04	14.74	15.81	16.04	18.29	15.51
Ypel3	13.85	10.29	13.93	15.85	16.27	21.69	17.89	17.49	15.25	13.9	17.63	14.79	16.16	13.69	13.65	13.28	14.96	9	16.83	14.79	16.07	14.86	18.98	12.95
Tnks1bp1	11.96	10.97	11.77	12.81	16.37	16.67	16.04	17.35	18.5	17.44	18.06	17.37	17.63	16.45	16.04	16.41	14.81	11.45	17.94	14.21	14.93	15.47	13.55	9.7
Ykt6	14.93	14.58	14.4	13.88	14.85	15.26	12.29	14.18	15.67	13.82	14.46	14.25	14.5	15.95	14.75	13.33	16.61	14.67	16.78	16.36	17.34	17.74	17.87	15.43
2610507B11Rik	13.16	13.6	14.19	11.69	14.55	17.59	12.29	15.55	16.94	14.17	14.94	13.77	16.06	17.32	15.63	14.1	16.04	12.18	17.58	17.16	17.07	18.22	16.52	13.52
Alg14	14.36	14.58	13.01	15.13	15.61	18.23	13.7	15.31	15.84	13.86	14.68	16.14	14.09	16.85	12.88	12.66	15.03	12.76	15.24	15.83	16.47	17.51	18.61	15.36
Lmna	13.13	12.84	12.89	11.91	14.36	14.15	12.11	14.29	16.21	13.62	15.13	13.93	17.05	15.87	16.38	15.86	17.01	13.94	19.08	16.01	17.45	16.97	17.84	15.49
Gadd45g	23.96	20.42	11.21	11.22	15.17	11.52	10.77	12.77	13.78	9.57	12.14	11.63	9.49	16.49	11.81	14.97	19.46	14.52	22.03	16.98	17.36	17.62	18.49	20
Nr1h2	12.7	13.53	13.39	13.28	15.52	16.61	13.64	14.08	16.41	13.86	14.82	14.56	16.25	15.3	14.99	14.67	16.93	12.48	18.07	16.2	16.94	17.23	16.57	15.21
Gramd1a	13.7	13.51	13.12	11.11	17.04	15.32	13.6	14.14	17.19	13.58	15.43	14.9	15.17	14.69	13.92	15.65	16.36	14.52	19.09	16.76	16.77	18.44	14.95	13.75
Nrbf2	15.01	14.69	14.63	16.02	15.73	15.13	14.52	14.91	15.68	13.66	14.4	14.38	14.69	14.24	14	14.74	15.82	13.08	16.86	14.13	16.71	18.83	17.25	13.36
Yipf6	13.88	15.52	15.69	15.16	16.27	15.69	12.92	16.15	18.21	13.85	15.45	14.97	15.8	17.17	13.1	13.12	14.87	12.28	15.94	15.96	16.24	16.64	15.94	11.56
Dgkz	12.58	12.92	12.51	14.57	16.2	18.6	15.11	17.14	17.16	15.26	16.32	15	13.6	16.65	15.88	13.95	14.27	10.32	16.78	14.53	16.26	18.22	16.62	11.75
Gnptg	15.05	14.57	13.41	14.44	13.48	16.67	13.2	15.38	16.56	16	15.33	15.83	15.33	17.8	13.74	14.57	15.93	14.76	15.28	15.5	13.86	15.58	14.75	15.14
Sys1	13.57	12.29	11.35	13.33	13.28	16.17	12.17	13.77	15.69	13.87	14.92	14.94	15.12	16.58	15.83	16.23	17.06	16.46	16.05	16.8	16.74	17.41	17.51	14.94
Pfdn6	13.03	12.69	12.33	14.68	13.76	13.47	13.3	13.86	15.06	13.9	16.11	19.3	17.25	13.48	13.56	17.16	15.58	14.26	15.55	15.41	16.32	15.79	20.81	15.24
Eif2b4	14.27	15.28	14.09	12.46	15.42	14.52	13.55	14.79	16.79	15.02	16.4	14.6	14.46	16.41	16.05	13.53	16.38	15.36	15.83	14.36	15.68	15.1	16.52	14.97
Snx2	12.86	12.13	15.12	14.2	17.44	17.29	16.14	16.76	15.95	15.41	15.87	15.54	16.17	17.11	13.11	13.6	13.01	12.24	16.07	15.59	14.28	16.79	15.79	13.23
Eif4e	14.33	16.55	14.53	14.26	16.01	14.4	11.93	13.77	16.81	12.74	15.34	14.83	16.82	17.73	13.97	14.83	15.89	14.14	16.33	15.35	16.11	15.95	15.99	13.05
Ddx1	14.1	13.41	15.08	16	16.81	16.38	14.06	15.99	17.15	14.52	16.1	16.67	12.97	16.09	13.51	12.55	14.23	12.68	14.59	15.32	14.97	17.05	17.2	14.01
Gdpd1	12.13	11.2	12.17	13.68	16.44	15.43	16.54	16.87	18.81	16.41	16.27	17.89	14.92	15.65	14.95	13.33	15.6	12.43	17.56	14.98	15.66	16.08	14.45	11.86
Arpc5l	13.03	12.91	11.69	15.2	13.29	14.46	13.77	13.81	15.72	14.8	15.21	15.65	15.61	16.31	15.09	14.19	16.2	15.38	17.12	15.57	17.04	15.38	17.49	16.31
Ndufa7	13.25	12.49	14.97	16.02	15.44	14.2	12.5	15.08	12.26	14.83	17.74	13.14	11.95	15.69	15.62	14.84	18.15	15.79	17.62	14.95	15.76	16.06	14.31	18.54
BC005624	14.52	13.82	13.98	14.57	14.81	15.47	13.88	14.43	15.35	14.05	15.8	15.21	15.05	14.14	14.23	14.26	15.61	14.97	17.22	16.14	15.76	15.33	17.68	14.86
Lpcat3	15.11	12.98	12.96	14.4	16.34	19.37	13.27	15.4	19.42	15.45	16.73	14.4	12.95	17.04	15.37	13.01	15.92	12.01	14.74	13.32	17.44	16.32	15.8	11.38
Slc5a8	13.82	14.03	14.12	14.15	15.54	17.56	14.04	16.75	19.5	13.79	16.01	15.4	16.82	17.38	14.72	12.76	13.02	11.67	15.35	16.57	16.01	15.98	15.83	10.06
Ncl	11.11	12.45	13.67	15.1	16.37	18.33	13.84	17.2	18.45	16.19	17.89	16.39	17.91	19.89	13.99	12.92	13.14	10.34	16.27	14.11	14.22	15.49	15.44	9.88
Rbm17	13.85	14.64	13.75	15.47	15.89	15.98	13.12	15.82	15.81	16.02	17.28	16.38	15.91	15.14	15.32	14.18	14.17	13.09	13.49	14.11	15.18	16.12	17.13	12.63
Vdac3	13.53	13.22	12.53	15.13	15.1	17.33	15.1	14.85	15.16	13.95	17.01	13.85	16.41	14.96	13.95	12.38	15.41	13.77	16.63	14.24	15.14	17.08	17.58	15.75
Emc3	13.29	14.96	13.16	14.74	14.21	15.78	15.09	15.52	15.77	14.12	15.46	15.32	16.1	16.1	14.81	13.5	15.04	13.58	15.22	15.07	15.64	15.82	16.38	15.35
Lyar	13.71	15.33	16	15.15	16.18	15.38	12.43	14.45	17.12	15.3	15.58	15.86	16.17	18.76	13.41	12.73	13.62	13.59	13.34	13.38	15.84	17.58	14.97	14.06
Fam129a	12.88	13.51	15.11	12.71	16.72	15.42	14.3	15.96	18.47	15.13	16.16	12.71	15.74	14.97	14.54	12.92	16.07	10.63	19.4	15.75	16.17	16.98	15.42	12.19
Ltbr	13.23	13.62	12.96	12.69	15.71	16.27	13.14	14.17	16.15	13.37	15.84	13.73	14.85	15.23	15.19	13.94	16.48	12.79	17.51	14.07	17.46	18.38	17.68	15.05
Slc25a51	13.08	12.73	12.72	11.97	13.81	14.06	13.88	14.66	16.84	13.58	14.7	15.06	16.76	17.39	16.49	15.09	15.82	14.28	17.41	16.66	18.37	16.4	16.07	11.59
Bcl2l2	14.29	14.28	13.28	13.48	15.19	16.43	14.35	15.17	16.35	13.25	15.15	15.1	15.06	15.28	14.87	14.7	15.41	12.87	16.29	17	15.99	16.59	15.67	13.28
Bgn	11.72	11.76	16.1	15.07	13.45	18.32	10.67	13.71	18.3	12.16	17.98	11.9	16.82	17.15	15.5	14.21	22.13	9.92	19.52	15.89	16.7	15.28	16.19	8.83
Foxa1	12.53	12.88	12.95	12.53	13.26	12.4	10.81	13.98	16.67	13.14	14.32	13.52	16.98	17.51	15.11	16.58	17.75	14.24	19.84	17.26	18.67	17.81	15.77	12.59
Rangap1	13.03	13.24	13.07	13.93	14.43	14.59	10.46	13.93	17.13	11.8	13.71	13.24	16	19.35	16.46	13.44	16.45	13.31	14.97	15.03	19.29	20.21	18.02	13.94
Lrrfip1	14	14.42	16.19	13.91	17.4	17.38	14.63	16.36	18.14	14.31	15.16	16.12	14.13	14.57	12.98	13.84	12.66	9.56	16.14	15.61	15.55	17.71	15.87	12.2
Smarca2	11.7	12.04	13.09	14.47	14.52	17.46	15.39	15.47	16.74	14.74	16.28	17.66	19.86	18.85	15.63	17.03	13.97	11.47	15.05	14.23	15.77	15.33	13.78	8.19
Pgp	15.1	15.09	12.95	14.81	12.83	18.5	10.82	14.26	16.69	12.09	14.02	12.69	13.84	15.98	14.93	12.49	14.45	12.71	16.15	15.74	18.38	17.35	20.66	15.82
Clk3	13.65	12.79	13.17	13.37	12.77	15.54	13.45	15.2	17.51	14.58	16.34	16.31	16.38	17.66	14.55	15.87	16.5	15.64	15.87	17	14.94	14.16	14.38	10.71
Selenot	14.28	14.9	14.59	14.58	15.14	16.78	13.99	15.11	16.96	12.76	14.21	13.78	14.31	16.61	13.51	11.92	14.41	12.27	16.66	15.56	16.87	17.94	18.51	12.3
Actr1a	13.53	13.02	12.59	13.36	13.44	16.14	12.53	13.43	14.39	12.14	14.77	13.83	16.56	16.22	14.87	14.54	18.23	14.45	18.26	16.24	18.03	16.05	17.37	13.7
Gpd1	17.82	20.4	23.13	16.14	20.5	21.54	13.33	18.03	19.7	11.98	11.81	12.47	9.38	11.47	10.15	8.84	10.34	8.45	11.26	12.95	12.02	19	17.11	19.86
Txndc17	13.34	11.99	12.99	13.92	13.5	14.07	11.94	13.78	15.96	13.36	15.83	15.81	13.14	14.48	12.82	14.8	17.81	15.61	17.45	16.97	17.65	15.65	17.12	17.57
Retreg2	13.15	11.75	13.15	14.09	13.82	17.63	14.01	14.66	16.58	14.58	15.25	14.52	15.81	15.46	13.04	14.6	16.46	13.19	18.32	15.71	15.25	16.73	16.27	13.43
Rab5b	13.83	13.2	12.29	14.84	14.86	17.92	14.89	16.79	17.91	14.15	15.53	15.3	15.59	16.75	14.26	14.46	15.36	12.19	15.62	15.26	14.97	14.86	15.4	11.13
Vps35	13.52	12.62	13.47	16.08	14.97	18.33	15.03	16.35	17.16	15.05	16.55	15.26	15.49	15.34	13.22	11.96	12.83	12.07	17.04	15.62	16.07	16.07	16.23	10.85
Sytl1	14.25	12.22	12.71	13.06	13.24	17.56	14.19	16.04	16.7	14.59	17.48	16.97	15.1	15.58	15.71	14.6	15.82	13.7	15.55	14.76	14.09	15.34	15.21	12.54
Pcnp	14.82	14.79	14.24	14.83	15.36	15.73	11.7	13.07	15.37	12.52	14.73	13.84	15.21	15.57	12.29	12.67	13.95	12.96	18.69	17.22	18.03	18.57	16.89	13.63
Rdx	13.03	13.98	14.28	15.14	16.51	18.09	13.94	16.05	17.8	14.35	14.33	14.9	14.74	17.25	14.35	12.95	13.34	11.3	16.44	16.15	15.07	16.5	15.8	10.29
Tmx1	13.91	14.5	14.23	15.8	14.61	17.3	14.05	15.03	15.91	14.32	15.04	15.45	15.1	16.44	14.63	12.96	14.96	12.74	15.5	14.75	14.91	16.44	16.42	11.12
Pisd	15.21	13.99	15.38	12.33	14.84	16.32	15.38	16.13	14.88	13.05	15.84	13.48	15.39	14.62	13.28	13.34	14.03	11.77	16.79	17.22	15.92	17.04	15.41	14.32
Mrps18a	13.76	11.86	12.02	13.38	12.99	14.94	15.38	13.52	17.17	13.63	14.59	12.87	13.83	14.69	12.09	14.83	18.46	16.05	15.25	15.12	16.96	16.19	18.02	18.28
Ptov1	12.89	11.65	11.64	12.81	12.61	14.32	11.34	13.7	14.83	14.25	15.21	14.75	15.66	14.84	14.58	15.36	17.14	15.22	18.63	18.01	19.08	17	16.47	13.77
Csad	13.44	11.56	11.13	11.55	13.14	14.4	11.55	13.63	14.89	13.18	15.53	15.98	15.39	17.12	17.14	18.04	16.89	15.26	19.57	16.98	17.16	15.08	15.18	11.95
Cars	10.06	10.57	11.21	13.16	15.66	15.23	17.09	18.03	17.49	17.14	18.1	17.18	18.38	15.95	15.77	14.43	14.88	12.13	15.94	13.99	15.5	14.14	13.1	10.55
Fus	12.78	9.38	13.79	17.8	19.52	24.64	16.84	20.73	24.51	15.1	18.24	14.27	16.4	17.36	13.38	10.49	10.54	7.21	12.48	9.13	12.18	15.16	13.34	10.32
Emg1	14.16	13.28	13.47	13.54	12.37	16	12.27	13.05	14.59	12.37	14.74	13.61	12.97	15.18	11.89	13.01	17.67	16.04	17.29	16.86	18.36	16.26	18.63	17.83
Ncaph2	13.16	11.66	11.1	13.62	12.48	14.47	11.48	15.04	15.82	13.06	14.3	13.94	16.04	17.81	14.37	15.68	16.64	15.35	16.39	14.78	18.2	17.81	16.84	14.46
Cct3	13.8	12.93	13.26	12.16	12.44	14.65	11.52	12.82	15.51	11.89	14.72	13.67	16.14	15.13	14.19	13.49	17.54	17.24	16.03	16.73	17.9	17.3	17.3	16.01
Hspa13	12.47	15.63	13.06	13.31	11.84	13.84	12.67	15.61	18.32	12.35	13.62	14.9	17.86	19.8	15.16	13.78	14.58	13.78	15.58	16.67	16.74	15.59	16.96	10.19
Scamp4	14.57	13.59	13.06	14.09	13.42	14.3	11.33	13.52	17.14	12.21	15.1	13.71	16.47	15.73	15.48	14.59	16.13	12.07	16.18	16.53	15.56	16.64	17.77	14.69
Reps1	12.79	12.17	11.34	14.81	15.98	18.77	14.47	16.48	17.1	15	15.66	14.74	14.54	16.5	13.88	13.52	15.2	11.76	15.02	14.27	15.24	15.91	15.53	12.72
Cdv3	12.99	13.44	12.88	13.24	14.61	14.94	12.98	15.82	16.4	14.67	15.03	14.18	15.95	17.17	14.26	13.68	15.02	13.58	16.71	16.02	16.11	15.37	16.23	12.07
Hadha	13.25	14.02	13.58	14.01	14.78	16.89	13.22	14.79	16.44	13.92	14.66	14.35	15.62	15.8	13.55	14.01	15.12	12.99	15.32	15.59	15.84	16.18	15.9	13.49
Guk1	15.75	13.5	11.84	13.42	12.17	14.05	9.34	13.72	12.6	12.41	15.94	13.96	14.59	16.58	13.12	12.1	16.76	14.04	15.17	17.12	18.75	17.94	19.48	18.96
Snrpe	14.17	10.11	13.37	17.36	14.98	17.06	13.46	13.77	14.45	12.33	15.2	15.9	14.81	16.49	14.06	11.68	14.19	14.68	15.62	14.39	14.65	14.75	17.63	18.09
Egln2	13.04	12.44	11.9	13.81	14.43	15.12	11.46	16.43	15.49	14.84	14.78	14.1	15.25	14.59	14.53	15.01	15.51	15.3	17.63	15.1	15.46	15.73	16.57	14.67
Cr1l	14.21	12.81	15.23	14.64	15.5	18.21	13.87	14.91	16.02	13.97	15.98	14.24	14.17	15.87	13.42	13.18	16.04	10.53	17.08	14.1	14.94	15.9	16.11	11.87
Pcca	14.19	12.07	11.41	15	13.22	16.86	13.87	15.16	16.65	13.89	16.45	16.06	15.39	17.54	14.52	14.21	15.4	14.27	11.96	15.16	15.57	16.1	15.45	12.06
Psmd13	13.41	13.37	11.91	13.04	14.42	15.05	13.26	14.63	13.77	13.03	13.55	13.07	13.41	12.61	13.32	14.55	17.49	15.41	16.89	16.96	17.55	17.06	18.46	16.1
Srsf10	13.81	14.69	12.56	12.81	17.15	16.77	13.1	15.01	15.82	14.13	14.61	17.59	16.06	15.6	13.88	14.28	14.4	14.11	16.92	15.12	15.3	14.56	14.86	9.07
Zfp277	12.81	12.51	12.34	14.14	14.21	16.82	14	16.12	17.65	12.79	15.95	17.74	15.66	18.5	14.17	13.5	12.46	11.69	15.43	17.04	15.31	15.73	15.7	9.84
Insig2	13.21	10.73	14.36	12.28	14.87	13.78	14.81	12.99	14.84	13.85	12.38	13.48	12.49	11.56	12.6	12.08	15.12	11.22	20.33	17.85	20.71	20.63	19.34	16.37
Ufm1	13.76	15.49	14.51	14.5	14.66	15.45	12.96	14.92	16.16	12.72	14.59	14.44	14.12	15.46	13.9	13.62	14.52	13.68	14.78	15.9	15.49	16.57	15.75	13.86
Tmem183a	14.23	14.32	14.03	14.06	13.93	16.9	14.05	14.27	16.9	12.95	14.08	13.47	13.95	15.41	12.81	13.56	14.51	12.82	14.9	16.45	15.66	16.48	16.78	14.74
Ppm1g	13.12	15.23	13.87	13.57	14.19	14.73	10.83	12.73	16.2	12.89	14.2	14.53	15.5	17.27	12.98	15.46	15.52	13.69	16.11	16.28	15.76	16.92	15.48	13.71
Ube2g2	13.72	13.14	12.23	9.92	13.05	11.88	11.12	12.06	13.56	10.84	12.87	14.36	18.56	16.55	15.83	16.34	18.97	19.15	16.91	16.61	17.39	15.77	15.76	14.09
Stxbp1	13.02	15.6	12.26	14.68	16.03	14.72	16.24	17.58	15.87	15.07	12.58	14.9	15.08	15.58	14.57	15.21	14.09	11.38	20.02	11.68	16.39	14.71	12.74	10.21
Sugp1	13.23	13.13	14.46	14.75	17.09	16.75	14.09	16.9	17.83	14.14	15.83	16.24	15.35	15.68	15.5	13.22	12.44	10.66	14.23	12.04	14.17	15.33	15.44	11.68
Actn1	10.75	11.42	11.97	12.83	14.31	13.9	12.29	14.41	15.75	14.53	16.57	15.64	19.69	18.97	16.96	13.44	14.5	11.36	18.11	15.17	16.94	14.96	14.89	10.72
Zfp36	9.89	13.78	15.25	12.67	14.2	13.27	12.35	14.03	14.41	11.67	13.45	13.73	16.53	13.85	14.06	13.72	18.37	11.5	19.6	14.58	17.47	20.22	15.93	14.87
Prr15l	12.44	12.19	11.04	10.84	15.37	12	10.81	11.65	14.36	14.17	16.06	15.82	16.67	14.51	15.68	13.23	16.67	14.12	19.66	16.21	18.53	16.47	16.54	14.16
Dars	13.39	13.76	14.61	15.48	15.52	15.58	13.19	13.97	17.02	14.75	15.92	14.19	13.9	15.36	13.01	11.95	13.36	11.53	15.53	14.53	15.51	16.8	17.45	12.88
Paics	12.36	11.24	10.73	14.59	13.26	16.98	15.56	16.41	16.92	14.43	15.1	15.88	15.66	17.98	13.73	13.06	14.72	12.73	14.54	14.6	15.93	15.48	15.24	11.78
Pacs1	12.27	11.68	11.76	13.57	14.89	16.79	14.7	17.04	18.05	13.83	14.57	15.04	14.76	15.75	13.55	14.12	14.8	10.07	16.35	15.25	15.67	17.13	15.56	11.71
Paxx	14.96	10.55	10.49	14.77	13.76	14.68	15.23	16.64	18.71	14.37	17.68	18.06	17.36	18.91	16.27	15.72	13.6	13.29	13.2	12.41	12.71	12.83	12.08	10.32
Tor1aip2	12.21	13.64	13.55	12.26	13.7	13.38	11.96	12.97	15.9	13.6	16.32	13.86	16.92	16.51	13.4	13.09	16.94	12.66	16.91	19.05	13.97	17.47	16.29	12.01
Rmnd5a	13.68	12.95	13.51	14.52	16.53	16.61	15.45	16.96	16.81	12.95	14.28	14.65	14.55	14.78	13.34	12.49	12.6	10.86	16.97	15.98	14.82	16.41	15.89	10.91
Mrps34	15.71	13.56	12.66	12.46	11.81	14.17	11.81	14	14.66	13.4	14.48	13.33	13.27	14.8	13.92	13.42	16.24	16.79	16.77	15.3	15.58	16.17	17.08	17.07
Ddit4	10.43	9.16	11.73	14.47	22.26	17.24	18.46	19.25	17.21	20.9	13.45	16.44	11.88	6.89	9.72	13.5	15.23	9.51	18.59	10.9	13.96	18.13	15.39	13.63
Lrg1	12.99	8.85	13.52	11.73	14.8	13.35	9.88	11.17	13.13	11.54	15.82	11.18	14.1	11.41	14.62	13.9	16.69	11.45	24.75	14.2	19.79	17.78	23.91	17.51
Psmd1	13.69	13.96	13.56	13.46	14.17	14.66	11.76	13.77	15.12	13.12	14.42	13.71	14.25	15.98	13.02	14.54	16.44	13.43	18.17	15.8	15.48	15.13	16.42	13.27
Cyp27a1	10.88	8.05	10.77	11.89	13.29	13.44	14.81	11.52	13.29	17.21	15.97	15.89	15.09	17.75	20.72	18.44	18.5	18.97	18.33	13.09	14.54	12.39	13.09	9.32
Babam1	13.92	13.29	13.15	13.4	14.86	15.47	11.27	14.24	16.36	12.78	13.73	13.74	15.37	15.33	12.92	12.95	17.02	14.49	14.42	14.05	16.12	16.12	16.79	15.34
Clpp	14.77	13.73	11.59	13.59	13.66	15.06	11.23	13.2	14.53	13.49	14.23	12.81	14.95	14.36	12.54	12.92	16.61	15.48	16.11	16.56	16.04	17.5	16.54	15.58
Ramac	13.22	11.99	12.5	16.4	16.22	16.4	14.52	15.14	16.52	14.7	14.98	15.05	15.93	15.03	13.16	11.37	13.99	13.82	16.18	13.37	14.43	13.89	15.53	12.04
Prkaca	13.12	13.54	12.49	13.72	14.11	15.65	12.94	14.7	15.98	12.62	14	14.21	14.63	15.67	14.59	14.79	15.2	12.72	15.96	15.54	16.22	16.73	14.87	12.3
Atf6b	13.5	15.11	15.14	12.79	12.73	14.02	10.77	13.86	15.5	11.76	13.92	13.81	13.77	14.64	13.66	14.59	16.24	13.67	15.87	15.69	15.69	17.66	17.85	13.97
Zfand6	12.41	11.12	12.52	15.28	15.72	17.29	13.75	15.32	15.59	14.33	14.26	15.14	14.64	14.29	13.09	11.88	14.07	11.22	16.83	17.55	15.87	16.01	16.52	10.96
Gak	12.05	13.63	13.12	12.69	14.31	16.07	12.09	14.48	15.98	12.95	13.94	13.16	15.19	15.51	14.48	14.29	15.35	11.67	17.17	15.31	15.99	17.49	15.72	12.25
Nktr	12.52	13.42	14.2	11.39	13.87	14.77	12.78	15.75	16.58	13.22	16.47	15.15	16.65	17.88	14.14	15.18	13.73	10.42	15.92	16.34	15.1	15.69	13.99	9.67
Slc39a1	12.24	11.06	13.17	13.77	13.88	14.93	13.13	14.22	14.98	11.95	13.8	14.38	15.71	14.38	12.78	13.3	15.08	12.52	18.52	15.54	17.73	17.2	17.33	13.13
Lamtor4	15.03	12	12.77	12.95	12.68	13.81	13.55	13.98	14.88	14.46	14.36	15.34	15.39	13.24	13.73	14.6	15.49	16.18	13.58	14.23	15.11	14.45	15.45	17.41
Ift46	12.86	10.89	13.34	14.57	15.27	16.92	15.46	16.37	15.54	15.03	15.12	14.47	15.85	16.62	15.55	13.3	13.31	12.02	14.71	12.63	13.95	14.14	15.24	11.3
Bag6	11.94	12	13.08	12.17	13.93	16.57	12.37	14.35	16.06	12.41	14.97	13.04	16.65	15.21	14.59	14.39	14.89	10.95	17.75	14.89	16.64	16.88	16.43	12.28
Nenf	14.39	10.75	10.02	14.59	13.61	15.24	12.69	13.33	14.17	13.19	12.42	13.38	14	13.9	13.68	15.02	16.96	16.25	15.32	16.74	13.77	14.54	19.27	16.73
Max	12.04	13.59	12.5	13.04	11.54	12.87	12.82	14.33	14.79	13.11	14.54	14.16	18.55	17.77	14.45	14.52	16.73	14.88	15.74	14.63	16.09	14.49	14.57	11.96
Nipal2	14.19	14.96	13.25	13.01	14.28	14.33	12.86	14.34	14.61	12.77	13.56	13.74	13.83	14.35	12.61	13.68	14.53	13.04	16.85	15.77	16.6	15.81	16.62	14.11
Pitpnb	12.27	13.38	14.35	13.71	14.01	16.6	13.35	15.11	16.68	14.13	15.32	15.35	15.44	16.98	14.9	13.28	13.79	12.2	14.4	13.41	13.87	15.2	14.01	11.56
Syf2	11.71	12.67	11.25	14.67	13.27	16.21	14.99	15.22	15.32	14.19	15.14	14.74	15.43	14.54	13.16	13.97	14.7	14.32	14.95	13.49	15.67	13.95	16.03	13.15
Urod	13.49	11.1	10.81	15.51	13.01	15.37	15.17	18.35	17.25	15.35	17.77	15.2	15.97	13.47	13.23	13.21	14.71	14.52	14.78	13.71	12.99	12.17	13.47	11.87
Tmem179b	14.73	12.21	12.61	15.55	14.27	15.38	11.61	12.93	13.14	15.59	16.35	17.3	16.42	14.73	12.67	16.2	13.64	12.78	13.77	15.23	14.12	14.08	14.52	12.59
Scyl1	13.57	13.24	12.81	11.07	13.74	15.09	11.91	13.98	15.07	12.63	13.92	14.2	14.75	14.65	14.38	14.54	16.18	14.12	14.92	14.85	16.61	16.61	16.02	13.52
Wdtc1	13.08	13.47	13.31	14.37	15.15	16.79	15.87	16.94	16.96	14.65	13.9	14.78	14.76	13.58	13.39	13.71	13.33	10.36	15.99	13.86	13.02	14.61	14.98	11.16
Pglyrp1	15.73	9.51	9.66	14.36	9.14	15.73	9.3	13.37	11.68	12.93	15.75	16.09	19.28	17.48	9.28	14.99	17.52	9.16	17.42	18.41	16.57	14.89	19.51	14.18
Irx1	12.06	11.53	11.15	12.01	11.84	14.36	13.61	14.58	14.8	16.3	16.05	15.2	17.02	16.92	16.22	14.31	15.24	13.61	17.04	12.44	15.18	15.03	15.02	10.31
G6pdx	14.29	13.66	12.49	14.1	13.79	15.1	10.58	12.74	16.51	13.19	13.44	12.46	14.14	14.76	15.76	15.29	17.36	12.75	16.66	14.39	14.72	15.06	14.91	13.63
Hmgn5	12.15	14.01	14.78	18.85	16.92	17.93	12.72	19.97	18	14.65	14.86	15.74	13.21	19.72	12.32	12.47	9.29	7.37	12.4	12.67	14.02	15.39	14.52	7.49
Tef	6.68	4.18	3.92	8.98	8.5	12.01	15.73	16.83	18.36	23.55	26.79	23.76	25.04	26.21	20.32	17.86	15.77	13.32	11.75	12.53	10.47	6.94	7.66	4.27
Mars	10.81	11.08	10.35	12.48	14.53	15.26	14.84	16.62	17.58	14.51	15.28	16.38	16.27	16.64	14.3	13	14.07	12.64	14.73	13.59	16.03	15.37	14.15	10.82
Amfr	12.66	12.45	11.82	13.12	13.44	16.26	12.66	15.01	16	14.16	13.65	13.71	14.76	15.47	14.44	12.93	14.55	12.12	17.04	15.91	16.06	15.53	16.07	11.35
Tacc2	14.14	13.52	15.24	13.3	18.95	18.75	11.06	14.94	15.51	10.87	12.93	12.87	11.24	12.63	10.47	13.27	12.34	9.04	18.3	14.58	16.48	18.29	18.06	14.26
Pea15a	12.96	11.68	12.44	14.71	13.94	16.93	11.17	13.01	16.4	11.03	13.95	12.1	15.04	16.35	12.38	13.72	16.14	10.85	17.66	14.48	17.5	17.21	16.13	12.85
Armcx3	12.75	14.02	14.56	12.99	13.36	14.33	12.61	14.52	16.01	12.58	14.24	14.46	17.34	15.03	12.22	14.02	12.71	12.47	15.98	16.12	16.59	15.14	16.17	10.36
Stat3	11.32	11.57	14.15	10.2	15.14	12.44	10.88	12.12	14.21	11.63	13.66	12.74	14.09	12.67	12.93	14.01	17.51	11.99	21.4	16.77	18.7	19.71	17.08	13.59
Prpf8	12.27	12.78	13.07	12.11	13.5	15.62	11.65	14.85	16.39	12.57	13.95	12.79	15.63	16.57	13.94	14.36	15.42	11.17	16.76	15.35	16.1	17.13	15.09	11.27
Cnppd1	10.31	11.01	12.59	14.07	16.66	15.95	17.04	16.62	15.22	14.53	14.79	16.19	14.92	12.35	12.23	13.13	13.6	10.44	17.49	13.28	15.26	14.62	15.33	12.69
Snrnp27	13.32	13.65	12.91	16.52	13.33	14.16	13.73	14.46	13.45	12.84	13.69	16.42	15.31	15.67	12.1	13.07	13.83	14.82	14.39	14.27	15.2	13.68	16.41	13.01
Stard7	14.48	13.29	11.77	14.31	14.14	17.97	12.81	15.4	16.86	14.23	14.58	13.99	14.59	16.54	13.57	12.55	12.37	11.85	13.93	14.14	13.54	15.21	15.87	11.77
Baiap2l1	12.53	12.99	14.24	13.29	14.77	15.09	12.72	14.13	16.69	13.95	13.36	14.07	15.04	14.09	14.74	15.61	14.92	13.91	15.3	14.05	14.17	15.5	13.56	10.99
Ccz1	12.32	12.26	13.04	15.52	13.97	15.26	14.25	15.05	15.75	13.99	15.1	15.07	14.31	16.77	13.72	12.96	14.09	12.11	14.66	13.07	13.44	15.03	15.05	12.89
Ak2	13.06	13.57	12.96	13.8	15.22	14.44	10.81	14.67	16.06	13.05	15.29	14.18	14.87	17.26	13.76	12.68	15.14	12.97	13.24	12.83	14.6	15.09	15.21	14.87
Mrpl43	12.97	12.86	13.36	14.06	12.87	15.22	12.23	13.27	15.09	11.37	14.47	14.57	14.16	14	12.64	13.02	15.55	12.31	14.63	15.1	14.64	15.29	17.97	17.91
Pef1	13.39	12.38	12.18	13.73	13.49	13.04	10.96	12.61	15.92	12.77	13.04	14.44	14.32	13.88	12.81	16.18	16.55	13.82	16.69	15.61	16.29	14.66	16.63	14.15
Wbp1	13.12	10.76	12.77	13.05	13.31	16.48	12.17	15.06	15.04	13.63	15.83	14.35	13.41	16.99	12.56	12.38	14.94	13.05	13.16	15.92	17.1	15.01	15.37	14.06
Npepps	13.04	13.07	13.01	12.88	15.74	14.21	12.21	14.24	13.49	12.67	14.01	14.07	14.37	13.67	12.46	15.33	14.84	12.41	18.44	14.77	16.08	15.98	16.04	11.89
Pi4k2b	12.34	13.31	12.27	12.79	13.68	14.05	12.31	14.21	14.93	11.66	13.46	13.98	14.34	16.11	13.52	13.15	14.79	13.93	15.44	16.05	17.3	17.63	16.22	11.12
Mrps15	14.26	12.42	13.56	15.22	13.07	14.71	11.97	14.07	13.71	13.33	15.57	12.9	15.17	14.68	14.51	12.68	14.76	12.63	13.43	13.67	13.53	15.42	17.66	15.43
Pdzd11	12.75	12	11.7	15.93	13.74	13.93	14.27	14.28	15.27	12.04	16.36	15.19	14.45	15.98	14.64	12.27	13.12	13.6	14.24	14.23	14.31	14.05	15.11	14.79
Retnla	12.89	11.57	22.93	13.17	16.23	15.02	10.19	12.17	17.71	9.02	18.17	8.15	14.92	19.23	14.4	9.14	24.03	9.53	16.46	9.63	12.62	15.35	13.81	11.79
Clip1	12.32	14.1	13.57	11.55	14.25	15.39	11.06	13.71	14.35	13.55	14.38	14.08	14.42	16.89	14.91	15.13	14.49	12.5	16.56	15.2	14.79	15.99	13.53	11.28
Clk1	12.16	7.76	10.34	14.7	16.37	17.46	14.6	15.66	15.82	12.38	16.44	16.93	16.42	17.74	12.59	15.09	14.37	12.32	17.75	15.41	16.42	11.58	11.26	6.33
Slc17a5	13.73	13.59	12.89	12.6	13.08	16.4	14.12	14.09	16.3	13.77	14.1	13.73	15.24	15.25	14.46	13.68	13.41	11.88	16.05	14.36	14.42	15.22	14.39	11.08
Kpna2	10.96	11	11.77	13.2	13.54	12.09	11.15	13.47	16.82	11.66	13.16	14.24	16.57	21.13	15.27	12.01	14.53	12.49	14.91	14.36	19.84	16.74	15.34	11.56
Cdc42ep5	13.22	12.17	12.9	15.73	13.22	14.45	14.6	12.88	15.4	14.23	14.81	15.56	15.09	14.38	13.71	13.23	13.43	12.3	13.52	13.83	16.22	14.78	14.67	13.44
Tmem238	13.81	11.4	12.83	12.52	14.6	14.94	13.18	12.09	14.1	13.44	13.42	13.77	13.12	13.6	11.93	10.67	13.99	12.54	18.77	15.13	17.42	16.26	17.37	16.46
Pacsin2	12.21	11.44	11.51	13.24	14.45	15.77	13.53	16.05	16.52	15.4	14.87	14.56	15.79	17.83	14.97	14.41	13.61	12.06	14.19	13.56	13.85	14.48	12.38	10.41
Inha	14.18	11.97	12.14	14.31	15.89	19.31	15.85	20.84	21.72	14.76	15.79	15.4	14.64	16.31	14.44	14.24	9.2	8.06	10.83	9.97	11.96	14.4	12.16	8.62
Laptm5	11.55	10.2	14.56	14.44	12.37	16.27	9.98	11.12	13.88	13.65	17.59	9.93	16.31	14.93	14.37	12.86	29.32	9.37	18.51	13.89	12.69	15.88	13.78	9.38
Smap2	13.77	13.7	14.08	14.6	14.22	16.71	11.8	15.3	16.35	13.67	14.8	14.05	14.94	16.25	13.39	12.69	14.85	11.12	12.56	13.6	13.35	16.01	14.31	10.64
Ckap4	13.39	14.88	13.9	13.12	14.09	13.2	10.62	12.82	16.02	11.63	13.7	13.02	13.9	15.6	14.74	14.07	13.96	13.39	14.99	14.77	15.57	15.91	16.59	12.83
Mapk3	12.8	9.45	12.53	13.61	14.22	16.9	13.42	15.48	17.22	12.05	16.31	13.78	15.04	15.31	12.17	11.78	15.03	11.4	16.19	14.28	13.95	14.95	15.89	12.61
Tkt	12.15	11.29	12.3	13.29	14.44	16.85	12.65	13.79	16.97	12.37	14.62	13.12	14.98	15.93	14.87	11.92	14.76	11.72	15.06	13.99	15	15.79	16.05	11.84
Hdac3	11.97	10.7	10.42	13.02	13.21	15.6	12.36	15.67	15.57	13.12	15.53	15.32	16.25	17.46	12.57	12.77	14.6	11.83	16.23	14.18	15.05	14.74	14.87	12.66
Arf3	12.89	12.31	12.24	12.65	13.69	15.71	12.59	14.91	16.33	13.42	13.84	13.58	15.79	15.55	13.54	14.08	14.9	11.24	15.55	14.19	14.94	15.49	15.53	10.66
Slc9a3r2	13.12	12.44	11.25	13.69	12.98	16.74	15.59	15.48	16.89	14.11	15.32	15.39	14.94	15.52	15.39	13.81	13.42	10.93	14.27	11.75	14.14	14.25	12.92	11.23
Yrdc	13.67	13.2	11.49	12.9	12.81	12.27	11.21	14.28	14.76	12.65	13.63	14.87	14.32	14.17	14.29	13.35	15.25	15.95	14.25	14.92	15.65	14.93	15.87	14.86
Eif4g3	12.57	13.05	13.56	12.4	14.93	17.26	12.73	15.96	18.59	14.12	14.92	13.16	15.05	16.43	15.14	13.49	13.66	9.85	14.96	12.91	13.97	14.77	12.57	9.41
Dlst	13.81	14.31	13.93	13.38	14.74	14.67	11.29	13.31	14.76	12.08	14.17	11.92	13.74	15.4	13.5	12.46	14.53	11.87	14.96	14.22	15.28	15.44	16.62	14.69
Tusc2	14.81	13.75	13.1	11.22	12.83	12.66	10.67	12.59	14.23	12.44	13.05	12.97	14.03	13.49	12.8	14.28	16.64	14.45	16.58	15.54	16.09	14.72	15.9	16.19
Mrpl23	13.78	9.83	10.83	14.5	11.68	16.94	13.8	14.4	12.9	11.91	14.69	13.64	16.22	15.32	12.17	11.9	14.18	13.9	15.88	15.24	12.83	13.97	17.59	16.86
Ssu72	14.74	11.67	12.05	12.15	11.68	12.91	12.27	13.61	17.22	13.83	14.99	14.77	14.74	13.05	14.17	12.29	16.16	14.28	14.9	14.16	14.29	14.9	15.32	14.71
Rhpn2	13.24	11.8	12.1	13.52	13.76	17.37	13.02	14.62	14.81	13.94	15.87	14.04	13.26	14.98	11.22	14.35	14.81	13.59	15.96	13.34	13.49	14.6	14.58	12.59
Osgin1	13	13.09	14.08	10.57	11.39	12.13	10.77	12.63	14.39	11.89	15.62	13.79	15.98	15.15	16.91	17.63	15.9	14.1	14.66	14.68	14.77	13.83	14.25	12.81
Bod1	13.57	12.78	10.82	14.37	12.9	16.38	13.71	13.2	14.64	13.86	13.26	13.45	14.62	14.37	13.14	11.82	13.86	15.16	14.79	13.96	15.64	14.39	15.42	13.81
Hip1r	12.86	13.52	14.98	11.54	13.92	14.1	11.6	13.06	16.27	11.1	12.51	13.41	12.27	12.52	13.09	13.06	13.29	12.04	16.53	15.4	16.13	18.66	15.74	15.97
Xpnpep1	13.03	13.78	14.21	12.55	13.35	13.36	12.67	13.93	15.44	11.37	13.66	12.26	12.92	12.88	13.15	12.59	14.33	12.65	14.77	14.19	15.96	17.66	17.28	15.46
Arl6ip4	13.16	12.79	12.21	11.73	13.55	14.47	13.12	14.22	14.14	13.11	14.87	14.36	14.54	15.04	13.46	11.53	15.38	13.57	14.76	14.36	15.19	13.63	14.7	14.9
Fdx1	13.2	11.1	10.13	13.59	12.57	12.96	15.18	14.42	14.43	15.21	15.78	15.67	13.97	14.8	15.77	13.78	13.39	15.17	13.84	12.03	15.91	13.89	14.5	11.14
Slc30a5	12.87	13.41	11.83	11.99	12.87	13.72	12.21	14.45	14.76	12.53	14.52	14.05	15.53	18.12	13.97	13.41	14.56	13.23	14.68	14.94	15.06	14.06	15.11	10.43
Slc23a2	11.46	12.03	9.9	11.48	11.46	13.71	13.42	16.62	18.31	16.79	17.41	15.27	15.74	17.18	16.85	13.56	14.09	10.69	13.36	13.81	12.14	13.23	13.21	10.56
Rpl7l1	13.64	13.88	11.65	11.91	11.38	12.73	11.21	12.67	14.19	12.24	12.68	13.33	14.63	15.89	13.87	13.27	15.54	15.19	15.54	15.75	15.64	14.79	15.73	14.79
Soat1	13.6	12.23	12.18	13.15	13.66	17.92	13.74	15.05	16.31	12.72	13.2	13.01	13.91	14.75	11.24	12.91	12.95	9.11	15.31	14.62	14.92	16.91	16.45	12.07
Mrpl34	12.25	13.38	11.44	12.59	14.34	15.08	9.08	11.67	11.73	10.73	12.44	12.49	13.97	12.55	13.95	14.32	15.53	15.66	16.76	15.94	16.01	16.27	17.24	16.32
Mrps16	13.67	11.83	13.52	15.11	10.77	14.23	12.45	13.35	13.77	12.09	14.85	13.59	13.09	12.76	13.24	12.6	14.86	13.93	15.45	13.93	17.12	12.95	16.38	16.16
Sec16a	12.98	13.94	13.15	10.05	12.07	13.94	10.48	13.83	16.62	11.72	14.15	13	16.72	16.79	15.16	14.09	15.75	11.51	14.95	15.77	15.03	15.94	13.55	10.49
Kif1b	12.17	12.18	12.39	11.65	14.14	15.83	12.93	15.66	17.44	13.01	15.24	13.49	15.36	17.29	14.67	14.14	12.71	10.35	15.29	14.62	14.1	14.67	12.95	9.25
Acaa2	11.24	9.5	8.42	13.57	14.6	13.56	11.72	13.95	16.02	14.38	16.59	13.79	16.98	17.96	16.92	12.53	13.35	15.19	14.3	13.21	15.25	13.05	15.24	10.18
Chmp5	12.8	13.49	12.77	14.87	13.3	14.4	12.74	14.06	15.04	12.83	13.63	14.1	15.61	15.08	12.56	11.88	13.61	13.02	13.56	14.24	14.34	14.19	15.91	13.21
Apobec3	11.39	9.09	13.58	13.41	14.73	16.12	11.62	13.05	14.54	13.06	14.47	12.6	16.68	14.67	11.05	12.09	14.84	7.76	21.04	13.83	15.63	17.91	16.81	11.25
Faim2	12.08	12.14	12.7	10.42	14.86	11.77	9.74	11.09	15.28	12.37	15.65	12.05	16.19	17.06	15.65	17.59	15.55	15.48	17.06	13.5	15.33	14.02	13.77	9.6
Smim11	13.72	12.82	10.93	14.35	13.21	13.29	12.43	11.82	14.82	13.21	12.42	15.12	16.26	17.32	12.2	13.39	16.78	14.13	14.95	13.84	12.81	12.4	15.44	13.21
Pes1	12.01	13.75	12.82	12.21	12.28	14.16	12.29	13.46	15.08	13.1	14.9	13.6	15.31	14.75	12.97	12.55	14.96	13.01	14.24	14.25	14.47	15.22	15.57	13.48
Trap1	12.14	12.25	12.67	11.89	11.64	18.38	11.18	12.43	13.7	11.12	12.12	13.22	15.07	16.44	12.5	12.4	14.88	14.35	16.36	14.74	15.76	16.78	15.46	12.89
Myh9	10.5	11.42	12.52	10.36	13.74	16.29	10.84	13.24	16.18	12.26	14.55	12.42	15.83	16.58	13.72	13.42	16.2	9.08	17.99	13.58	15.1	18.42	15.78	10.33
Ifi27l2a	10.57	5.39	10.98	10.33	9.4	64.49	5.66	9.31	7.25	11.47	9.96	10.6	11.86	23.94	5.9	12.01	26.63	6.9	16.81	12.75	8.29	19.73	8.91	11.06
Itgb1	11.98	12.14	11.72	12.99	13.3	15.67	11.61	13.3	15.74	12.42	14.2	13.06	13.84	15.8	13.61	12.51	14.99	10.89	17.31	15.05	15.3	16.03	16.15	10.38
Bpnt1	12.92	12.14	10.84	12.28	11.36	14.64	11.24	14.63	14.55	12.19	13.34	13.77	15.03	16.11	14.54	13.77	15.78	14.75	15.35	14.5	15.97	13.7	14.96	11.18
Ist1	13.59	11.86	12.87	12.61	13.99	15.35	12.17	14.61	15.11	12.74	13.12	13.2	14.15	13.75	12.78	12.42	14.79	11.81	15.44	14.11	15.76	15.89	14.98	12.42
Echdc2	13.41	9.87	12.43	11.04	14.47	15.62	16	17.12	15.93	13.97	14.54	14.75	12.81	13.82	15.11	14.73	10.38	10.43	15.16	13.94	13.91	15.8	13.09	10.96
Rab5a	12.29	12.54	12.72	13.98	15.01	15.87	13.11	13.68	15.85	12.84	14.95	13.85	14.11	15.95	13.45	12.12	12.05	10.83	15.8	13.43	14.65	14.95	14.7	9.84
G3bp2	13.69	12.18	12.16	13.71	14.31	16.09	13.11	13.92	16.59	14.12	14.01	13.16	14.79	15.07	12.68	11.7	12.64	10.06	15.84	15	14.36	14.77	14.34	10.1
Tank	14.86	13.26	15.89	15.97	18.8	16.78	13.62	13.96	14.91	10.02	10.71	11.45	10.32	9.54	8.7	9.89	11.9	8.06	18.01	14.02	14.79	19.23	19.23	14.45
Psme4	12.04	12.74	12.52	13.19	14.14	15.94	12.17	15.29	17.22	13.13	14.04	13.94	14.02	15.94	13.08	12.52	13.02	11.05	14.35	14.83	13.95	15.79	13.62	9.74
Eif2b2	13.72	13.13	11.88	12.72	13.86	14.86	11.35	14.92	15.07	13.83	13.21	13.76	14.24	14.33	12.9	12.67	15.2	12.88	14.61	13.12	14.32	14.98	15.07	11.57
0610010K14Rik	11.83	13.13	13.41	13.88	12.92	14.85	13.48	14.66	15.78	11.98	13.94	13.81	13.28	14.91	12.81	12.99	14	13.46	13.68	12.37	14.99	12.98	14.84	14.13
Carm1	9.64	10.03	10.83	10.71	10.34	12.26	10.65	12.3	14.33	15.14	16.82	12.7	15.74	19.23	14.89	15.36	16.11	13.36	15.69	15.28	17.49	16.01	13.64	9.4
Nutf2	13.41	15.05	12.39	14.4	13.29	14.15	10.01	13.71	14.57	11.34	14.06	11.33	13.82	16.4	10.96	14.97	16.36	10.15	17.57	12.26	14.62	16.11	13.49	13.3
Qtrt1	11.76	11.36	12.33	12.16	14.03	16.34	12.34	12.14	15.51	12.77	14.66	15.65	14.66	13.79	12.18	12.3	15	12.8	16.38	15.21	13.71	12.43	15.33	12.79
Luc7l3	13.39	11.95	12.18	14.17	15.33	15.76	12.83	14.44	15.41	12.83	14.12	14.11	14.4	18.06	11.28	13.28	11.98	10.31	16.35	13.62	14.42	13.71	14.75	8.9
Vim	10.87	9.89	12.88	12.6	9.41	15.1	9.29	12.06	13.12	13.19	16.19	8.92	14.31	15.62	14.74	13.66	26.56	10.8	20.64	13.08	13.31	15.32	15.85	9.92
Fabp5	13.63	11.01	12.73	14.21	18.61	15.2	13.13	16.55	17.57	10	13.17	14.02	9.9	9.78	13.92	10.54	15.03	10.67	13.31	12.9	13.71	15.42	16.12	16.01
Ppp6c	12.93	12.31	12.18	12.67	12.15	13.71	12.61	13.93	13.32	13.33	14.03	13.99	16.35	14.49	12.56	13.76	14.12	12.93	14.04	15.52	14.8	14.68	15.58	11.15
Scamp2	12.26	12.75	12.52	13.25	13.3	14.26	12.6	13.34	14.87	12.1	14.53	13.36	13.42	14.94	13.66	13.34	15.14	11.88	16.17	13.56	13.43	14.37	14.69	13.12
Lgals3bp	10.62	6.53	13.26	10.71	10.79	14.54	8.03	14.39	12.04	15.77	15.91	13.15	19.56	12.75	11.58	19.38	29.03	8.48	18.08	15.26	8.42	20.9	10.94	6.38
Anxa2	9.99	10.78	14.07	10.96	12.58	13	9.24	11.38	13.19	9.86	11.93	10.86	14.76	10.92	11.7	11.27	18.29	11.01	20.6	15.55	17.69	18.02	20.66	18.05
Ubtd1	14.07	12.73	11.6	11.75	12.48	12.24	11.66	11.28	12.01	10.81	11.21	14.17	12.17	11.5	14.33	15.53	17.02	16.15	17.27	15.49	14.82	15.42	15.18	15.34
Scn1b	12.12	10.21	11.28	11.34	13.05	12.74	13.15	12.78	13.29	11.68	11.1	12.34	12.99	9.77	13.14	12.24	17.67	14.86	23.39	14.86	16.11	16.82	15.1	14.12
4933434E20Rik	13.33	10.59	12.45	13.23	14.88	14.22	13.86	12.52	15.2	12.55	15.92	14.69	13.52	14.16	13.44	10.94	12.47	11.26	14.78	13.32	15.13	15.02	15.73	12.87
R3hdm4	13.36	10.32	11.85	13.18	13.77	15.67	12.15	13.7	15.97	12.19	15.6	12.86	13.77	13.83	13.57	12.7	12.99	12.03	15.43	13.8	14.11	15.35	16.03	11.82
Cxxc5	14.27	13.7	12.72	13.69	14.05	14.96	11.4	13.13	14.86	12.62	13.76	13.23	14.18	14.55	12.67	13.15	14.01	11.45	14.58	14.15	13.69	14.23	14.36	12.41
Tvp23b	14.77	11.01	11.67	13.42	13.47	16	13.26	13.13	14.45	11.94	13.84	14.68	13.75	15.02	11.85	11.51	14.34	12.85	13.57	16.23	14.74	15.07	14.46	10.77
Tor1b	12.84	12.44	11.58	11.78	14.18	14.83	11.82	13.36	15.77	13.27	14.2	13.44	13	14.68	14.59	13.08	14.38	12.16	13.94	13.68	13.82	14.84	14.49	13.51
Hmgb1	11.29	11.32	11.19	15.63	14.68	16.7	11.92	13.31	17.21	11.85	15.24	13.23	15.5	17.98	11.37	10.74	12.89	11.92	15.19	12.33	14.95	15.13	13.66	10.14
Rbm47	13.08	12.72	13.78	11.79	14.69	15.34	11.5	14.43	15.54	11.51	13.15	12.3	12.97	14.55	13.35	13.4	13.55	11.32	15.02	13.82	14.51	16.11	15.45	11.43
Rell1	11.87	13.18	9.79	12.42	15.31	17.66	11.97	14.37	15.59	10.05	11.93	12.64	12.51	14.15	11.96	11.89	14.12	11.72	17.41	14.07	16.34	17.81	15.64	10.81
Yif1b	12.67	11.79	12.26	14.85	12.74	15	9.92	14.21	14.82	13.02	15.04	12.04	12.71	15.04	13.44	11.84	14.02	13.61	14.08	13.37	14.83	15.16	15.99	12.71
Psme1	11.47	8.82	12.7	11.72	11.43	12.69	9.61	12.74	12.19	13.17	15.77	12.67	17.56	13.08	13.32	13.35	27.1	11.57	17.93	14.13	12.58	14.73	14.2	10.58
Rbm25	11.42	12.36	13.31	13.69	14.63	14.94	11.8	14.8	16.04	13.11	13.76	14.43	15.3	15.87	11.35	13.34	12.02	10.37	16.23	14.29	14.06	14.26	13.99	9.6
Rnpep	12.05	10.83	12.45	12.21	12.72	14.44	10.25	12.34	13.45	12.05	13.35	12.19	12.49	13.4	12.29	12.48	15.65	13.04	17.58	15.9	15.95	15.12	18.08	14.59
Tollip	12.64	11.26	11.6	12.49	13.64	14.42	13.82	14.28	14.89	13.85	13.58	14.09	14.48	14.2	14.43	12.57	13.58	11.04	15.86	13.41	14.23	15	13.97	11.19
Ivns1abp	13.15	13.41	13.06	11.65	11.23	19.98	9.57	12.32	13.64	10.32	12.95	12.13	13.44	18.04	10.8	12.01	13.31	10.9	14.02	16.86	16.43	16.76	16.48	11.99
Akt2	13.4	12.11	11.87	11.92	12.02	15.52	11.53	12.78	14.43	12.26	12.43	13.13	13.7	13.62	13.06	11.39	14.61	12.63	15.32	15.08	16.77	16.12	15.43	13.28
Rnf128	12.02	11.03	11.52	14.84	14.07	16.19	14.58	15.57	15.95	12.69	14.61	15.07	14.79	16.3	12.67	10.57	12.16	9.83	14.49	12.13	13.71	15.41	15.06	9.08
Tjp3	14.88	13.33	16.12	13.77	14.4	16.38	14.5	13.84	14.67	10.3	10.39	10.86	10.76	8.33	8.56	12.17	13.51	10.37	18.2	13.49	14.66	18.52	17.57	14.71
Mrpl4	13.32	12.95	12.31	13.11	12.25	14.8	11.88	13.31	14.36	11.7	13.37	13.26	14.11	14.12	12.41	13.33	14.28	11.44	14.81	13.18	13.5	15.37	16.18	14.81
Chchd3	12.06	12.65	11.55	14.17	12.53	15.39	11.99	12.49	14.36	12.92	13.45	13.92	13.55	14.28	11.46	11.66	15.62	13.06	14.65	13.22	14.77	14.97	15.43	13.99
Calcoco1	11.59	8.38	11.86	13.36	14.37	17.01	15.38	16.71	16.92	14.88	16	15.08	16.12	14.45	13.56	12.56	11.07	8.42	13.23	14.27	13.06	14.43	12.72	8.71
Ccnl2	12.49	10.65	11.36	10.27	12.31	13.25	9.97	13.22	12.38	12.8	15.69	14.62	16.59	15.24	12.9	14.86	15.28	12.79	17.61	16.5	14.9	13.96	14.15	10.13
Slc30a7	15.19	14.14	11.39	10.37	14.32	14.16	10.18	15.09	15.43	12.26	13.86	11.62	14.38	14.63	12.94	10.4	14.6	11.25	15.42	15.2	13.88	15.11	16.02	11.94
Plxnb2	12.21	12.43	13.47	10.88	13.26	15.48	11.71	13.32	15.92	12.16	14.2	11.64	14.32	13.56	12.23	12.15	12.82	9.03	15.59	15.52	15.16	17.69	16.57	12.39
Prkar1a	12.62	13.05	13.46	12.02	13.5	14.55	10.73	12.61	13.22	11.15	11.64	12.47	13.17	13.75	12.02	10.83	16.08	11.78	16.6	15.98	15.61	16.74	16.79	13.26
Psma5	12.38	11.24	10.59	13	11.88	13.2	11.76	12.65	12.28	12.17	17.16	13.18	14.07	14.67	12.43	12.61	15.52	13.71	15.89	14.44	12.9	14.45	16.25	15.14
Dazap1	12.02	10.5	11.67	13.43	13.27	16.22	11.85	14.26	16.93	13.21	14.85	13.92	15.58	15.13	14.22	13.88	14.3	10.02	13.66	12.57	15.35	12.74	12.64	11.3
Lypla2	10.87	12.76	12.25	10.86	14.02	12.02	10.3	11.64	13.63	12.1	15.35	13.41	14.07	12.96	11.92	13.53	15.47	13.41	16.06	15.81	15.91	16.16	15.91	13.06
Cops3	13.12	11.17	12.14	13.78	13.37	14.78	12.13	14.08	14.51	12.48	14.4	15.26	13.16	15.85	12.17	12.46	13.73	12.6	13.61	13.95	14.71	13.77	14	11.81
Sox13	11.69	11.75	10.93	12.86	14.85	16.51	12.76	14.37	16.01	14.14	16.11	14.86	15.92	15.45	12.66	13.27	11.92	10.33	15	13.14	13.49	12.89	12.7	9.41
Abhd16a	11.14	10.52	11.06	11.73	11.39	14.93	13.82	13.44	14.56	13.93	14.51	14.34	14.51	14.88	14.78	13.68	15.02	12.65	16.37	13.49	13.99	13.31	13.72	11.22
Parl	12.43	11.6	9.86	12.98	14.24	14.55	13.4	14.81	15.46	13.07	14.4	14.24	14.47	15.14	13.91	13.17	13.91	12.94	12.21	12.72	12.56	13.94	13.87	13.05
Epb41l4b	11.88	10.77	10.69	12.69	13.53	16.22	13.04	14.13	15.44	13.39	13.34	14.96	15.11	15.33	13.75	12.04	12.63	12.61	13.9	12.66	13.89	15.12	14	11.57
Ap2b1	11.89	12.41	11.92	11.12	11.89	13.58	10.36	12.04	13.84	11.46	13.2	12.61	13.9	14.22	13.22	13.67	16.46	11.55	18.4	15.69	15.39	16.46	14.95	12.33
Mansc1	15.05	15.85	16.91	14.07	15.48	17.52	12.02	14.67	14.39	10.12	10.1	11.48	10.78	11.54	8.93	9.67	11.31	7.47	15.27	12.91	14.2	19.67	18.24	14.55
Ptpn18	13.96	12.29	11.67	12.22	13.41	15.88	12.75	14.6	14.75	12.28	13.51	13.87	14.35	12.43	11.91	12.49	14.57	10.87	17.09	12.46	12.79	14.14	14.47	13.26
Eya2	11.9	14.11	16.51	10.15	11.78	11.29	8.96	10.59	14.92	10.56	12.47	9.48	11.04	12.12	10.55	14.43	19.03	13.61	15.5	14.21	13.74	18.21	17.52	19.22
H2afy	12.74	12.1	12.31	13.13	12.93	13.38	12.27	13.36	14.37	13.79	13.23	12.44	14.67	13.07	12.42	12.28	15.06	10.51	15.4	13.54	14.71	15.37	15.27	13.52
Ccni	10.56	10.52	11.42	12.96	12.16	17.04	13.92	15	15.45	13.21	14.98	12.91	14.97	16.08	12.84	11.59	12.99	10	14.89	14.72	15.57	13.42	15.58	8.75
Sf3a2	11.25	13.02	13.81	14.02	12.8	14.34	10.74	13.08	15.17	12.58	11.31	12.73	16.17	17.5	13.91	13.46	15.35	11.06	13.91	13.19	16.12	11.91	13.92	9.86
Rnf13	11.88	10.62	11.34	13.72	12.53	14.43	13.55	15.62	16.97	14.32	15.79	14.59	14.68	15.07	12.6	11.74	12.86	10.74	16.08	12.61	13.33	13.43	13.6	9.04
Sdc3	11.6	13.51	12.75	11	12.4	13.16	9.63	10	12.31	11.94	13.23	10.85	13.14	15.68	14.99	16.1	17.54	12.94	19.19	10.93	16.29	16.35	13.56	11.64
Drg2	12.48	13.39	11.83	11.93	12.61	13.45	10.59	12.1	14.54	11.77	12.86	12.47	14.23	14.82	13.3	13.34	13.7	12.38	14.02	15.12	15.51	15.1	16.06	12.92
Ppp3ca	11.24	11.67	11.44	12.14	11.86	13.94	12.05	13.48	13.58	12.81	12.49	13.87	15.01	15.05	13.03	13.11	12.2	11.68	16.99	16.18	16.06	15.06	15.61	9.93
Rcn1	12.28	11.53	11.24	13.26	13.05	20.71	10.15	13.09	14.49	12.37	13.67	12.49	13.5	19.26	12.28	11.39	12.92	11.64	15.41	12.19	14.66	14.41	13.42	10.81
Poldip2	12.76	10.97	10.27	12.73	13.62	13.76	13.34	14.65	14.89	12.56	14.42	13.2	13.97	15.15	14.35	11.55	12.48	13.22	13.93	13.6	14.5	13.7	14.48	12.09
Dctn1	11.25	11.92	12.33	11.82	13.47	15.6	12.01	14.46	15.63	12.35	13.56	12.29	14.25	14.94	13.53	13.46	12.81	10.48	15.73	13.35	13.85	15.46	14.23	11.41
B3gat3	12.6	13.39	11.83	12.62	11.66	12.83	11.02	12.25	13.83	12.5	13.27	12.95	13.62	12.8	10.69	13.99	17.1	13.32	16.1	13.98	14.93	13.72	14.35	14.72
Mrpl58	13.94	11.16	11.73	13.6	12.93	13.06	11.3	12.47	13.44	12.48	13.42	12.91	15.1	12.26	13.06	12.98	13.82	13.76	14.44	13.27	14.15	13.83	15.79	15.16
Dgcr2	13.26	12.04	12.35	12.13	12.04	14.9	11.39	14.06	15.55	12.66	13.85	12.62	13.66	14.54	11.67	12.96	13.51	9.8	15.32	14.71	14.17	15.5	15.47	11.85
Prrc1	11.38	13.05	11.66	11.44	12.89	14.4	12.21	14.81	16.16	11.65	13.21	13.94	15.72	15.54	13.5	13.52	13.08	12.04	13.53	13.35	13.73	14.9	13.93	9.9
Med25	11.15	10.95	11.28	11.59	12.75	14.75	10.64	13.4	16.61	12.88	15	13.83	15.17	15.52	15.14	12.7	12.9	11.54	14.41	12.28	14.19	15.6	14.85	10.2
Esd	14.11	9.84	11.02	13.7	12.65	14.77	12.72	13.05	14.61	12.81	13.91	12.59	13.82	12.31	13.8	11.83	14.11	12.04	14.48	13.55	13.74	15.37	15.52	12.88
Decr2	12.41	10.53	11.74	12.22	13.94	15.17	11.89	13.63	14.95	13.63	14.12	12.31	13.9	14.01	13.39	12.68	13.76	11.3	14.57	13.52	14.8	14.24	14.79	11.72
Stmn1	10.76	5.36	6.36	21.86	14.98	20.23	11.35	15.28	18.46	8.46	8.05	12.78	16.27	27.1	14.38	6.52	9.84	4.05	8.13	8.73	20.41	21.42	17.89	10.43
U2af1	12.08	14.5	10.97	11.63	12.37	12.47	10.66	11.61	14.24	12.96	13.85	9.88	11.51	15.47	12.07	11.85	13.95	13.25	15.34	15.06	17.15	14.32	16.35	15.28
Suds3	12.04	12.01	12.7	13.51	13.85	15.13	11.77	14.27	13.3	12.07	12.59	13.16	12.03	13.37	13.09	12.69	12.61	12.22	15.11	13.19	14.37	14.77	15.66	13.23
BC017158	11.44	12.49	11.37	13.72	11.56	13.45	11.34	14.69	16.15	12.8	14.23	13.16	15.58	16.21	13.62	13.68	13.38	11.13	13.86	13.62	13.91	14.58	12.88	9.86
[truncated: 16,830 more rows]

## Sheet: NC-18181 
Gene Symbol	C0_1	C0_2	C0_3	C3_1	C3_2	C3_3	C6_1	C6_2	C6_3	C9_1	C9_2	C9_3	C12_1	C12_2	C12_3	C15_1	C15_2	C15_3	C18_1	C18_2	C18_3	C21_1	C21_2	C21_3
Spt1	311540	320346	327705	251986	296781	295421	374518	336297	290303	314272	337130	316200	258259	317807	350651	313359	326218	321512	326566	358904	373517	336294	318294	297466
Obp1a	180450	180517	211504	173924	176149	190212	210107	214589	174840	179645	170453	169374	167628	191774	178488	178520	158008	175383	206502	230152	221868	201832	231096	198236
Gm14743	114519	103420	91265.2	123745	103018	116708	94379	88232.4	132526	141005	107039	132058	114327	94188.4	100989	104709	98136.2	104959	116079	102650	104313	100214	101967	118486
Gm5938	102120	99932.6	119305	95667.1	100846	113571	122700	126605	100895	114184	117434	112386	83661.9	107162	100924	104445	93615.9	103204	108619	124038	114274	107902	124979	107203
Scgb1b2	90441.6	82515.4	132720	136798	135815	95642	73273	72932.8	104462	91767.6	98167.6	118940	78936.6	95628.6	87989.5	78927.3	71701.8	61016.6	114130	122502	119513	94270.6	88970.4	102752
Scgb2b2	71726.7	72030.3	75626.5	76996.9	84637.5	71559.7	61132	70718	62687.3	66940.7	63782.4	47261.8	78082.8	83629	77834.5	72816.8	79500.9	63240.2	88704.7	93256.1	81935.4	83602.2	81226.4	85055.4
Gm1553	59085.5	75465	63570.7	72041	63497.9	55544.6	68638.4	81433.4	72744.1	65662.5	75908.5	60234.5	59075.2	61602.7	61361.6	64588	65220.4	58605.9	73790.9	76096.6	81213.4	75417.1	76564.2	72448.1
Scgb2b24	54640.4	54592.7	45536.8	60612.4	55584.3	46506.3	40362.4	35505.9	52601.3	54715.5	60976.1	63145.3	39639.5	38043.8	46905.9	38519.8	43192.3	43915.3	46196.7	41549.9	50328.7	46364.6	33035.9	47250
Pip	27707	39020.9	30485.4	28127.2	29971.6	26726.8	29791.3	31645.2	34273.2	29280.5	28974.8	35433.5	27811.4	26730.8	28158	25356.9	26907.2	27933.5	27560.6	27183	28319.3	26271.4	23699	26106.3
Scgb1b29	19550.7	35995.5	10698.2	24018	15990.2	11572.4	19419	12404.2	23984.3	18324	16224.5	39126	47830.8	11266.4	20729.8	13390.3	20582.3	35010	20457	8589.24	33762	17004.7	4528.28	23004.2
Esp6	15030.8	20382.9	17241.8	20161	17604.8	16397.6	18033.7	18239.7	21160.7	17613.5	20739.8	25887	20361.7	19589.1	20852	19968.4	18989.8	18886.4	18520.7	17821.4	17585.8	18255.5	17945.8	16386.4
Scgb1b20	17186.7	25616.9	8033.54	20365.2	11768.3	6693.27	16071.1	11936	17510.9	12906.7	10517.1	18881.2	23002.7	6703.53	13389.6	10698.9	16265.9	24421.6	15413.8	7712.86	22048.8	15826.8	3938.09	16951.1
Scgb2b20	17202.9	27676.9	8404.69	21806	12337	5238.88	12294.2	9188.7	17935.1	10661.7	9010.4	16222.7	24189.5	7550.84	12548.4	9423.83	14678.2	22237.4	15898.1	7619.32	21498.4	14867.4	3753.32	16506.1
Scgb2b7	7544.88	14023.9	4159.25	9466.4	5879.28	3589.12	6262.01	4155.28	7033.96	5358.73	4343.37	9118.21	22963.2	5223.05	7804.02	4550.78	7291.19	14090.5	9466.73	3401.07	15168	6513.85	2060.78	10408.5
Esp15	7420.74	7328.28	8295.12	9691.28	7110.89	7409.24	5255.92	6857.49	8437.04	7750.12	8435.1	6521.26	5787.33	5752.44	6632.73	6559.36	6505.35	6275.12	10104.5	8707.82	8804.36	9652.22	11227.8	10346.5
Sval2	7335.58	11830.8	6396.16	7166.57	6154.65	6601.15	7013.92	7873.58	8020.17	7838.23	5927.31	5698.79	7526.51	7714.5	6135.07	6529.6	6990.07	7715.44	9207.38	8755.57	8976.49	9036.22	8139.07	7921.04
Esp18	3314.96	3231.43	3817.84	3947.59	2682	2989.14	2762.58	3482.79	3446.79	3704.38	3926.15	3861.14	2806.67	3220.44	3136.05	2953.01	2679.68	3069.5	4055.41	3764.15	4130.87	3355.63	4382.08	4008.99
Lcn11	2848.76	3441.69	2301.56	4622.26	4405.27	3387.05	3893.16	3051.68	3048.99	2791.64	3661.43	2729.9	3217.16	3596.42	3709.76	3915.72	3269.13	4395.81	2743	2386.52	2677.23	2228.27	3102.28	3451.93
Dnase1	2689.8	1944.79	1943.94	2946.99	2795.07	3263.47	2564.95	2516.01	2817.94	3058.1	3233.4	2808.62	3057.02	3805.99	3624.88	3776.79	3337.54	3465.23	1682.4	1613.16	1374.58	1503.61	2234.87	1880.75
Car6	3034.21	2142.24	2601.62	3460.02	2935.3	3797.91	2047.24	2257.1	2728.27	2876.72	3121.36	2664.86	3494.52	2694.8	2801.66	3173.47	2730.39	2119.84	1684.94	1593.01	1280.01	2183.73	2663.43	2264.14
Scgb1b7	3584.02	3752.56	1620.43	2980.8	1818.99	1240.99	2626.06	1816.59	2220.72	1856.37	1526.44	4267.15	5995.77	1277.26	2411.28	1606.32	2495.07	5871.51	2594.36	985.061	4066.35	2072.18	597.042	2784.3
Scgb1b24	2465.94	2642.97	2556.41	2643.65	2031.22	1842.85	1908.29	1551.24	2279.82	1755.08	1802.79	2178.32	1800.66	1863.86	1574.55	1411.65	1559.3	1454.74	1521.44	1665.86	1944.92	1753.06	1289.9	1738.67
Phyh	1681.82	1335.91	1368.43	2054.34	1861.4	2064.01	1637.07	1494.12	2067.76	2168.47	2272.61	2171.72	2343.15	2147.72	2216.71	2252.72	2241.09	2052.86	1752.77	1348.8	1220.15	1517.88	1724.79	1692.06
Eef1a1	1704.36	1585.46	1725.07	1862.44	1922.99	2079.96	1809.89	1740.19	1789.28	2028.67	2048.19	2060.05	2329.66	2053.19	2175.23	2174.02	2283.58	1711.72	1691.85	1441.14	1229.93	1648.74	1762.41	1643.23
Gm12888	1495.12	1449.97	2184.3	2080.52	2062.62	2527.2	1416.76	1848.16	1810.67	1962.27	1799.35	1497.75	1635.84	1677.92	1750.16	1831.74	1640.57	1088.81	1640.65	1766.68	1262.56	1772.51	2397.89	1422.61
Mup4	1224.36	1544.46	1621.76	1943.3	1400.58	1593.59	1217.46	1439.21	1189.16	1446.7	1775.95	1278.32	2672.01	1297.87	1354.93	1218.79	1283.32	1321.58	1623.07	1165.35	1492.52	1484.59	1994.82	1693.17
Tpt1	1172.44	1167.82	1538.15	1639.69	1585.34	1437.68	1360.97	1252.72	1214.33	1234	1457.8	1751.77	1262.04	1370.53	1419.54	1428.58	1468.43	1256.78	1239.11	1180.16	1128.01	1148.5	1115.79	1106
Rplp1	1145.96	1289.69	1132.71	1326.29	1280.52	1109.81	1462.62	1227.53	1097.11	1112.25	1155.14	932.19	1771.58	1615.24	1388.84	1513.51	1824.97	1551	1135.7	1057.95	942.826	1111.46	854.487	930.553
Esp31	1076.32	2003.12	722.262	1485.87	1253.66	1122.03	1260.73	2233.26	1562.16	1547.9	1070.87	945.544	1294.67	1072.31	1105.19	811.234	741.281	952.58	1283.51	1134.67	1067.56	1403.66	1376.1	777.431
Rpl41	1231.87	1221.51	1277.66	1246.5	1345.51	1058.1	1171.49	797.929	1177.84	1189.28	1570.06	1697.15	1338.87	1542.81	1483.76	1445.87	1512.66	1190.67	932.98	935.487	945.593	829.795	734.023	807.252
Hp	1283.39	797.644	1238.11	1080.15	1166.72	1211.58	899.345	698.811	923.992	1029.55	1153.98	1067.75	1006.91	1703.48	1663.46	1706.22	1745.64	1324.4	806.827	844.499	679.279	860.715	1034.24	985.904
Rps12	768.672	792.302	848.774	1144.41	958.873	907.605	1135.96	965.02	824.431	953.888	932.236	915.023	1101.85	1139.21	1078.42	1223.53	1196.21	1181.25	849.697	694.328	667.38	713.036	632.313	683.759
Rps14	732.931	781.448	910.214	735.238	768.074	788.292	1105.79	942.079	661.115	803.077	802.689	781.062	1150.45	1222.71	1243.08	984.891	1129.68	1113.01	758.601	722.771	776.231	764.549	686.067	632.942
9530002B09Rik	805.519	1029.25	860.469	851.695	864.948	986.91	973.534	883.695	769.294	957.095	842.183	771.952	820.742	885.32	914.136	818.195	732.927	844.767	763.911	873.958	831.627	773.264	1022.73	711.328
Rpl10	714.755	687.385	782.89	790.078	819.07	824.361	808.663	693.962	748.341	803.062	825.765	737.322	965.353	956.306	987.157	874.736	918.095	784.32	630.385	592.782	541.311	662.268	651.088	603.901
Rps18	627.704	620.708	708.019	742.836	771.601	679.093	817.077	561.811	633.929	683.883	687.207	676.231	961.712	945.223	940.178	892.434	894.84	748.854	628.246	578.694	548.733	600.022	519.314	531.037
Agr2	679.88	737.336	488.16	974.435	838.514	629.457	516.164	529.599	873.861	704.865	699.782	758.318	749.596	872.17	744.326	899.679	789.792	687.182	679.452	719.377	616.982	564.428	612.345	627.755
Rplp0	716.904	636.043	646.295	738.763	747.417	734.181	699.3	631.65	722.899	711.71	765.476	668.239	945.268	906.015	817.072	850.592	1018.32	823.813	548.252	492.859	411.127	596.076	522.61	538.275
Pnliprp1	715.789	295.977	694.989	997.234	915.104	1032.59	740.85	508.252	1055.66	835.212	881.977	1086.77	443.745	957.895	1406.52	1029.34	649.65	317.132	254.522	425.231	221.619	234.388	716.619	327.728
P4hb	727.125	702.98	540.353	707.07	731.515	720.811	565.748	523.638	747.559	698.75	630.283	587.712	983.711	965.697	785.726	832.669	950.163	812.396	594.016	508.264	389.431	625.586	634.727	595.386
Rpl12	555.336	581.403	583.822	655.195	601.203	568.462	684.265	611.965	569.643	616.511	647.629	590.418	799.533	755.969	747.976	821.737	852.816	728.985	605.938	558.335	506.821	592.346	564.102	529.427
Cyp2a5	113.527	47.6298	61.5619	45.749	91.2377	88.7671	124.954	136.751	131.6	1111.09	1058.46	846.632	958.867	1421.8	1401.51	1783.18	1621.41	1531.47	631.733	416.181	365.283	161.152	280.719	225.298
Gm12886	472.936	445.786	614.939	908.57	899.381	767.07	527.535	691.659	641.738	701.899	659.747	404.99	439.143	582.544	533.111	618.645	477.389	312.952	495.489	667.467	358.512	657.624	1118.97	497.878
Ubb	659.202	537.059	531.078	645.036	644.982	666.722	627.465	438.285	626.026	620.87	604.718	602.957	790.014	767.792	678.358	777.43	820.16	656.685	486.372	412.58	346.826	541.958	470.44	475.877
Rps15	651.565	541.277	654.156	736.497	612.977	604.045	543.695	415.057	585.467	539.831	601.399	709.197	661.063	719.927	723.13	646.163	711.835	647.618	482.813	420.747	379.917	418.663	367.06	417.864
Rpl32	572.61	494.596	717.071	756.746	673.386	540.519	511.282	484.834	608.148	513.489	590.817	739.768	680.174	697.533	676.242	551.917	686.622	454.4	501.084	505.98	471.091	460.757	434.515	446.212
Rpl13a	536.729	566.744	697.655	576.508	576.429	514.499	576.968	556.442	471.717	528.083	503.509	516.058	666.653	684.03	631.466	572.674	689.5	606.014	558.524	510.592	507.913	523.133	494.192	490.403
Rpl13	537.703	509.97	620.163	651.028	622.509	618.529	644.221	528.256	484.64	245.554	449.201	646.594	694.73	683.93	636.259	743.983	778.954	670.83	470.804	429.368	374.646	472.03	442.779	442.532
Wfdc18	750.464	583.283	517.769	460.725	640.485	614.705	459.038	372.815	695.569	683.022	687.401	673.45	1069.24	423.401	652.022	439.381	491.644	560.452	363.699	393.716	300.061	405.412	299.055	465.221
Rpl23a	503.581	473.026	575.197	637.844	581.984	518.955	508.5	513.849	536.731	571.05	643.354	712.107	579.534	546.03	533.845	551.994	568.542	510.694	469.387	470.424	454.237	462.974	405.21	451.841
Rps2	561.138	556.214	532.856	622.196	567.551	484.764	608.961	472.209	418.544	361.407	432.548	444.156	699.565	677.814	584.072	630.252	645.803	647.825	530.38	452.613	438.2	453.219	445.316	450.106
Rpl35	540.193	531.172	669.708	663.472	506.124	473.924	491.737	404.223	508.707	540.633	759.904	839.225	541.306	509.58	539.758	442.212	556.331	498.088	469.352	425.359	419.298	398.611	360.489	393.047
Uba52	569.086	412.13	511.139	622.946	572.515	491.353	570.927	413.262	447.833	487.241	513.062	471.715	657.653	736.193	589.25	693.746	650.927	562.175	411.414	415.057	371.411	423.256	369.297	417.709
Rpl26	445.538	444.898	530.959	506.527	563.074	519.491	571.592	508.423	444.01	535.621	555.185	560.104	560.464	593.216	576.089	595.1	559.602	543.288	493.519	444.15	422.074	443.026	409.407	413.24
Rps24	402.572	495.148	437.925	482.214	450.794	424.455	492.855	434.468	467.398	483.63	566.13	548.832	525.964	458.681	494.523	475.904	503.604	483.543	518.766	486.409	480.723	452.241	430.821	444.305
Rps16	553.643	425.917	520.42	520.228	554.842	461.355	435.56	303.625	461.723	507.12	611.045	662.89	562.941	670.195	585.261	489.543	573.761	436.076	364.325	350.91	319.189	326.238	329.783	352.231
Rpl11	407.599	444.318	513.338	537.886	449.367	442.753	474.811	400.845	472.785	491.281	624.099	647.5	509.6	559.047	537.204	515.964	504.108	476.444	429.871	401.377	393.391	379.524	362.031	368.48
Rpl8	488.337	444.145	456.949	481.902	492.927	495.102	479.742	378.832	405.818	477.303	438.097	418.598	636.894	598.197	543.889	595.64	641.466	528.497	377.698	348.658	288.193	400.228	385.295	359.293
Ppia	532.371	517.482	335.049	443.585	453.165	366.616	328.46	323.508	507.443	442.692	478.598	396.256	544.234	487.659	446.718	593.507	642.635	560.001	601.399	391.669	325.458	507.429	433.774	477.488
Rpl4	397.762	391.98	445.479	473.896	461.803	517.554	431.55	433.212	471.124	529.302	514.906	565.952	517.528	462.789	496.85	539.702	532.664	445.936	439.118	376.329	340.509	437.439	438.723	430.84
Rpl19	479.837	423.27	512.499	521.672	489.812	463.796	452.18	373.653	450.039	454.091	480.693	547.874	572.889	576.309	547.561	501.139	538.916	485.676	409.666	372.842	324.745	369.295	352.883	362.2
Nupr1	427.617	293.894	400.411	527.798	601.499	511.221	512.073	456.711	518.156	565.418	723.467	671.197	513.093	412.203	618.048	466.972	380.497	290.306	354.117	300.626	408.839	321.571	460.95	318.822
Rpl7	403.757	447.868	474.007	471.392	491.289	514.256	467.911	461.085	460.115	507.312	486.897	474.031	473.521	481.212	460.134	510.144	473.756	419.444	456.762	397.841	377.793	409.466	403.766	382.576
Rps9	489.65	401.915	550.321	470.608	410.877	464.613	433.312	349.497	411.546	472.868	502.377	569.317	597.298	541.959	506.414	520.076	540.661	481.379	401.678	357.049	327.314	371.621	355.371	347.704
Rps17	462.349	425.853	607.472	566.468	477.337	459.883	424.078	343.051	455.897	442.26	457.766	599.065	528.739	459.44	523.542	627.26	534.099	416.157	385.721	347.086	330.653	342.334	300.754	334.892
Rps3a1	393.734	380.719	413.784	446.055	423.966	453.075	444.168	468.038	440.085	509.195	475.859	437.16	543.715	487.128	452.756	475.147	547.756	471.127	462.683	397.739	381.655	446.402	420.829	411.07
Lpo	513.652	402.411	239.125	385.402	486.614	540.638	316.754	245.109	507.492	493.317	470.495	405.616	1041.78	654.678	578.454	540.758	566.967	577.841	342.472	205.038	217.502	287.334	333.966	390.373
Eef2	464.754	331.899	530.156	406.077	437.972	533.729	397.769	355.935	320.671	539.249	549.824	553.933	663.682	604.456	623.1	507.356	530.606	372.912	319.584	269.737	242.95	340.612	374.63	353.068
Serp1	401.471	536.916	308.56	447.811	406.998	416.468	394.127	413.157	446.933	385.744	342.523	387.278	651.228	473.613	444.337	565.197	570.086	534.431	446.539	355.402	336.594	455.723	400.607	456.641
Rpl17	384.666	366.498	532.538	408.327	450.659	467.06	476.466	401.184	399.525	490.168	470.002	478.608	516.116	510.604	551.577	454.566	507.995	435.291	409.137	388.363	376.688	361.205	381.041	352.421
Rpl7a	433.624	411.794	436.664	447.994	458.664	461.226	470.945	365.546	445.702	445.622	438.151	486.863	532.004	560.732	528.693	535.943	555.307	497.459	376.344	307.187	277.242	344.722	328.962	321.774
Rps10	379.86	412.072	490.92	408.5	418.814	423.199	437.351	396.825	371.675	433.298	514.838	508.139	545.094	537.978	521.258	475.282	558.214	440.327	380.182	332.257	328.517	370.724	323.051	329.726
Rps8	423.04	388.865	490.379	526.597	440.765	407.626	426.007	411.707	400.019	434.68	395.532	423.007	515.918	492.629	463.052	468.187	525.584	459.217	398.532	375.842	331.868	385.353	378.748	371.968
Rps7	348.481	408.466	420.631	405.043	407.492	391.375	428.938	431.846	404.431	482.094	511.143	486.718	459.282	418.985	440.734	401.25	447.206	439.536	430.842	393.287	409.87	416.631	398.1	386.292
Rps26	365.011	366.329	439.197	403.778	403.061	396.622	444.736	458.687	407.111	453.185	598.718	505.671	494.578	428.12	454.594	522.38	508.89	533.254	359.088	318.163	297.09	387.523	305.981	312.379
Rpl9	409.134	438.348	452.153	444.904	405.334	393.306	440.317	404.821	410.759	391.04	370.603	373.44	509.391	486.697	484.908	473.853	503.135	446.329	401.919	381.458	344.547	400.075	356.536	361
Rps4x	377.607	371.291	400.341	452.804	473.204	451.679	357.847	382.976	393.726	457.668	442.163	389.969	511.613	473.973	458.398	447.79	527.112	410.482	439.301	360.458	313.493	412.494	366.63	402.035
Esp4	409.191	353.534	472.814	401.141	378.661	425.637	401.852	387.644	435.962	441.363	452.462	609.725	475.848	466.678	440.553	340.979	264.451	323.471	412.473	405.141	433.612	342.517	431.812	415.809
Sec61b	395.326	433.596	369.156	567.757	455.666	401.73	367.362	333.422	418.572	423.637	412.318	381.676	465.579	453.344	465.213	476.012	515.341	471.782	361.805	330.943	322.263	349.77	297.952	328.879
Rplp2	385.62	385.655	435.286	419.083	436.022	392.765	421.676	354.54	359.409	417.114	458.521	398.756	528.618	515.419	484.959	479.682	567.122	484.106	353.043	311.853	276.05	321.295	273.283	313.929
Gnb2l1	397.014	355.991	418.907	390.698	404.497	396.899	409.57	374.761	308.333	389.739	398.34	363.225	541.149	578.305	515.192	522.015	536.188	440.112	337.361	291.956	262.824	319.107	320.118	301.629
Rps20	451.435	345.717	449.312	483.642	480.049	419.21	362.498	293.661	425.576	444.88	457.983	423.042	462.266	471.762	398.393	389.043	412.801	320.542	368.334	343.571	321.516	334.76	295.907	329.69
Esp16	255.154	442.835	329.657	845.822	306.293	180.299	199.473	274.573	595.004	247.563	442.349	332.037	331.428	235.111	315.894	358.795	497.68	427.541	531.605	275.595	558.671	495.691	309.832	498.327
Rpl34	282.342	365.774	423.211	447.562	397.756	345.913	448.294	432.362	315.325	373.905	375.1	338.473	470.442	457.692	485.679	461.033	457.546	473.234	356.452	317.045	334.835	313.593	254.794	268.92
Rpl36	357.292	330.028	454.416	454.092	449.009	404.152	373.137	271.106	375.172	426.116	438.976	465.122	494.086	502.096	465.014	467.573	524.204	354.611	288.874	282.818	270.752	257.959	195.635	249.651
Rps5	373.849	344.241	413.056	374.037	390.56	366.545	395.492	359.188	322.791	380.8	371.825	387.296	447.071	504.915	455.977	465.936	472.244	415.346	294.104	290.196	254.379	288.864	273.732	278.51
Bglap3	472.844	303.88	295.325	391.255	360.644	350.895	334.718	240.673	480.871	390.441	395.395	527.136	298.889	447.452	565.876	506.873	550.298	346.124	348.332	265.487	229.573	267.986	261.743	271.076
Hist2h2aa1	441.836	289.366	377.788	382.576	393.996	406.469	455.501	306.116	329.237	130.664	415.164	445.902	359.384	526.394	486.819	525.763	465.733	462.041	196.555	263.12	214.834	290.245	355.154	266.348
Fau	332.806	266.981	457.728	398.481	355.217	356.584	386.155	301.204	315.505	346.139	356.555	433.768	476.394	488.303	485.95	427.356	463.033	361.529	283.913	279.679	262.451	276.193	239.4	254.963
Rpl18	360.973	288.506	359.914	333.173	351.461	352.967	309.084	264.48	320.556	341.158	355.595	414.66	487.027	476.948	436.414	417.643	463.052	362.232	291.693	250.228	231.903	267.151	272.806	272.348
Rpl35a	328.07	328.419	415.301	458.656	377.787	317.436	310.593	227.528	365.262	325.844	445.297	518.565	372.133	370.755	390.703	337.95	363.127	274.533	318.106	310.911	313.426	263.519	236.731	267.404
Rpl30	333.088	290.599	383.922	308.531	339.358	345.906	368.838	303.77	330.393	384.996	441.59	378.108	360.571	365.938	413.826	393.966	434.366	320.965	304.277	294.942	306.027	278.72	250.585	278.901
Rps23	375.026	288.545	393.101	416.252	437.825	346.907	335.859	277.691	359.595	328.351	284.484	410.346	399.61	338.56	344.312	339.886	376.446	275.308	334.839	316.967	291.143	300.387	283.947	301.818
Gm12887	322.722	443.008	185.431	408.349	269.721	464.781	165.779	223.016	394.881	230.665	172.857	337.956	352.43	488.321	294.442	405.509	409.481	392.569	590.082	400.846	375.579	252.595	203.757	363.121
Rps6	318.039	324.336	355.386	305.495	323.776	342.162	345.568	313.089	346.388	340.771	381.186	399.816	405.524	381.705	379.887	395.207	422.29	345.03	308.459	266.318	254.302	276.926	278.647	269.269
Rpl6	311.817	309.262	325.153	316.279	319.84	327.471	337.56	307.344	329.5	339.911	363.051	382.068	392.663	366.104	346.375	377.107	439.361	352.313	294.354	261.176	220.209	306.604	297.396	283.851
Rps25	307.3	335.763	345.409	375.983	332.744	335.228	292.584	279.527	350.197	315.419	321.274	314.341	391.891	376.617	392.657	361.016	365.644	323.987	319.546	298.207	259.67	294.791	281.615	294.718
Rps21	320.828	275.588	385.206	492.741	372.793	313.408	280.83	191.941	363.69	282.147	355.397	334.239	383.282	409.699	380.271	364.231	336.792	236.455	300.165	294.071	294.248	275.341	218.628	281.015
Rps27a	222.67	269.144	306.613	340.423	334.009	292.788	335.424	295.968	286.274	336.256	296.964	286.891	370.293	356.022	335.327	336.689	360.896	309.132	379.678	333.92	325.903	322.009	284.099	301.138
Rps27rt	255.389	305.856	395.907	256.478	305.111	297.818	299.023	233.072	326.769	347.418	412.15	391.338	377.084	367.695	396.83	316.235	323.506	286.393	298.452	282.816	281.972	237.586	217.868	255.296
Rps29	240.76	223.455	339.813	575.593	392.201	270.705	257.709	129.435	350.313	242.729	178.746	256.866	444.403	427.401	391.314	339.54	323.696	203.583	380.352	333.685	338.924	255.515	234.542	285.912
Rps27l	314.205	318.38	332.559	328.793	308.733	265.624	267.183	255.131	341.112	338.976	322.367	374.848	365.434	324.714	359.935	301.543	352.74	307.247	304.288	269.131	278.752	286.433	233.104	264.346
Rpl3	270.339	278.384	259.847	309.06	301.501	292.625	348.742	267.179	323.13	313.267	299.521	307.132	408.952	393.188	356.786	366.85	372.775	318.134	280.166	230.994	219.143	263.702	269.303	256.466
Rpl28	347.376	251.787	323.012	330.43	331.327	323.08	281.188	221.559	316.405	322.038	363	407.817	378.43	391.926	329.853	334.98	340.959	272.484	255.209	240.277	184.31	251.136	219.349	259.668
Rpl10a	314.644	276.402	262.412	277.286	316.958	299.258	311.532	258.883	314.417	327.425	346.525	338.064	419.68	357.837	408.741	312.062	367.741	304.835	259.218	214.664	200.198	247.626	235.762	246.348
A630073D07Rik	186.287	276.497	123.561	172.913	119.289	189.403	163.748	145.83	205.712	244.105	289.016	408.993	1238.83	314.874	276.374	308.871	278.405	481.925	471.922	163.294	334.231	161.771	130.819	446.271
Rpl27	268.055	270.947	278.627	274.953	307.797	315.924	255.16	254.4	283.762	308.929	288.696	366.897	413.753	408.178	366.266	343.232	353.253	310.57	250.501	220.215	211.032	229.556	201.163	223.606
Rpl27a	273.294	297.851	285.83	322.603	292.111	267.235	284.29	239.831	291.897	294.985	347.907	349.981	333.896	358.587	340.867	307.819	351.289	318.922	259.993	238.396	223.484	236.937	218.019	230.632
Ly6e	372.082	293.382	289.083	319.65	327.587	352.919	223.305	202.643	302.397	279.353	288.148	237.333	354.663	316.661	285.293	306.579	370.026	291.848	204.823	189.603	141.03	264.558	222.483	245.914
Rpl14	309.257	282.007	304.801	273.186	281.006	266.912	269.444	245.577	250.218	252.459	322.916	269.525	324.655	331.081	297.607	304.184	336.634	280.415	273.205	231.616	214.748	239.088	233.675	241.195
Ssr4	313.207	280.857	271.217	314.524	286.887	210.925	238.161	242.245	260.337	275.276	213.334	195.759	334.145	342.07	297.259	347.216	369.538	307.096	264.556	235.35	201.496	249.996	222.667	239.982
Ftl1	353.908	279.767	424.339	270.519	301.921	313.159	254.701	211.847	266.275	259.993	260.815	229.584	260.054	347.254	269.597	270.885	353.252	261.566	193.399	200.856	169.037	257.864	235.619	192.452
Ptma	282.827	311.187	232.89	313.75	282.755	238.427	203.922	190.756	273.243	252.204	282.342	247.893	274.334	254.613	205.552	330.827	390.229	302.551	327.795	212.572	177.208	313.312	211.723	278.323
Rpsa	247.158	256.822	264.817	278.489	257.276	250.095	264.323	242.684	231.636	265.641	284.291	275.863	333.65	345.245	289.06	304.76	339.724	299.216	246.305	207.296	177.591	226.917	224.674	224.79
Rpl37a	276.516	225.06	274.984	263.904	266.11	266.118	259.029	201.328	232.35	278.723	274.799	226.343	368.265	332.813	344.131	315.145	357.634	286.263	231.662	202.47	192.393	219.219	163.796	225.645
Rpl23	242.041	210.643	266.96	307.829	283.802	252.523	225.549	219.575	286.09	313.249	297.776	350.624	289.367	250.313	256.841	256.437	254.724	241.565	245.118	221.963	212.183	216.046	192.775	216.244
Rps3	235.179	236.649	274.213	272.719	264.927	237.039	273.719	229.307	213.491	240.703	258.118	252.642	288.636	305.925	285.188	282.489	323.604	269.45	228.852	208.22	207.493	216.039	203.306	217.285
Rpl38	248.897	230.86	353.613	334.944	311.213	217.468	141.372	114.423	260.053	232.595	276.997	346.443	334.894	315.979	301.266	232.317	222.073	153.533	275.143	243.253	241.056	187.704	192.213	232.111
Nme2	268.99	280.961	214.882	256.682	247.052	217.752	253.52	197.6	254.74	215.404	234.276	199.489	284.679	286.089	278.11	311.324	325.96	277.705	234.021	214.221	184.569	227.867	203.801	213.345
Rpl36al	261.052	232.435	247.77	280.754	277.731	259.361	203.824	224.656	270.304	247.45	223.241	248.133	291.241	267.978	250.632	297.21	281.038	271.654	209.579	195.752	179.836	230.394	192.451	215.678
Rps11	281.249	246.221	225.663	223.011	265.481	261.887	200.051	192.936	228.43	248.674	290.648	265.774	314.974	271.853	279.599	250.403	308.62	239.746	214.058	194.536	161.139	208.209	192.577	213.321
Xbp1	250.89	202.87	261.054	231.037	269.384	325.014	210.05	195.03	200.984	276.507	190.459	237.027	299.133	299.617	274.236	263.156	297.568	202.9	172.6	178.179	156.378	226.988	239.77	213.552
Rpl5	197.028	207.948	233.305	260.582	245.431	248.965	240.787	254.89	254.419	269.811	242.836	281.284	253.282	245.961	246.861	266.267	276.061	240.32	209.843	181.954	173.176	201.061	203.81	197.022
Eif5a	246.283	264.284	174.821	220.626	240.422	218.765	170.563	186.969	264.621	238.943	205.926	216.054	344.076	333.57	244.143	269.872	281.631	282.608	204.475	182.301	138.562	215.348	196.585	197.774
Rpl39	198.991	238.201	249.227	279.896	251.026	193.192	196.657	125.853	217.006	188.735	205.053	176.212	293.141	256.035	254.463	190.241	230.591	199.725	298.931	272.917	278.523	219.894	181.395	231.813
Rpl18a	204.891	156.163	216.747	253.563	248.757	255.19	228.753	219.727	201.278	264.316	238.519	264.053	295.12	298.807	270.693	253.85	302.582	256.39	171.87	162.314	139.637	178.844	164.403	160.806
Sec11c	212.128	221.52	202.317	269.457	247.766	209.338	224.255	202.475	248.172	223.644	199.654	226.194	238.338	223.785	218.936	257.421	236.423	262.596	225.471	207.154	194.98	212.613	207.144	229.585
Rpl24	217.464	205.867	257.702	245.226	251.642	192.97	174.756	159.872	252.5	233.083	238.65	300.735	273.62	249.314	225.917	212.808	234.032	210.479	221.973	202.728	203.978	213.426	189.313	207.951
Rps13	212.973	199.224	243.567	183.492	192.942	204.885	221.38	202.636	202.526	218.132	217.346	179.969	291.952	278.964	236.583	246.845	274.791	269.205	239.568	200.038	190.757	228.932	193.941	220.006
Rpl36a	187.054	187.863	253.653	253.153	221.081	222.647	224.549	180.881	207.26	221.1	270.955	267.745	247.349	246.136	208.774	266.541	225.457	245.354	216.919	188.391	205.119	193.095	164.131	180.885
Rpl29	220.063	184.289	217.854	238.202	217.084	227.361	215.767	171.138	238.016	223.595	257.49	249.708	279.936	255.502	234.857	239.293	269.343	230.613	186.749	160.623	145.788	196.118	156.824	175.579
Atp5b	241.214	230.445	173.085	231.05	236.375	238.669	191.101	161.19	257.93	194.231	218.423	200.856	302.02	268.895	232.655	260.842	301.338	245.268	170.459	146.65	110.126	204.263	167.738	177.229
Rps19	194.685	202.495	216.564	199.579	189.433	182.832	220.324	172.581	161.839	189	160.738	161.938	294.019	280.145	256.361	246.275	275.356	233.942	203.222	174.437	177.086	161.256	148.259	173.49
Pabpc1	191.902	148.178	155.779	220.725	258.147	284.462	207.563	200.391	275.565	253.892	280.271	294.755	261.117	208.953	215.915	205.993	192.58	162.924	132.276	107.686	98.325	159.056	161.686	157.187
Esp36	179.319	205.161	155.33	210.724	204.806	221.101	322.259	295.148	339.355	305.49	215.745	334.22	88.9364	181.398	280.519	143.9	79.5087	127.63	153.48	109.89	183.694	151.841	186.933	130.783
Calr	227.888	224.899	137.745	241.611	238.838	216.132	115.76	103.691	220.826	155.982	169.173	151.213	257.537	243.103	159.784	234.676	272.148	235.917	176.36	161.868	114.466	193.299	165.689	181.064
Wfdc12	136.979	119.518	58.5558	91.3858	66.9402	89.7129	99.5446	93.6573	157.653	245.286	137.543	182.909	282.452	413.245	291.017	448.581	558.517	423.94	134.735	100.202	160.081	111.064	73.6268	114.746
Chchd2	198.98	226.183	207.295	172.917	196.407	180.24	244.734	208.633	150.625	85.7482	174.011	165.524	213.74	255.489	228.403	253.053	266.983	286.18	137.282	141.15	122.806	154.726	148.117	144.838
Rpl15	194.886	181.121	201.522	190.833	194.348	181.128	183.02	164.032	190.741	216.177	252.272	230.969	215.305	240.581	225.371	210.357	229.375	211.228	153.159	137.397	128.968	149.156	132.587	146.452
Eef1g	201.105	221.631	160.636	195.8	189.486	176.481	152.49	157.28	191.144	167.867	163.72	151.969	258.799	244.555	209.919	200.359	236.343	210.148	195.857	158.386	122.623	181.288	181.124	186.53
Cd24a	175.16	192.638	151.85	200.901	220.339	192.706	154.82	179.574	219.674	193.964	205.917	223.566	174.412	170.94	138.958	179.774	155.521	161.282	184.472	203.19	150.869	196.039	239.782	210.698
Hspa8	83.1331	133.936	64.9181	85.7684	76.1985	103.269	60.185	56.6894	88.7013	141.139	123.754	117.833	258.609	271.006	164.105	443.927	599.197	680.094	236.272	117.99	134.267	180.147	91.8543	139.698
Chst1	176.511	157.283	118.923	159.11	187.068	178.018	153.364	125.921	198.351	192.715	210.347	209.6	251.092	251.829	226.732	262.706	255.522	251.83	129.774	121.236	101.847	150.819	168.485	167.47
Hspa5	171.644	208.699	94.4014	203.666	190.663	203.946	118.291	127.987	193.197	186.209	177.45	137.182	233.572	198.194	135.637	248.305	273.534	241.75	193.889	160.816	120.014	207.863	180.99	197.968
Fxyd3	192.728	114.665	216.28	164.705	171.822	186.638	147.023	88.6621	147.406	188.593	262.548	234.274	264.498	221.433	231.797	243.969	235.074	220.885	144.113	144.375	127.962	129.683	159.246	157.805
Rpl21	153.079	174.307	180.998	209.723	178.712	194.012	213.746	181.24	181.02	189.916	206.206	241.658	189.513	187.317	191.11	207.086	196.537	199.824	162.023	138.142	139.721	158.317	137.693	142.163
H13	216.819	214.303	122.266	155.105	212.089	213.297	160.379	140.212	158.467	137.928	113.309	120.994	269.917	284.026	210.181	265.2	270.418	236.969	135.628	131.366	96.1979	169.058	154.713	148.15
Tmbim6	206.223	138.86	171.665	198.86	220.353	224.404	155.439	153.648	200.326	187.531	172.906	159.619	241.425	239.239	197.069	188.408	198.006	164.834	115.608	109.563	76.9419	155.993	153.549	143.763
Taldo1	195.45	171.035	174.163	175.926	185.45	194.474	159.615	145.639	190.348	179.049	171.495	150.994	221.068	203.243	196.534	201.355	218.404	196.627	144.909	121.277	101.795	164.386	150.46	145.416
Krt18	188.139	160.32	198.026	171.241	191.616	209.905	153.701	127.315	195.812	195.863	195.877	180.862	258.68	221.424	217.27	171.921	210.483	173.666	117.646	110.893	86.0396	138.465	132.22	110.521
2018-09-15	166.508	172.762	150.451	192.379	164.8	146.799	168.125	191.832	191.58	173.448	176.221	183.081	166.883	163.54	164.973	168.885	174.083	184.039	166.605	159.823	147.57	155.07	170.876	171.782
Spint2	235.386	155.942	188.876	188.386	222.599	219.195	178.317	133.098	151.374	106.892	122.372	153.355	227.714	220.627	191.846	184.821	217.915	164.354	125.795	113.628	84.6369	157.989	152.44	151.289
Uqcrq	180.687	217.932	153.137	182.565	175.064	127.983	155.276	145.028	149.422	152.943	148.953	161.761	231.742	190.013	160.525	201.115	250.943	188.107	138.878	151.232	126.296	148.884	117.951	134.828
Ubc	189.618	130.328	138.127	149.881	126.833	197.296	132.203	92.2011	139.617	133.175	170.247	110.54	254.975	297.205	210.895	220.14	242.204	203.256	154.908	117.346	90.1556	167.473	129.778	109.626
Akr1c18	160.073	196.169	104.888	155.461	141.363	135.323	162.824	166.567	182.477	212.26	133.535	194.524	192.983	187.662	143.617	157.4	218.332	187.579	139.118	137.436	119.972	188.652	122.506	123.898
Uqcrb	175.168	164.864	106.417	177.647	179.661	171.005	125.874	119.895	192.172	186.254	196.413	220.175	238.069	179.034	132.707	137.426	146.121	156.445	154.866	131.851	109.266	126.474	108.402	147.704
Cyp2f2	222.366	109.954	99.7939	147.531	160.362	204.453	155.696	97.6895	177.978	202.678	199.123	197.731	284.909	183.886	207.835	195.167	143.962	195.827	93.2857	84.7862	54.709	102.662	111.088	124.186
Ndufa4	144.178	181.166	153.065	191.365	155.786	116.871	149.386	161.619	153.363	145.175	163.271	164.551	155.252	163.677	156.956	185.356	166.678	168.549	153.065	151.474	140.753	124.102	118.075	130.126
Oaz1	176.253	157.977	163.802	162.19	166.105	152.575	159.805	143.782	151.387	149.042	134.848	120.229	180.933	220.302	168.02	170.828	219.357	174.305	115.825	105.329	94.3279	133.564	128.464	130.649
Cox4i1	181.092	138.43	152.298	134.87	153.342	139.845	132.365	124.868	136.479	152.105	178.04	166.261	192.448	199.326	193.296	163.703	197.857	174.065	121.084	117.014	108.169	119.031	103.784	121.167
Ltf	273.813	169.325	155.094	159.92	197.134	252.676	137.575	113.88	194.499	177.169	128.969	121.694	159.184	112.896	135.85	149.892	130.426	151.215	98.7897	106.204	55.7892	121.601	135.76	151.058
Rpl31	142.483	134.757	151.517	207.546	176.087	141.268	143.867	141.535	158.136	142.231	159.151	153.957	157.532	160.554	156.921	136.806	155.895	144.835	143.214	137.315	130.682	119.826	120.058	137.128
Ift20	106.836	99.9944	114.153	155.441	148.988	130.758	179.975	137.581	160.331	180.866	160.603	200.395	182.444	207.838	199.756	192.632	169.712	161.039	113.275	102.607	104.85	94.0216	106.906	98.5739
Fth1	148.498	130.468	162.956	162.411	150.405	155.494	156.768	113.232	149.515	107.331	133.213	149.928	180.074	168.768	165.274	176.102	197.048	169.316	110.512	104.861	95.0566	122.994	118.629	114.259
Chpt1	136.075	134.593	168.786	154.843	149.023	159.203	129.1	131.784	130.643	123.561	121.656	113.951	117.999	104.015	130.079	129.685	135.55	138.639	154.211	142.141	143.389	159.404	216.514	190.203
Ppib	167.811	162.419	111.131	162.549	150.267	144.341	130.061	105.631	162.546	128.675	127.438	119.617	174.191	173.632	159.244	158.325	164.465	153.281	125.924	121.925	95.4178	137.979	134.431	127.636
Tmed2	144.045	162.421	134.018	152.505	157.013	154.64	125.318	132.772	153.611	128.312	132.772	141.464	154.451	148.628	135.193	162.35	159.541	137.577	128.921	123.382	102.686	132.56	142.878	141.717
Tmsb4x	146.83	146.005	260.062	180.86	160.856	119.94	115.646	120.014	122.948	141.29	130.23	153.463	164.77	113.731	97.2851	122.439	102.59	97.963	148.578	127.87	133.984	147.902	132.531	149.784
Rps28	127.873	114.651	179.498	217.276	177.074	123.955	89.3643	58.7431	175.451	126.42	134.122	174.115	190.036	189.334	174.514	154.087	130.074	88.4891	151.105	137.509	118.213	96.5924	88.8274	118.774
Txndc5	161.389	145.408	118.028	155.662	172.905	164.359	119.601	114.194	131.422	124.125	132.985	116.955	164.424	183.026	160.598	178.737	163.321	147.425	103.271	99.0884	73.2529	128.36	127.64	119.981
Bhlha15	170.484	145.744	125.095	166.046	158.442	161.805	123.299	111.361	154.874	117.755	160.142	114.067	141.573	144.235	130.661	190.45	186.498	154.422	97.0354	78.8832	68.0323	135.95	122.694	136.654
Gpx1	139.781	129.477	151.259	158.201	147.211	130.546	134.054	125.867	141.576	121.955	134.486	123.903	162.424	186.082	151.262	160.283	190.124	167.844	115.559	102.702	85.9143	118.122	112.431	104.107
Tmed3	160.871	152.27	128.257	170.206	155.595	136.518	128.748	108.644	135.73	133.206	142.962	131.367	163.336	169.714	135.828	171.41	179.646	159.115	105.543	96.8719	76.7263	118.525	113.638	116.582
Prdx1	117.378	169.26	133.386	159.343	161.564	110.928	109.049	110.34	150.926	133.095	125.434	121.389	147.965	135.049	114.721	131.067	121.989	140.454	156.587	146.157	121.208	142.613	153.38	150.928
Arf1	129.187	134.148	113.271	159.429	143.35	135.448	125.518	110.004	145.31	143.313	140.885	124.858	171.373	163.41	146.964	154.16	174.771	160.06	103.818	98.5518	79.1263	119.934	117.058	116.303
Gsta3	118.734	86.8147	118.281	104.375	120.105	112.219	104.214	94.8142	94.9143	130.459	132.531	114.724	157.814	125.762	149.94	213.024	163.192	167.317	157.002	150.047	133.164	123.323	175.41	160.231
Herpud1	106.656	96.7389	66.6888	109.263	110.911	113.988	103.886	94.5491	165.132	167.475	153.723	180.015	249.459	192.757	180.064	205.426	207.874	155.221	94.1755	86.2909	72.948	92.1956	99.6844	94.7523
Spcs2	119.563	133.182	110.288	148.805	144.344	129.675	116.706	142.506	150.597	143.986	137.597	144.653	146.044	139.652	132.513	130.62	139.977	129.493	111.352	103.761	97.0679	125.322	118.527	120.481
Rabac1	158.512	118.325	146.397	146.458	167.351	141.934	126.503	96.4917	114.298	126.638	148.787	118.058	140.338	180.603	144.797	165.615	182.775	132.279	78.4897	94.476	80.2949	103.464	95.5115	105.814
Cox8a	145.913	133.936	91.4423	119.969	131.424	144.855	136.484	112.295	129.028	76.7494	170.264	120.337	170.968	180.33	149.378	178.028	156.089	181.295	101.497	88.5959	78.1551	123.665	84.386	100.919
H3f3a	126.646	122.757	126.597	122.34	124.891	123.743	128.795	131.193	122.408	132.308	158.321	128.601	125.844	123.528	118.722	139.321	147.684	141.02	136.897	103.019	100.54	138.505	122.069	138.911
Apoe	148.472	122.256	170.561	115.679	127.085	157.483	148.294	110.698	101.002	104.805	118.091	192.418	174.679	113.516	136.849	152.786	146.608	179.4	97.7912	94.2646	63.9963	96.7262	88.4957	117.175
Cope	121.978	111.283	92.5571	129.964	145.156	139.616	135.014	99.4635	137.876	126.213	115.304	119.303	178.207	211.237	145.203	158.424	190.724	169.777	94.061	88.1495	64.2893	99.8049	89.9057	88.0529
Atp5j2	144.016	129.607	115.313	136.157	128.758	114.124	147.587	118.002	130.106	141.023	153.887	143.536	137.704	147.04	144.331	131.822	158.366	134.641	107.714	100.963	101.011	97.9272	79.5899	95.0818
Aqp5	137.567	112.536	101.155	114.381	139.621	138.417	126.177	91.8787	110.972	117.495	105.37	107.803	193.567	202.1	166.582	178.541	188.017	148.568	87.2245	83.7438	59.709	107.417	91.749	101.781
Slc31a2	134.149	133.11	126.929	165.499	169.532	159.751	145.021	152.142	140.661	138.316	144.943	145.889	128.051	117.116	133.089	122.595	99.8085	100.822	98.2984	82.6625	76.5748	106.989	95.2192	87.1771
Atp5g3	144.664	129.137	111.682	155.906	140.165	113.088	124.052	110.515	150.711	124.675	98.387	98.0986	158.294	141.951	125.229	139.633	174.954	138.837	113.931	92.7726	74.4003	115.029	88.8553	112.777
Cox7c	129.299	108.382	152.102	147.56	159.151	131.738	98.6102	74.6193	145.677	112.227	167.597	176.029	118.832	107.997	117.768	128.913	129.592	97.4539	129.427	108.933	115.266	105.52	84.2694	108.266
Eef1b2	109.222	120.224	130.627	123.347	123.024	127.4	116.817	121.791	116.066	129.582	128.253	128.382	149.339	139.763	136.099	134.21	149.805	130.891	123.683	105.36	92.8806	110.239	101.035	106.685
Sec61g	121.56	175.511	122.889	124.291	114.304	112.516	110.396	97.1647	117.837	102.516	109.599	91.7605	149.891	175.707	153.799	132.546	156.147	132.914	131.339	111.132	115.898	103.252	83.1292	90.5591
Itm2b	131.682	82.1072	165.829	125.207	123.435	152.54	114.438	100.336	92.9741	85.4481	116.979	120.388	126.36	116.789	149.942	156.744	165.144	136.212	107.037	100.442	92.1181	116.113	135.449	122.459
Cox6a1	173.013	127.635	104.583	125.123	148.198	133.525	112.974	82.9744	118.53	111.062	151.578	122.145	143.975	158.397	145.865	130.472	177.478	134.398	87.2622	80.7208	70.6343	100.158	85.0908	103.662
Ssr2	120.24	134.111	82.3814	139.646	138.068	106.176	82.3391	96.2923	124.923	121.582	118.245	118.188	180.228	170.912	129.226	145.376	155.899	161.673	101.836	93.701	77.6635	105.671	97.8901	108.448
Hsp90ab1	119.807	98.8379	118.831	100.843	108.808	127.464	76.6484	79.4725	104.54	110.841	105.149	119.111	162.63	142.821	122.167	137.2	184.456	188.614	119.95	136.044	86.2666	111.484	107.121	97.8511
Myl6	141.372	110.797	143.093	154.051	141.185	125.506	111.772	83.6692	124.345	119.118	150.379	138.506	134.906	151.604	125.343	131.571	109.175	105.748	91.103	92.5113	81.3072	92.0169	82.9949	81.8245
Gpx4	130.182	95.7543	154.13	89.7558	136.888	120.912	128.949	113.332	81.27	117.157	147.06	110.961	115.274	141.854	146.818	144.017	128.135	150.946	85.9104	86.9927	88.2664	86.9241	107.396	102.624
Ndufb9	114.986	124.714	121.918	146.634	128.019	112.58	104.059	95.3828	123.45	104.082	143.25	129.896	143.347	136.337	137.922	122.174	140.604	113.831	91.017	91.7747	81.048	86.9579	79.6477	88.5287
Krtcap2	139.281	127.51	108.028	184.153	137.837	107.782	69.503	86.5738	139.308	128.942	106.469	128.497	150.091	119.985	116.681	116.209	136.505	107.368	93.3492	88.4777	74.3815	96.9918	86.4128	93.2371
Fkbp4	121.031	114.689	79.7255	116.062	110.743	114.621	95.8257	93.7969	115.379	108.816	95.0167	98.2221	149.791	159.235	123.698	156.613	173.512	144.115	87.8605	93.1156	64.2941	107.984	82.3643	86.9553
Sod1	144.037	134.487	125.9	133.86	142.816	122.921	96.3412	76.5216	106.796	97.0139	123.252	122.712	114.268	116.924	122.402	126.596	131.278	101.833	101.35	98.1916	69.2663	96.457	91.2227	92.8054
Actg1	109.5	65.1514	117.53	97.1193	124.408	100.908	58.2086	41.0398	81.0919	76.0696	144.544	93.6076	123.608	81.8356	130.609	166.215	280.267	248.542	127.215	77.8694	52.91	121.552	87.7117	79.1149
Atp5l	108.801	122.932	123.052	118.106	106.674	111.168	109.611	88.8217	121.41	109.67	108.891	120.351	132.599	140.941	128.589	120.136	134.65	114.186	118.328	88.7509	87.4943	94.9575	85.6765	87.9209
Rpl37rt	91.5439	85.0838	116.145	201.525	152.519	116.611	78.4803	50.8087	144.429	119.957	120.7	193.039	135.853	141.972	119.866	135.935	97.5081	55.2511	98.3851	88.8052	84.8359	73.5973	61.9109	86.0541
Hint1	109.54	120.262	90.3663	122.593	120.574	78.1438	99.9284	94.6179	96.5042	104.044	95.3781	115.112	142.084	143.566	128.613	111.334	138.827	138.455	119.773	90.6775	90.3289	103.301	80.9503	93.313
Gnas	132.467	90.4399	81.8233	106.1	131.695	132.811	116.142	76.7561	116.734	99.1893	107.615	87.5079	145.327	132.415	108.547	125.45	165.459	131.571	90.8912	72.49	60.7526	115.676	95.0736	98.4503
Tubb4b	110.137	124.918	63.9102	99.7089	89.2187	94.8526	82.464	57.7945	80.6449	81.0273	115.127	58.8573	150.439	155.321	122.378	160.32	199.698	172.469	105.53	94.4481	63.033	128.039	90.1335	102.031
Adh1	102.712	62.7222	93.811	98.6788	114.16	98.7506	77.9974	51.9053	71.9584	110.753	124.24	97.9665	126.151	137.934	156.788	197.283	178.299	144.96	90.2314	92.2022	67.1559	88.7904	100.275	91.4767
Gabarap	109.974	106.217	110.878	106.058	133.194	113.419	89.5779	78.8331	107.242	111.405	116.444	108.555	119.801	120.393	109.421	102.434	124.645	101.271	97.6787	90.1437	84.9882	99.9172	109.457	103.178
Slc25a5	99.6692	113.111	76.336	117.246	113.414	112.499	87.9797	73.2507	129.832	114.204	103.296	86.1583	158.542	135.341	120.313	125.463	160.791	114.015	94.7181	76.3857	58.749	108.343	83.0448	85.2116
Atp5e	124.899	115.146	125.727	121.079	99.8444	124.66	93.0437	84.1648	87.3542	93.3539	93.6706	74.2753	126.14	140.134	130.886	124.724	136.438	105.693	96.5816	97.721	88.7248	97.5166	78.4693	85.6433
Srpr	102.88	101.886	80.7765	117.662	116.073	131.966	93.8638	92.4197	137.413	120.305	106.525	105.461	139.541	146.973	111.346	141.644	132.56	97.2999	71.2826	68.1118	51.9822	95.941	89.9249	85.7881
Laptm4a	111.53	110.322	93.9796	115.472	115.864	113.457	92.9608	108.27	119.221	103.29	122.517	101.668	115.222	117.135	102.053	108.945	113.158	109.062	87.9691	87.3942	72.5839	105.889	105.736	105.691
Pebp1	108.971	121.411	101.502	129.807	129.265	106.665	101.138	94.1061	112.941	95.8162	101.159	111.784	132.723	128.201	106.303	123.657	133	107.475	79.3119	80.2166	59.44	95.7862	82.0214	81.299
Atf4	82.2697	87.1648	59.9959	99.3286	107.921	91.5921	95.5173	82.4198	147.707	133.553	108.406	168.539	185.032	133.216	117.487	130.777	116.508	115.109	78.4245	67.5522	59.9725	77.0609	76.9246	78.6216
Mydgf	111.022	128.357	110.787	130.336	121.526	92.6632	111.539	94.4327	99.7605	85.1985	99.1081	99.4616	112.223	129.459	108.092	134.093	123.736	114.018	80.3285	79.4317	68.8263	85.1488	85.257	87.0013
Rexo2	110.788	83.6079	84.1333	104.207	115.199	100.621	83.1976	85.1886	132.282	124.922	103.498	118.665	135.782	131.698	118.345	122.407	149.72	103.73	85.0863	73.6367	66.038	95.3882	77.7419	84.9623
G0s2	79.0534	83.0556	47.294	92.5547	85.7597	83.8643	86.6611	71.5389	73.6184	183.676	98.0279	292.385	152.642	119.152	135.699	115.095	137.643	167.857	60.8254	46.2824	57.373	73.2214	70.5747	67.4738
Trabd	105.776	96.9824	82.0003	97.1883	104.576	108.842	112.267	87.8089	112.929	110.721	102.936	116.895	140.675	137.724	127.814	126.705	134.626	127.338	68.986	66.6945	56.2813	77.4699	80.7845	76.1386
Fgg	107.983	86.891	89.1986	111.046	106.476	108.004	95.6454	79.4887	99.38	135.395	133.982	165.466	178.05	110.867	113.268	94.3294	110.371	85.4969	72.5725	54.0731	64.4757	88.2144	80.3865	88.6801
Sdf2l1	120.798	133.329	75.2972	120.773	122.039	97.624	87.9125	83.0546	83.0093	76.8272	82.4992	74.3685	117.03	136.372	103.244	133.794	154.781	153.508	91.5272	82.0697	64.7326	89.7367	88.3042	85.3718
Hexb	111.121	68.5549	124.796	112.575	128.082	145.849	98.7784	100.6	128.553	106.576	128.926	129.638	104.705	115.454	109.106	103.394	113.603	60.9431	68.2427	66.8999	43.6608	93.2941	93.8259	67.083
Atp5g2	102.424	87.1102	95.2845	123.288	108.118	103.442	92.3842	46.2601	103.856	100.945	104.177	99.5096	151.462	120.45	124.614	128.079	150.94	119.989	92.3802	65.1428	59.8876	92.9962	57.4961	80.5557
Lrrc26	108.725	77.3443	88.3895	113.034	117.159	128.861	115.183	108.072	102.094	108.423	104.419	99.1189	168.778	147.426	129.693	98.6703	100.362	98.2326	58.7883	57.9046	41.5886	69.6606	83.9112	73.1794
Hbb-bs	110.718	93.2519	97.0551	158.938	36.1414	56.0565	68.5966	55.2284	78.9545	157.332	98.9792	78.9502	65.7565	144.995	68.4128	73.6386	298.737	162.909	65.654	51.2574	44.2954	108.433	81.5422	133.13
Pigr	177.312	116.498	192.107	187.423	210.003	270.068	112.387	124.65	194.355	95.0735	86.4792	88.8161	29.2523	55.4547	34.0731	25.7488	21.8362	18.6111	20.7498	35.0472	19.5863	87.8989	101.348	83.7202
Dad1	117.306	115.77	75.7379	121.948	105.164	114.279	85.1216	62.8101	126.513	102.126	89.418	106.158	132.667	149.079	105.91	124.268	130.837	111.382	68.3648	63.8841	55.4601	74.9959	66.3489	68.8451
Eif3h	104.585	88.5571	120.847	95.8381	96.6217	102.285	98.4311	83.6692	92.8949	111.549	115.04	121.291	107.267	127.629	120.227	106.139	121.091	86.4952	75.5817	75.4268	66.3884	82.6884	83.6174	82.8447
Cldn10	96.232	78.2181	116.738	114.433	111.234	114.455	97.7452	107.682	137.726	114.716	99.1637	100.05	115.333	111.596	107.77	106.837	99.4831	86.7455	66.9981	64.7934	55.0919	88.2572	86.9585	79.3885
Eif3i	107.896	104.104	80.2224	83.3254	99.5954	97.9609	103.803	78.1459	99.0382	101.02	107.402	92.7143	118.777	124.147	124.867	132.172	135.618	132.051	81.7304	66.805	56.91	69.1974	73.2907	77.1607
Rpl37	122.941	81.0429	117.517	92.5064	113.497	111.17	97.0292	48.9486	99.1313	113.982	108.626	139.375	117.442	128.837	130.735	121.034	113.817	94.4262	65.9519	62.8429	59.2713	65.5502	57.8944	65.317
Ctsd	104.227	88.8178	117.132	93.914	103.716	112.161	83.3856	74.301	101.451	99.2714	88.3631	78.8076	135.26	134.273	121.508	110.817	132.522	111.245	73.6351	67.594	45.2849	82.6446	79.281	74.6979
Esp3	83.4068	74.7114	80.5075	86.7797	91.0509	80.2243	114.054	108.965	81.7637	109.294	103.488	120.117	99.5556	116.463	92.694	94.6113	61.5387	108.062	102.643	90.2274	90.1394	74.3702	107.746	79.4946
Akr1b3	102.923	91.9108	78.7287	101.043	110.174	91.9439	76.1092	74.241	90.1234	91.4237	74.7484	71.1107	118.769	106.539	108.667	128.311	150.963	112.256	80.5352	74.9102	56.8424	82.818	88.96	81.3206
Tspan13	100.859	92.5736	71.2204	111.748	97.2947	94.4841	74.3689	83.8618	111.561	86.3706	92.9086	84.7003	103.541	101.315	89.8434	113.253	125.28	94.3208	86.8346	77.8349	61.639	92.5365	94.4713	99.3568
Uqcr11	127.16	83.7102	101.603	121.968	118.604	83.2373	78.1938	58.4016	90.1146	70.1292	79.4143	124.525	120.1	136.042	102.067	90.733	117.066	93.8848	90.0451	79.7191	65.5494	70.1485	54.9327	84.1954
Atp5a1	107.043	95.3914	83.8232	97.3616	106.702	111.674	81.9588	80.6707	113.777	103.942	93.4339	79.0569	132.446	118.434	98.8506	100.379	117.997	97.836	71.544	59.1741	45.518	87.2903	77.979	77.3576
Akr1a1	100.597	94.467	85.3706	98.0281	98.3509	94.6635	92.3721	90.0392	101.831	97.5675	85.2148	83.5892	121.77	125.844	97.5625	106.902	102.274	103.567	73.112	64.1763	48.9749	75.4296	72.6182	73.5421
Eif4a1	82.4994	98.5694	69.3279	88.8564	83.6305	83.4703	78.4128	81.0264	107.021	98.2893	91.1467	81.1063	127.99	111.191	85.4363	112.96	116.337	120.458	82.0275	72.0754	52.6866	97.0548	79.6147	83.659
Gm9994	86.9562	68.9326	78.5041	84.6023	84.7344	113.951	111.344	93.8679	106.062	97.0186	105.189	97.31	93.1011	118.377	120.614	149.348	113.137	92.3139	55.0718	54.6459	43.2883	68.5136	81.4912	63.6481
Vimp	85.7345	80.468	79.3484	87.104	106.649	100.516	91.4516	99.0212	113.587	109.88	92.2549	118.403	113.693	121.052	80.4435	101.045	97.4249	87.4045	67.5797	66.0966	62.4518	67.328	69.5283	69.7443
Plet1	101.729	81.5058	82.3902	87.8383	112.594	124.978	82.2679	76.2281	102.428	89.9733	79.5279	62.7263	105.979	95.2212	96.7107	109.18	132.902	87.9326	71.2094	61.5406	49.4229	96.1554	77.9152	74.3172
Tmed9	104.079	94.9671	73.7803	108.145	99.9951	92.0872	75.0647	72.0418	97.2342	78.2215	70.3152	65.7291	120.57	117.562	99.5849	106.472	121.241	102.385	78.8864	73.3732	53.9127	83.1639	72.3469	80.215
Ifi27	71.4737	73.8139	112.659	72.1568	72.7447	65.2838	87.2555	77.9749	74.4129	76.8541	82.1426	66.8219	133.336	115.551	94.6267	96.1322	132.584	141.866	78.6238	65.0945	74.6838	74.0196	101.143	91.7081
Gnmt	82.3023	72.6565	70.1111	68.8463	77.3509	78.7813	84.519	62.3331	80.686	91.7291	94.3902	98.9336	117.134	141.8	136.466	137.999	153.321	131.987	56.411	61.1091	49.8836	59.5961	64.8096	56.8163
Saraf	106.853	105.641	88.8385	105.586	105.222	104.365	74.143	73.3949	85.8158	67.239	73.1755	67.048	104.141	89.1438	90.1518	109.641	124.175	102.946	67.1491	68.9251	50.0695	86.5609	91.1034	75.8058
Krt8	110.349	98.7631	99.8051	91.2825	105.695	103.141	83.646	57.6653	86.8219	85.9187	86.9613	63.7519	127.543	114.414	87.8855	102.201	118.012	87.193	68.9818	59.7464	40.9541	86.1395	72.4858	69.3418
Hba-a2	121.685	84.6721	71.4707	130.069	45.1816	60.2751	75.4972	40.4667	66.6147	151.198	97.5804	52.0578	56.5097	140.728	54.865	54.7332	279.229	142.279	56.1176	39.6002	37.096	81.5857	69.4688	95.2451
H2-D1	99.8955	83.6669	115.042	96.9193	99.3884	106.969	84.9303	75.6543	91.1729	86.7974	85.8968	96.4534	115.102	100.008	83.6883	101.705	101.925	83.7474	68.9191	56.8181	47.0669	69.2545	64.4325	77.4385
Cd63	79.435	87.9557	97.7871	93.2054	89.5503	91.0044	106.922	84.1166	87.633	84.0524	89.8768	77.9483	112.693	99.0262	101.645	97.0162	99.9099	85.5915	67.0013	67.2232	55.5454	74.7759	71.4237	67.0421
Arf4	87.9426	89.6106	65.9853	101.18	95.6405	99.5952	64.3975	71.9741	105.497	92.2382	90.8855	78.7055	108.646	104.103	78.0698	91.1548	106.814	96.255	74.8752	69.8027	52.9779	86.3813	73.4312	81.1729
Clptm1l	98.3602	89.8957	68.1495	85.0509	103.591	107.325	79.3169	74.203	87.3991	82.3941	80.7617	64.15	106.316	106.144	87.1837	100.865	104.743	92.7453	67.4756	68.1566	54.8913	82.3139	88.3423	85.9309
Psap	101.1	75.8773	128.934	94.658	99.4529	106.078	73.3211	68.5969	98.8904	82.5803	86.529	78.2094	120.78	102.82	94.1864	91.9972	102.581	83.8034	60.8192	53.8816	39.5088	74.3402	68.2297	71.1077
Ssr3	74.6042	105.424	56.557	93.0696	84.3423	93.6917	60.9274	85.6279	109.182	92.1636	90.0921	88.2662	96.0565	84.3393	62.6073	92.954	83.5055	85.6201	88.6149	78.1253	66.4227	91.1327	90.9223	98.1454
Dhrs7	81.8839	60.9284	62.8471	98.6092	99.8456	83.3119	83.5267	64.4045	109.394	107.111	92.4032	111.274	127.478	115.21	116.833	106.978	97.3327	83.0777	57.5927	51.34	46.222	59.2761	71.9052	62.9319
Cyb5a	85.2362	50.7174	88.2229	86.7116	89.3727	81.1748	75.6652	63.8173	68.8493	87.8509	96.1539	113.863	88.548	79.7695	119.177	107.301	103.581	112.6	82.8423	72.4925	77.2923	67.8589	79.0917	72.9309
Aes	110.353	82.0855	73.8312	91.625	95.2873	98.4316	90.3591	57.1316	79.1206	68.724	89.82	65.2064	107.395	102.789	87.9694	100.563	111.109	96.5011	76.4574	63.6486	54.7114	83.3752	69.8518	78.9225
Btf3	79.4642	82.6852	82.9755	86.3774	86.5923	86.6965	75.5535	89.3441	91.3435	102.781	90.2147	89.0409	133.394	75.4686	81.6534	83.2833	92.0922	82.2301	80.7792	65.9586	58.4062	79.5867	68.6075	77.4712
Atp5j	92.688	81.899	73.0622	102.413	106.337	97.1001	93.7789	96.169	90.4323	76.4409	86.0273	77.0195	94.7225	91.2005	86.6511	94.9468	91.3696	88.6278	72.6551	67.1202	60.6433	69.5108	61.3394	69.024
Atp5d	99.2511	75.205	82.4753	102.534	100.662	93.9091	93.6881	62.3778	83.6845	46.7677	84.7951	74.8312	113.022	129.281	99.5349	111.82	121.343	101.58	56.8563	54.0159	41.3238	70.1231	62.946	55.1749
Swi5	91.4253	76.6355	76.1566	99.533	95.4029	83.8722	66.9369	68.2392	91.0532	82.0506	101.784	107.443	90.4965	117.954	82.0354	89.841	93.776	87.2468	67.0464	65.7821	50.9216	57.2725	54.7708	67.8722
Srp9	76.9284	85.1461	74.4695	82.9063	84.8809	75.5534	76.2389	79.8175	93.6058	83.0055	89.1393	91.732	78.3617	90.1463	74.1182	100.504	90.9519	79.5754	80.3773	73.6354	74.1784	73.0765	79.5773	75.5515
Slc39a7	90.4889	74.8066	65.5626	86.1572	89.165	90.7971	73.8241	61.7905	90.5828	90.3619	76.2041	82.3201	127.206	127.009	109.937	94.8379	98.8256	102.486	51.9885	54.8797	42.6426	63.161	56.059	59.7379
Bsg	98.9832	88.8548	76.0647	79.3651	94.9466	83.2607	69.7498	67.824	84.7338	70.5071	75.3626	81.175	109.238	111.45	83.0735	108.382	109.346	92.0462	64.2692	59.9453	43.0818	69.1299	59.6265	69.3657
Pfdn5	83.6997	63.3525	99.095	96.435	90.3396	87.59	81.6297	64.5703	84.2907	80.8154	97.3712	100.275	89.3555	104.087	101.156	79.2297	94.8549	80.6726	64.0165	61.8872	57.96	56.1008	55.6188	67.4482
Sqstm1	97.623	80.2126	74.756	84.1742	90.7501	92.9844	65.8593	51.2936	89.5984	67.9191	89.1518	78.1137	109.54	114.791	94.6803	103.235	106.912	88.5877	54.4429	59.3903	42.8364	65.999	60.507	61.2051
Ndufb11	84.6919	84.7015	71.4077	131.328	93.779	80.671	69.0352	64.4158	83.4855	81.1546	80.1008	89.5597	90.2953	91.869	76.7207	81.5259	99.7283	68.2588	69.2202	66.3705	62.9288	69.6249	60.1888	58.1639
Eif4ebp1	81.4432	55.6802	53.0591	67.9822	85.4664	74.2289	83.0456	41.4389	99.6723	101.485	93.6501	144.973	131.964	102.832	129.418	98.4797	106.487	68.705	45.1941	44.1128	40.8984	50.7904	55.7119	44.5722
Sec61a1	93.244	78.3493	56.8493	77.596	83.868	94.6822	61.3366	53.8005	89.839	81.6174	71.2469	67.7462	122.316	113.402	88.2907	99.8906	114.88	98.0021	59.5483	52.1782	37.7979	72.6444	61.6654	67.5702
Lman1	70.1897	85.089	64.4222	95.0842	85.3084	89.9616	52.8668	68.2134	95.9849	81.1625	78.7104	84.1233	91.48	98.9178	72.4304	99.2037	97.0813	77.1792	69.5142	62.2307	46.7471	74.379	78.252	76.0211
Pfn1	102.777	82.7611	89.9553	77.1568	93.1007	84.2412	73.2844	73.94	73.6431	48.641	62.0856	62.1295	113.453	100.027	93.8765	81.3687	105.602	100.996	68.8202	58.3071	44.2212	69.1593	61.6485	67.1079
Azgp1	82.9655	70.4792	63.7735	96.2001	83.93	93.2592	70.0867	54.3952	88.1741	92.8925	72.0249	84.6487	82.559	92.2576	84.0696	90.6355	102.807	77.343	66.851	63.6747	52.702	82.1857	67.1889	68.2692
Mfge8	86.3418	74.793	56.4268	71.8184	88.1185	89.1176	63.063	55.4244	94.9456	81.3346	66.4427	64.738	135.877	122.688	97.8232	102.502	117.196	91.2402	55.6751	48.174	31.549	64.9642	62.2128	56.457
Ndufb8	102.51	73.2068	80.051	72.081	91.8992	78.6755	80.8157	61.3283	75.5737	92.7308	91.4681	97.4428	84.2329	99.2884	88.6183	93.5475	96.0833	85.8797	56.8842	47.1895	44.5859	59.8595	48.4944	59.6141
Tram1	78.906	80.0614	73.3796	87.3845	75.4584	84.3183	58.3727	66.9398	94.9693	82.3681	77.179	79.425	81.6436	73.5562	67.6887	78.3876	73.3038	73.7409	79.0193	71.7126	56.8655	87.9384	91.771	84.0357
Cox7a2l	72.5948	66.2089	82.3765	71.4369	74.6879	78.1165	59.4446	79.0034	75.2397	92.182	100.027	99.4302	87.6531	94.2071	81.9247	72.8729	89.7943	75.4765	67.3319	62.4522	67.3438	71.9823	67.9452	68.56
H3f3b	73.5262	75.2449	77.0542	89.6705	84.389	88.0912	53.5399	54.2431	93.7535	88.9829	84.7809	102.82	110.606	76.0327	76.9683	74.3825	83.1475	75.958	71.0507	53.9848	48.4893	74.4425	65.9678	77.0709
Uqcrh	72.8227	76.8496	92.6271	91.0092	85.8208	82.4374	68.1169	62.1809	87.4964	89.601	88.7811	86.2379	86.6899	90.3965	73.3534	83.1308	88.4959	74.324	68.2994	63.4291	56.8732	62.1269	58.0987	54.6124
Cbr2	54.4842	32.0993	32.1791	48.242	49.0086	54.4716	71.1191	44.1908	74.5586	82.8945	84.103	104.705	121.589	131.454	138.705	198.216	115.646	120.621	49.0037	41.4645	35.4382	35.1843	54.2779	53.0109
Smim14	77.9294	64.0961	62.8841	91.193	91.2237	87.9762	68.411	68.38	82.9111	76.5289	74.8761	65.3612	101.424	108.446	81.7721	82.524	91.7627	73.8265	59.4982	52.3187	47.9104	72.4193	67.5499	67.0924
Rbm3	32.9177	52.2799	44.2218	66.1613	64.8732	60.6681	70.8284	78.7744	101.321	118.301	113.355	114.397	107.077	86.6548	96.606	84.2748	87.8532	94.7833	86.6312	46.69	61.34	46.837	52.2291	45.7709
Hdlbp	77.6907	72.7727	52.0967	82.7376	87.8697	90.1779	58.1723	52.7735	92.4815	78.452	75.1011	65.4277	108.107	98.7688	79.4841	91.008	101.365	80.4452	61.997	53.9781	41.9546	76.2932	66.6476	69.024
Edf1	111.613	84.2456	60.1465	85.3529	86.8021	83.4845	68.1678	58.0937	77.0824	65.0833	71.078	87.2599	95.9592	80.2481	77.4749	88.3873	105.286	80.1754	63.9486	57.6647	42.309	66.4976	54.0819	59.5536
Nucb2	74.05	79.8211	51.7999	84.39	76.0954	88.4592	46.3993	53.1621	98.2038	93.8471	60.6803	68.1303	98.1263	69.7234	68.0388	91.4686	106.575	83.7796	75.3754	59.5115	48.7563	88.5656	68.9408	73.3624
Tpd52	73.1522	68.8216	64.2079	80.2414	79.4614	84.8691	81.3194	86.395	100.141	85.8156	78.3438	76.0453	79.7332	75.1207	69.237	79.8293	81.2162	63.9151	61.2407	54.9404	50.3942	77.4709	77.0961	72.1608
Sumo2	70.3295	93.044	65.8415	83.8578	72.1049	65.4083	67.878	56.8472	79.1848	83.5794	83.7283	93.1569	76.2533	62.0361	60.5903	73.0189	82.5111	79.5565	80.8564	64.697	54.7037	82.5772	75.9532	81.6
Cnbp	61.7041	75.7298	68.3813	81.5516	75.2067	74.7237	76.671	81.7121	84.7768	79.0386	75.4434	83.3124	82.7327	66.7316	65.8681	83.9019	82.4617	76.9974	70.0682	62.568	51.2014	79.05	71.4465	70.2633
C330021F23Rik	92.5876	73.52	107.035	106.484	97.3544	84.0289	52.716	45.7469	85.6597	73.338	78.605	93.8113	86.856	88.9407	69.1166	73.9839	80.6075	55.9466	63.2644	59.0718	55.0398	52.4869	43.7756	55.8035
Bcat2	78.6322	72.34	65.0348	77.7752	78.9977	84.6296	60.5013	51.7096	70.8414	75.2755	82.8958	65.2471	105.586	105.61	92.5289	82.766	99.1422	87.4721	58.9589	50.9567	44.9989	61.4176	63.7346	56.8073
Vamp8	92.3862	69.8099	66.2227	102.594	93.8951	77.6535	67.0336	63.0865	74.4129	73.7567	71.6575	77.9385	90.6	84.2768	82.5944	79.4688	96.9735	70.4857	56.9336	58.0846	48.9472	56.7406	55.1082	55.6301
Spcs1	70.1413	73.0535	63.4831	80.5912	82.0117	64.1854	58.9759	60.3917	92.0914	90.4525	72.5075	79.282	88.8182	68.8591	67.9148	78.6472	93.6934	78.9239	73.5203	67.4196	58.093	61.5786	62.1789	72.856
Txn1	76.7293	87.8795	70.2485	82.9469	76.4303	68.3881	65.2976	58.231	71.5808	67.7276	45.683	46.1725	84.6782	86.9199	65.0069	72.9026	92.5957	64.129	87.1278	75.8545	58.6561	90.159	82.0627	78.9155
Cd82	90.7111	63.7519	64.41	78.5503	90.1252	80.394	66.1833	58.8648	88.7141	78.2245	81.9931	96.7192	100.972	94.0317	86.848	76.1261	69.8268	66.5321	47.8013	43.7731	32.7283	57.5202	64.2294	60.8166
Atp5h	76.7503	73.5334	73.3167	58.4725	69.3892	78.8266	66.3368	66.9303	79.7281	81.3949	73.1903	72.405	82.9549	70.9015	80.7204	79.8011	77.6581	82.379	67.6748	66.0084	52.0243	69.9468	64.5864	74.4303
Edem2	91.0577	62.8826	57.1275	84.365	81.7785	73.348	62.5345	42.2574	80.5761	66.8574	68.6254	73.8296	96.4327	113.239	84.8987	90.5806	94.4873	77.5284	51.7034	49.5495	37.6148	66.5656	64.5871	64.446
Derl3	73.7747	54.823	37.3025	81.8918	85.1784	81.6692	56.6706	45.8089	69.6785	71.5889	65.31	59.8787	121.985	119.58	75.4355	100.987	111.557	88.4835	60.5553	48.4697	37.5729	63.5171	56.5468	58.8925
Slc25a3	83.5828	75.5359	61.526	81.8728	81.4616	82.7611	63.2514	62.34	67.4736	48.8575	61.3717	62.9184	103.615	81.0353	82.7557	85.3764	106.448	86.3523	63.646	46.5969	41.7415	66.2743	59.4015	65.0467
Rpn2	86.8755	78.0684	57.9015	70.2938	82.3813	87.461	51.351	48.5209	78.002	65.4757	60.1724	52.1863	100.416	97.2388	71.8039	90.9186	98.9748	92.5069	61.4812	48.5376	35.3791	72.0701	63.0419	64.6734
Cox6c	58.6366	67.6239	93.9403	102.256	76.5221	61.3743	70.419	73.7134	81.218	81.2127	64.2472	68.2972	69.8712	59.391	75.4609	74.5079	61.5603	75.7669	81.9638	64.4937	72.8438	60.5836	53.9475	65.7572
Calm1	74.5103	79.6169	63.6635	74.4089	77.8822	74.803	74.697	74.9187	85.2558	75.9327	76.2706	65.5675	76.4714	66.0086	59.996	77.5382	82.1554	69.764	64.5965	55.6764	48.3075	81.1406	68.2678	66.5736
H2afz	66.5315	78.7353	41.0941	94.5983	56.0444	46.5145	59.2279	43.8781	52.4162	60.1802	94.1462	52.1369	64.0964	54.2708	52.1583	105.954	134.963	70.9716	119.382	50.4407	55.0978	102.894	54.3434	88.838
Copg1	77.2657	71.6256	53.8791	66.1036	83.1982	95.9295	60.078	55.5217	78.1462	77.818	58.4316	55.3333	113.76	100.216	77.9045	83.5682	100.879	83.6927	54.9238	47.2731	31.7523	63.1542	51.1332	57.2865
S100a11	82.5951	53.6962	64.4558	102.918	108.246	107.075	43.0461	54.9537	82.3857	64.0647	64.1197	52.9087	84.7757	60.1322	61.2877	68.5765	72.2405	50.4111	77.8961	62.6262	51.0713	80.1029	65.2152	77.0617
Mlec	81.4496	90.9371	51.0443	76.1629	66.0461	65.012	62.3375	58.7672	61.3606	57.2485	64.068	51.8247	68.7144	86.7794	70.0167	101.236	91.9286	87.5079	59.9561	61.4898	48.5246	77.228	72.5171	73.0843
Fkbp11	66.7049	82.6486	37.6178	56.2625	72.3063	75.5645	47.5245	55.2331	83.7144	61.1527	56.4532	51.572	128.236	107.061	75.4015	104.104	128.527	89.6577	58.4087	53.0961	42.8136	52.1331	50.0242	44.0889
Eif3m	54.6803	80.0001	55.869	74.4801	67.6755	64.4274	67.3686	77.0584	71.3855	81.4042	72.123	77.0156	79.4478	67.2854	73.4834	64.038	74.2011	64.8904	73.3288	70.2697	62.8314	65.0653	65.409	69.5248
Cdo1	68.8126	51.2794	61.526	60.9671	63.5494	70.8517	72.057	67.738	76.1637	74.6623	78.1506	71.7562	66.504	82.3457	80.7555	99.3412	123.432	75.4189	57.4132	47.5631	42.388	67.1665	56.0381	56.7478
Pdia3	70.3024	76.3081	50.0219	75.3974	79.4946	79.8314	49.1024	54.4451	77.9899	67.0319	66.2263	59.9221	86.1445	76.2008	53.2063	76.9157	86.5494	76.666	70.7704	62.1995	46.0433	71.8156	71.0763	80.9009
Psmb1	71.5337	70.4588	73.0473	76.5746	72.6908	78.0222	69.2346	67.2668	81.0209	76.736	68.6254	67.9426	82.1425	81.9098	67.7169	73.9581	82.7691	75.6166	55.8933	54.1027	46.4195	60.4395	51.2786	57.6854
Lamp1	89.3213	57.8043	71.0482	71.5201	83.2671	92.5914	64.4014	57.0535	65.8331	68.7731	61.4184	55.3977	84.4946	76.9905	71.0439	85.1299	80.73	73.2357	54.4351	52.3227	43.6273	67.7661	64.2918	69.5609
Ost4	72.2227	78.2421	53.5593	92.4813	85.1111	68.0138	62.8567	41.8147	82.8873	70.9791	76.3435	65.5865	80.6955	83.0781	71.058	76.657	80.1579	65.5108	61.4091	65.7526	51.0165	60.9006	48.2957	60.9823
Lcmt1	71.0418	73.8139	75.7727	98.7032	76.7685	64.0358	85.7058	65.5887	70.9341	55.7477	58.34	70.5435	69.7704	75.9009	75.9117	68.4395	87.4917	73.7202	57.4309	51.2812	48.5774	59.0613	52.9503	58.4796
Stard10	70.7423	66.1121	62.245	70.9497	70.4045	68.4551	64.6769	46.6111	60.375	65.5426	58.5748	65.9741	95.1073	95.047	75.3848	103.583	102.252	83.6537	51.0155	50.9164	36.7016	59.4149	57.8498	53.8589
Tmem258	79.4921	65.3377	66.2361	83.4232	75.668	86.8217	61.4355	33.13	73.1667	56.1786	76.2074	44.2536	83.5709	87.0046	76.4021	69.7348	95.2439	69.2247	62.4499	53.7866	51.06	65.4532	52.4218	63.2431
Tmem38a	71.6052	74.3902	50.1954	76.3216	76.8088	71.8444	49.8527	43.4785	76.046	65.9376	68.7207	58.9124	80.5934	93.7786	78.6812	99.1373	91.7244	85.0205	49.9157	54.3198	38.24	56.6168	56.101	54.5741
Wbp5	60.3293	83.6554	53.3064	77.9285	61.1536	56.7155	53.4965	46.0763	86.8394	70.8843	63.4899	70.3239	59.7902	54.8632	46.2857	57.2675	76.879	59.9684	91.682	68.3474	70.5455	92.5354	73.4599	86.2735
Qsox1	82.2558	65.6721	61.7274	65.2338	76.5799	78.179	59.6757	47.45	75.7191	70.5958	67.8551	62.185	84.2445	97.5139	71.8099	87.3471	93.8509	78.7438	49.2819	44.6079	30.4974	57.0812	54.4688	51.1438
Fgfbp1	69.8073	82.4848	46.8378	82.2289	72.2205	53.7019	57.6548	65.2555	64.2882	55.7419	68.9796	50.1323	75.1159	84.5665	65.7705	80.9892	55.3867	76.2898	73.0646	65.449	50.5412	67.0275	82.6274	66.6177
Hsd17b4	76.9632	67.5035	63.6571	96.4306	79.9667	87.5931	47.6564	49.7466	74.496	70.6957	61.5549	57.5309	77.4548	71.5942	57.4239	75.2186	84.5296	67.4213	60.0692	48.8181	37.8004	69.8784	60.3061	64.3468
2010107E04Rik	69.5546	85.7087	72.8198	88.3714	64.6477	59.3989	57.0129	41.6123	89.907	87.1217	59.4469	84.9046	79.9814	72.3563	80.3243	53.6208	68.0546	50.2729	75.775	53.3609	56.9684	52.1046	41.884	57.3233
Cox5b	90.8756	74.6159	68.122	81.968	84.7046	71.6502	72.3667	43.1804	73.759	31.3824	53.5496	68.397	86.1744	82.938	68.5482	87.0889	95.6831	63.2574	60.2591	47.1072	42.8223	54.1427	42.5404	57.249
Psmb4	64.1256	73.517	73.131	72.5711	68.0688	69.5305	59.2523	75.3165	67.9831	50.5202	54.4849	55.6918	84.0731	82.1194	69.7873	68.452	85.3372	81.4332	66.475	56.8189	45.8488	56.0188	56.3823	62.7097
Abhd11os	68.6954	67.0365	81.2143	86.3054	60.2462	51.8449	74.3836	63.4344	67.8645	64.088	72.0193	93.2108	67.5979	72.7359	94.7612	88.2803	63.2908	73.3985	49.3076	42.711	48.915	45.8215	45.3534	44.6023
Cd74	79.0224	65.624	104.094	66.5381	68.2411	79.6077	75.4099	58.4052	69.8902	63.9618	61.0112	77.4182	73.5113	67.926	61.2341	63.8603	65.4094	62.3458	52.4892	51.827	42.5961	55.9624	60.1423	58.615
Ergic1	80.6659	68.044	53.3541	70.0161	70.6632	72.3446	59.4558	49.0363	76.0465	59.8773	63.5144	54.5867	93.906	87.6042	73.2729	85.7821	79.8079	75.1462	51.0925	45.9213	34.5222	64.9887	54.4456	56.4779
Rpl22l1	48.1356	77.556	37.9217	72.1908	50.8717	35.0771	51.0519	56.1913	58.9687	39.9993	42.5852	31.729	89.2772	58.0899	62.0129	69.8392	74.1895	56.9634	108.365	86.7838	96.9781	99.5593	82.2607	91.9299
Hist1h2bc	82.0538	90.0368	69.9774	72.4481	71.032	77.366	70.5496	57.0673	44.1571	42.3365	52.6345	36.2991	51.0017	68.3921	56.4534	68.6401	88.3401	88.7041	57.2008	49.2923	37.8735	73.4829	82.9482	75.3789
Pim3	45.9929	19.1934	24.5697	78.3838	90.0745	81.8327	83.2805	60.757	74.3821	58.9533	48.8572	74.3842	104.455	116.337	92.1988	131.174	95.5128	97.0084	40.2103	39.6365	34.1564	23.7699	24.6473	22.53
Vps25	70.9538	66.0199	54.1991	65.4185	71.5266	72.2738	49.1153	51.0122	75.0198	68.2356	61.0026	73.677	96.403	92.5231	73.0226	71.3274	81.5989	65.6248	52.5542	49.4471	38.1049	53.5222	49.2547	56.8187
Eif1	56.7262	50.2307	43.5915	71.2679	73.1035	61.1039	53.7454	50.5374	73.7369	73.5246	58.7085	60.7032	114.741	70.0731	74.1433	81.4952	88.5103	83.0471	58.6796	49.9561	44.5525	53.3586	51.022	50.177
Ces1d	64.0915	28.5412	84.6843	34.8088	38.4753	61.8514	19.3679	17.9506	17.8273	50.0171	57.062	34.9476	60.5495	64.7445	94.5359	127.933	113.886	91.5399	72.9749	76.9926	64.4376	78.3499	104.652	84.6295
Cox6b1	65.0581	61.9479	64.3282	71.6407	76.219	62.5312	54.3586	45.1144	69.4029	61.0316	72.2204	60.891	84.0466	68.5864	67.3866	81.6341	91.6379	69.8767	60.3064	56.3015	52.784	48.0106	46.9225	52.5959
Hsp90b1	64.7501	75.0519	44.0204	76.4657	76.7908	81.2292	39.3172	45.174	69.666	69.9521	62.0792	58.0776	69.1623	65.1232	42.6007	71.6919	71.9026	72.1359	71.0357	56.3386	44.1239	71.5516	66.169	78.0605
Furin	71.7334	55.438	56.2433	69.156	76.0222	73.5128	54.441	47.6321	85.7849	58.7271	64.8438	55.6585	68.4106	85.56	74.5126	94.1455	88.1248	89.2485	35.1898	39.145	27.0999	59.7086	56.5054	52.968
Phgdh	53.2779	48.7012	34.7255	44.9631	61.5377	58.3164	65.0769	48.9459	70.038	77.5276	64.8942	65.7402	131.868	96.2629	96.3978	84.3516	90.206	78.4591	49.8283	37.0535	29.9136	50.7046	49.1613	44.6642
Dstn	62.1914	74.877	66.8367	80.983	74.1627	60.155	51.4999	55.9577	72.2588	63.4701	57.8292	62.208	69.5148	55.6001	53.8697	56.545	70.741	58.6891	63.7336	57.5172	47.5844	76.0961	68.124	65.5451
H2afj	82.659	67.133	78.1956	64.8938	80.5151	77.2631	78.5189	53.7923	16.6177	12.1837	19.7097	23.1424	82.919	99.0551	85.3944	102.566	103.74	77.0652	53.8065	51.0059	48.5832	52.8997	51.0425	54.5861
Atp5g1	70.4949	65.3864	41.7307	77.9721	51.9722	54.4503	46.751	41.62	65.4463	61.9883	48.7469	48.9421	116.188	98.9604	74.7917	66.2128	99.757	74.0823	53.4022	45.1998	39.9404	59.2698	46.6859	58.0524
Mcfd2	59.571	65.5904	39.593	65.5266	62.8208	65.7773	57.6074	56.3555	73.3007	74.0821	76.9098	65.8928	83.0977	79.3586	66.277	76.1447	80.3194	68.559	50.0407	45.5863	40.3448	49.1801	50.4549	55.1264
Lipo1	50.973	145.904	23.1994	70.6453	59.4122	29.793	54.3483	58.9389	89.0985	48.2749	50.3909	60.213	80.5185	29.5954	40.5019	54.1755	93.5407	91.2994	78.8042	33.9024	73.0183	70.6297	28.1388	81.9133
Surf4	66.6361	70.5045	43.195	67.2936	67.9806	70.2943	53.5085	51.4907	73.4512	59.209	54.1804	49.8425	79.3463	85.2898	66.1057	78.3963	84.3848	70.1317	48.6279	46.4829	34.4584	59.4739	55.8447	57.4142
Tmem234	71.3819	76.9972	65.4876	70.452	68.1717	58.8373	68.6539	52.8316	64.8301	52.7151	63.0918	49.2464	65.8293	67.1331	65.0128	88.0986	79.5908	70.4827	46.1448	44.6859	40.4441	57.1432	52.2312	53.0125
Gnb2	74.2191	65.0228	63.4377	57.2152	70.4634	69.4872	62.3289	51.5556	58.6054	61.269	56.2074	48.1382	90.4476	92.2459	74.0329	81.0652	75.3045	70.486	41.1854	35.185	30.2046	60.5806	49.8441	49.8925
Neat1	58.6987	47.4372	93.3058	35.9465	92.6564	180.62	43.4816	61.8688	47.2897	38.4971	39.38	60.8714	59.1258	85.3093	90.6353	32.7681	45.7339	67.6432	51.5818	28.4646	33.8206	47.3295	74.7461	69.2886
Atp5o	67.4632	72.3623	59.7727	59.8496	65.2493	61.9673	63.0875	53.8148	62.1714	63.3707	59.8008	48.2335	76.089	65.6157	56.9657	71.2007	91.6798	73.1352	58.7711	48.4298	38.2067	61.6593	49.3417	57.4504
Serf2	72.1261	53.6934	60.2515	77.5729	71.9617	68.4934	51.558	48.6541	64.6033	63.7247	70.8577	70.4264	63.8294	66.1794	69.7563	69.6642	73.053	59.5882	50.3957	47.0188	41.7754	55.9228	52.2624	57.4922
Cox7b	61.7268	70.69	59.006	75.3329	63.3625	52.7348	61.4821	45.9663	74.0412	59.381	67.3353	72.4782	68.2382	63.1478	59.8857	78.2081	68.6665	64.1595	49.1549	51.2396	52.1605	47.5535	46.9626	52.443
Pdcd4	69.8619	46.673	71.6131	74.269	87.4819	95.7806	58.1478	62.6943	66.0135	71.7035	71.1316	61.4504	65.3834	67.8229	54.6012	50.5776	48.1932	36.8022	50.6378	43.1126	42.1444	51.8855	59.9259	56.8901
Psmb5	75.2262	73.8294	55.0979	73.5651	73.5881	61.1468	59.4752	42.5693	55.3611	58.4145	53.5337	57.6451	82.4093	68.0992	72.1298	68.3669	83.2126	63.2019	49.7125	49.3244	37.9656	48.1388	47.39	54.8042
Ufc1	62.7405	67.4795	53.2289	69.6332	62.496	57.4479	57.4118	48.6573	63.6832	57.6003	53.1582	46.3522	70.1223	72.7574	71.6884	73.4344	77.6556	61.8633	56.092	51.3872	45.5155	58.6083	55.7693	61.7339
Dynlrb1	68.4283	55.6999	53.0459	78.6129	69.9339	71.8725	45.4445	48.4712	65.1385	68.1467	69.7231	84.1876	67.4287	83.1623	56.039	59.837	65.3603	51.2241	53.6164	43.2506	37.6075	53.8148	43.7111	60.9903
Ddost	73.9561	66.2484	44.5807	63.0422	75.4076	69.5165	53.6806	47.7639	55.9428	49.0389	36.36	39.2172	86.517	87.8303	71.7215	79.7055	84.784	78.3236	50.5823	44.9294	31.8308	58.0241	49.7427	55.6168
1810011O10Rik	45.1604	37.8674	47.7046	57.9653	77.0743	77.7267	61.8732	58.7349	75.8105	79.9442	78.7357	107.392	68.302	75.1404	69.6221	61.9462	71.0713	67.8712	42.1043	44.5112	41.9122	36.5154	35.7018	32.6632
Cct5	60.6764	56.562	49.2486	60.8614	60.3559	71.5369	50.8085	54.7984	68.9023	63.6071	65.2434	49.432	87.8406	81.0102	63.3341	68.9712	76.1719	72.0117	53.1698	44.5357	37.4897	54.5084	49.3313	51.5597
Cracr2b	70.3756	42.2391	83.1531	63.5613	76.6816	72.9187	61.9391	52.166	52.0052	70.0338	66.499	68.9231	67.5392	68.5229	67.3436	63.4375	79.471	59.6147	47.8332	41.6889	34.6966	48.126	46.2164	45.0054
Smpdl3a	60.348	47.9654	57.5067	64.0078	68.1175	67.6318	61.0618	69.0908	67.9313	68.562	82.7434	87.8578	56.5355	65.0273	56.4175	70.2165	66.8767	48.6659	46.0967	41.6459	39.8421	47.8154	49.2233	47.5686
Mdh1	62.9233	63.6559	43.7407	65.0045	73.5898	70.6495	52.2357	41.5236	58.0329	59.2163	52.1079	39.5073	70.2421	67.6625	59.7608	77.2008	84.46	74.6125	59.6765	47.6573	38.0814	64.2993	56.3462	55.4771
Map1lc3b	66.5129	41.0421	62.101	61.6147	67.7417	76.3964	70.8622	54.7963	70.9356	70.8685	63.91	72.407	73.589	79.914	75.9931	66.1596	72.3478	51.3239	40.9025	35.1175	30.0165	42.6809	45.5415	43.9823
Prelid1	70.2807	65.4337	51.1869	58.0381	71.3045	68.3822	56.9204	47.1744	57.1934	58.4011	65.7095	61.9888	71.0525	67.189	57.2099	77.624	79.3658	67.7239	51.4608	41.0032	37.1788	54.1278	45.8583	52.4619
Bmyc	69.031	48.7119	54.4297	65.3051	71.0394	76.498	57.385	51.5243	65.5647	39.2657	62.5796	65.7002	73.5534	65.8951	69.4114	77.7377	75.2566	85.1773	39.7845	35.8183	28.2101	50.385	51.5042	53.1838
Mrpl52	64.7916	66.2892	63.6167	92.0439	58.4914	61.2026	46.2103	33.6125	75.8578	77.183	70.5939	79.3006	79.4565	78.814	66.7135	63.6753	52.8579	51.3899	49.0281	51.8338	35.5733	45.3507	27.5203	38.0119
2700089E24Rik	66.5562	50.809	67.7565	55.1754	55.7835	78.5529	56.0455	63.1441	60.2838	56.2502	66.23	69.4347	61.2901	52.9772	48.5989	62.3746	57.43	55.0906	61.4095	46.5072	41.3558	65.4634	62.086	68.4587
Gapdh	70.8882	60.9359	60.7472	65.5975	75.4372	67.9466	55.7341	40.2112	63.1096	50.0575	55.1917	42.5731	86.6034	70.6363	63.3258	65.303	80.6413	79.9061	48.2243	39.857	26.0889	58.1897	47.214	52.7758
Gal3st2	55.9492	43.2707	57.7212	54.524	59.096	61.8542	62.5402	57.449	63.3006	70.3922	66.8323	61.5357	62.3176	80.9312	80.8492	75.7919	72.2154	61.3754	45.4242	42.2936	33.7308	46.4252	57.1631	45.1228
Gsn	94.9134	62.6535	84.0062	88.0611	59.6379	66.8127	60.3536	48.9833	61.028	40.8756	42.647	56.8334	61.6509	50.3999	55.6374	65.2068	53.539	60.2926	42.2052	49.386	28.1373	57.5924	63.2919	62.1497
Bag1	70.2962	66.8101	41.3214	56.5456	66.1214	60.2685	58.422	51.3282	45.0118	41.1613	44.8315	41.4933	64.134	72.854	57.4383	78.4061	81.9783	76.9058	56.977	53.3413	48.0753	57.3812	59.4016	64.1761
Atp5c1	54.8609	56.4155	61.1158	71.9212	68.1488	61.1403	64.4461	55.3437	67.0956	66.0449	59.2466	66.4648	71.1329	64.7022	62.8251	59.6864	68.0546	61.1654	50.4126	44.221	39.8465	47.6381	44.4475	47.818
Mrfap1	69.9735	65.8027	49.5983	73.8065	64.0654	61.5893	57.8575	55.9086	46.839	34.0654	41.3513	51.2892	77.7257	58.7008	47.3758	67.4441	76.4048	63.4313	58.4666	46.7967	39.8437	65.9798	62.4481	61.7982
Usmg5	59.122	60.4326	59.5413	77.9737	55.4563	41.4649	35.0572	45.8511	65.4659	56.6694	59.5693	59.8824	76.2599	77.4488	59.1096	53.7312	74.8401	54.846	59.8438	55.28	62.5896	51.5318	42.9639	47.0287
Gng5	62.1078	51.977	64.8611	69.2529	72.2579	60.3463	51.3105	52.6045	56.7485	74.0691	63.8561	74.989	65.4271	46.9368	54.3114	54.4844	71.8707	40.2346	49.9543	48.6962	44.3452	50.5155	51.9114	55.0328
Ddrgk1	70.7015	50.9646	61.0231	61.3645	65.8154	61.2156	54.6915	47.8774	59.6114	68.4288	58.7036	65.8953	67.189	71.962	58.7261	67.7008	75.1011	58.6526	41.9619	41.2388	35.7752	51.0125	43.6228	44.8349
Dnajc3	56.4333	60.1812	40.5432	66.9366	61.8133	70.4252	46.7499	49.8365	59.2292	60.0922	55.773	53.6476	61.1776	56.2253	45.8478	74.4575	70.6771	59.3568	55.4862	48.1099	39.1996	63.1517	63.2813	63.2955
Slc7a5	37.3026	38.5889	16.6031	40.4494	50.1146	40.3833	41.5914	31.4091	90.1088	91.2155	48.8865	63.6658	158.214	72.2202	107.078	93.1692	102.382	84.7789	30.0471	27.1861	19.4779	35.5845	31.6952	27.1046
Sdhb	51.3218	54.6084	65.3678	69.8718	66.2851	56.0046	71.3862	61.6166	63.0394	55.8524	53.3514	55.9725	66.8951	78.6818	63.6741	59.3772	61.839	60.5121	42.8638	47.2177	42.2577	45.9173	38.8247	40.984
Vcp	65.997	61.715	46.2141	63.6407	64.9714	73.008	36.9968	36.654	67.746	56.8914	48.8819	41.887	78.7232	76.142	59.3822	61.9286	78.6272	64.9337	45.8097	42.242	32.1088	63.1406	50.2671	55.3305
Smdt1	68.287	64.0868	49.2208	73.7653	60.3606	57.2026	50.7092	71.7808	48.4637	48.9222	59.9766	44.3509	67.8292	85.8502	51.4593	78.3005	71.5446	56.0984	42.6745	41.2155	32.7259	50.1904	42.0302	51.8283
Cd164	54.3526	52.5518	52.8298	74.8553	61.3815	70.6144	48.5002	64.4036	75.6487	66.382	68.3521	53.6494	58.3133	49.2616	43.3819	51.6474	52.4237	45.2631	55.5273	42.0016	35.6047	60.5604	64.0137	63.7947
Psmb7	60.2977	56.1135	50.6685	64.7756	67.0093	64.4474	57.5725	52.5554	64.7369	58.5652	49.5489	42.1463	61.1318	61.2119	50.2471	62.3121	70.9341	71.0125	53.2369	50.7989	38.5689	51.7637	48.7764	53.2697
Rhoc	73.348	62.1864	53.9642	66.9657	68.5607	53.9777	62.6624	55.7361	67.3457	62.1776	60.1794	78.9596	67.2947	63.2899	58.4963	48.4656	51.3261	43.699	40.702	37.2608	30.022	57.0584	45.7871	50.0449
Fkbp2	74.7849	62.4563	51.5901	77.8368	64.4455	59.6465	43.3134	45.7819	59.2761	45.9595	59.4999	54.463	53.6931	69.2454	61.378	64.6609	68.1603	56.4385	49.7027	44.8302	33.8526	48.5281	49.4554	55.64
Ctsl	55.1209	45.3485	52.0677	49.3164	47.0381	59.9011	46.9491	58.4749	56.1777	79.7995	57.8541	75.9339	73.8412	73.5864	68.1322	72.0436	82.1765	55.6798	38.3657	40.2256	35.0882	49.9942	41.1084	40.0462
Psma2	51.8973	65.0891	36.2912	66.8113	56.609	56.299	49.6115	62.8053	65.8388	58.4377	74.6663	54.3447	63.5169	61.7848	57.8332	54.1429	57.1918	61.9214	49.2752	49.717	42.8957	57.0194	54.2717	45.6915
Ndufa6	59.3351	43.0062	59.9879	71.6098	63.6529	62.7021	60.8794	47.8629	55.411	65.9576	68.4249	111.108	54.0287	57.9846	56.5613	52.7957	55.2944	52.3015	40.1401	40.5952	41.2205	45.8771	38.6741	46.5353
Cldn3	62.0763	43.8378	45.3042	40.0339	69.0337	69.2236	57.8427	49.8714	51.9653	50.7427	70.5469	48.6935	75.8504	68.902	67.1527	80.7775	79.4779	74.5988	36.9076	36.5443	27.4151	42.9723	47.7109	43.052
Psmb6	55.4972	60.3932	55.5872	59.745	67.0371	48.4511	56.4134	44.4134	55.8096	58.5555	58.3762	55.8846	62.3763	74.3874	68.9802	57.8803	79.8131	63.0138	47.2943	43.4635	41.9102	40.794	41.8099	41.1175
Bckdha	57.2757	34.1687	48.9293	73.5081	67.1101	65.793	68.4242	40.5652	66.4805	64.5673	55.9827	59.2117	77.7712	76.1878	69.097	78.2102	80.99	51.9464	28.9204	28.9288	25.8839	37.6997	40.8131	35.2614
Rab1	53.2547	57.4686	39.1803	64.4724	59.3316	56.8526	40.8265	48.7576	70.3239	57.263	49.1721	50.7231	62.2435	64.6902	47.6843	64.7271	59.0387	62.8193	52.8659	48.814	41.7152	55.8389	57.0099	59.4608
Oit1	66.253	59.1434	51.0504	73.8672	69.9635	53.6872	56.9819	51.4211	67.6318	58.6597	57.5694	65.8675	68.3085	62.9874	54.4049	46.9342	45.9681	60.9285	47.2809	35.4932	28.0441	43.7401	48.2704	49.7744
Tcn2	83.2678	86.8629	39.6421	57.8216	57.2472	57.0253	46.9007	42.5448	73.5451	52.2977	37.0137	34.2024	55.5703	71.5275	44.1373	62.9278	95.2368	66.1859	33.0191	38.8599	26.4833	65.228	44.4466	50.955
Eif4g2	47.053	50.2646	40.9592	52.3513	52.7715	58.7021	48.384	55.322	69.8196	73.3832	60.5039	58.8511	64.7212	51.4409	52.0169	60.3697	57.7938	50.0667	52.1542	44.7341	38.9069	61.1838	59.2824	58.785
Msrb1	47.6162	43.1553	49.9986	59.5284	67.6202	53.4621	44.9756	35.294	61.2268	60.7386	44.8114	56.9404	73.9763	73.7875	59.6814	64.3895	68.7459	57.3525	47.5848	49.3375	38.6668	59.5	48.7445	50.0584
Tceb2	60.2643	53.2734	45.7812	62.6372	62.2623	57.0591	64.4965	50.1242	62.4013	47.1887	41.804	54.8566	76.8551	70.7382	58.2286	60.6591	69.6622	52.7927	51.7937	38.7099	34.4406	47.2893	36.3634	45.133
Perp	55.6087	51.6168	45.8531	57.124	54.3449	65.2403	44.509	55.4874	50.8749	55.7455	34.9891	44.2536	68.3587	56.2837	54.0075	71.01	85.6055	68.9039	52.7751	40.5752	31.5301	58.711	50.6907	49.7193
H2-K1	62.3753	51.7383	81.1874	47.6668	57.1391	69.8672	55.6812	39.3527	55.7418	71.3324	49.0831	49.4771	86.699	62.8648	48.9827	65.7766	52.7154	55.0969	41.4098	35.7266	25.822	40.4734	44.8135	51.074
Ppapdc1b	56.4046	61.0884	35.3221	61.4631	65.977	66.9678	54.1505	47.5645	66.0079	62.2966	46.4983	63.2559	73.2022	71.328	54.4258	62.6123	59.2418	45.9502	43.5217	36.7197	32.95	46.9673	41.702	45.5181
Ndufb3	65.616	51.8035	49.2671	67.1854	63.2283	67.774	45.774	36.1071	65.4609	63.9115	72.894	66.832	57.1387	49.6429	50.1892	50.0952	65.8799	48.4211	48.2889	42.2609	34.4365	45.365	34.9624	42.626
Mien1	61.7223	54.3954	41.6789	59.7586	74.453	53.8468	38.0868	45.0323	53.4092	48.6591	59.5693	51.0174	60.9525	63.4297	55.2393	49.8133	61.2857	50.7498	54.4391	49.4107	48.1398	45.4436	51.5411	51.6979
Psmb3	60.0109	55.0231	47.9751	54.2621	56.5466	59.64	52.6951	40.3332	58.9399	54.2092	56.2078	50.2816	78.9996	69.2959	58.7284	71.2066	60.5137	60.3415	41.52	36.4106	31.7033	45.9475	39.9096	38.3917
Ywhae	60.3676	59.502	45.3007	59.153	56.3741	55.4558	44.5316	50.5194	68.2177	61.6824	51.0983	55.1452	62.7077	54.171	46.9878	54.7073	64.6813	47.5484	47.9055	38.4557	31.4741	59.6228	49.2913	52.9969
Gm10845	40.375	59.4883	34.639	48.8748	57.3307	78.9238	60.0972	52.3305	84.6449	45.1112	35.0095	51.9597	49.1757	41.5194	42.9462	49.8864	54.52	62.9952	62.1097	53.4789	51.5442	64.8467	39.0198	52.6806
Fam174b	61.6897	59.0577	44.9383	57.2934	56.5542	56.6707	49.1037	42.0365	50.683	41.4688	44.3044	40.7268	60.6706	63.8595	52.3933	61.5761	71.282	63.908	44.5217	44.5025	34.9918	58.8065	54.3269	57.7313
Ndfip1	65.5445	46.9009	72.4917	33.9591	74.6558	62.3729	53.3958	59.1178	36.452	34.7206	27.5913	35.6377	66.4713	60.068	53.9187	73.3284	61.7358	51.9713	46.1003	47.9889	42.1346	54.7184	56.6965	54.8216
Eif3f	63.917	48.108	51.6868	38.1798	61.7431	79.9082	45.5393	43.2788	35.5523	35.385	38.2931	32.5201	80.2611	77.8566	76.0821	71.2909	86.0279	56.6664	44.7481	36.1544	33.4918	50.7747	39.6478	42.1504
Lamtor2	59.1728	48.7	57.5392	61.0698	57.1512	52.4145	64.3591	45.3762	53.1707	49.6933	65.4897	63.5295	69.2441	59.9005	70.6003	65.6348	56.6128	52.5299	36.6457	36.8518	31.2824	36.4232	33.4669	41.6893
Rab3d	55.9486	44.1735	48.2089	57.2615	61.7557	60.6363	52.4396	40.3169	59.3456	54.2736	48.5897	48.9538	75.6398	68.6318	64.1058	59.6573	70.3072	59.041	35.3596	37.1838	30.06	46.1033	43.7176	45.6503
Dpm3	51.0814	59.4481	69.0775	71.0398	58.2528	55.0029	64.1422	44.0429	38.1796	54.1392	58.5205	43.0198	68.1485	73.1749	60.0441	64.5152	63.6728	51.1211	42.9357	32.5102	39.0733	39.8324	29.7345	34.788
Hnrnpab	64.2172	63.62	40.0789	42.2469	57.7095	53.9153	45.4915	47.1993	43.1805	39.9884	40.9043	38.0737	70.5626	57.2706	44.5359	62.5318	77.1418	69.8709	58.0417	43.6612	32.1214	63.9823	51.669	55.0868
Erp29	59.3207	57.3269	50.785	62.7704	62.0664	50.4306	40.6071	28.3917	47.4135	38.571	46.0548	42.326	68.5201	61.3029	54.5444	73.702	77.1979	68.7018	51.4187	43.531	34.3412	49.8375	42.6365	42.4344
BC048546	61.2308	48.3566	33.7882	31.5456	43.0309	83.8199	52.7768	46.3076	91.0441	75.2368	37.7348	42.8515	141.096	84.5076	33.2647	42.723	59.8266	39.509	32.5447	26.7008	13.7655	48.3409	44.7165	36.2154
Arcn1	49.221	48.7943	41.884	60.9357	57.9309	64.0473	40.6237	44.0902	64.5486	58.6924	62.4012	55.8344	56.1116	54.7612	44.02	55.6829	51.3118	51.0676	44.4032	40.9834	35.5269	52.953	54.3143	54.5027
D8Ertd738e	70.3198	46.5766	44.6785	59.3491	53.9269	54.1908	49.5676	37.1704	54.3743	61.4302	51.6838	64.6924	60.0304	63.5345	47.1267	51.0283	79.2769	51.7838	44.82	36.0029	34.0906	44.4196	40.4741	39.0457
Tuba1c	56.8421	60.7836	42.7601	48.9462	42.6629	43.5081	35.8328	30.9564	43.6992	40.088	47.6373	33.295	76.4485	72.4871	45.5484	67.4018	90.705	76.2158	55.8544	44.0316	27.8927	59.1809	41.628	49.8741
Atp6v0c	67.468	51.3392	47.4675	53.7757	60.3392	60.8086	44.2375	35.3185	56.246	43.5667	50.9392	41.3261	73.1967	75.9828	51.399	67.2923	72.43	60.0903	33.6592	34.7137	24.9894	44.8348	41.5065	37.3358
Etfb	63.8073	51.3595	40.0191	49.1818	58.3135	51.6155	57.7938	47.4394	56.7974	47.8939	44.4299	56.6038	66.8598	70.4025	59.941	61.2648	61.3545	61.6755	37.5848	37.063	30.4999	47.6118	32.2721	36.4498
Rrbp1	63.7739	50.8565	41.5815	53.9591	58.1683	67.1934	37.5276	32.051	59.9176	46.7398	43.9351	40.9916	71.8583	61.9652	56.0521	69.3511	71.5965	59.1627	43.7455	30.894	24.2113	50.73	45.0389	43.7807
Gjb1	58.504	49.2191	41.3529	48.5537	57.5037	53.8352	42.9106	37.3907	59.5677	58.8051	47.0669	55.9387	66.4873	79.0157	56.8351	57.6536	64.0287	61.2927	33.2471	32.121	26.5176	46.9646	39.6062	41.1579
Psma7	50.1	53.8389	43.8532	63.0131	55.0121	46.954	57.0495	49.4173	52.4772	49.0451	47.0077	49.5266	60.703	51.976	53.144	55.4873	68.6534	64.9862	44.9248	40.1107	33.163	42.4318	38.5955	42.6024
Csrp1	52.8378	52.7427	50.6808	57.6256	53.5143	50.194	50.5296	35.3338	52.7196	48.3694	46.6878	45.0609	59.6883	60.9068	50.2837	57.169	72.8607	65.1926	46.5266	36.4789	29.9127	51.2731	41.8899	42.3287
Tmed10	53.4181	50.2059	47.8458	52.6623	55.8626	55.1385	46.4609	42.1889	61.6027	53.0707	49.6228	50.2134	58.8803	59.0612	51.8939	61.1752	65.5262	52.4412	41.1882	35.114	28.9144	49.3949	45.8139	43.0653
Eif4a2	44.3022	45.5576	59.2902	52.9947	59.087	65.866	50.4535	57.5185	47.472	59.8084	71.0409	75.5514	47.5243	38.4587	48.3848	41.6603	34.6532	40.6862	43.9631	32.8724	36.9446	43.7585	54.8111	52.723
Fkbp8	55.5416	41.0891	47.8776	67.2758	56.1763	48.9573	58.9826	44.5672	46.639	46.5105	58.7915	48.6389	63.1229	64.7903	64.0602	65.2484	67.0961	56.1208	36.8392	31.5336	25.3731	35.8976	35.9613	36.101
Pomp	57.2225	57.5043	56.329	61.7604	49.7035	48.4802	41.6218	41.9942	62.0445	46.656	37.738	39.9299	64.7756	42.4694	46.7194	61.8384	64.4386	56.7296	46.9954	44.7086	33.5704	48.3356	39.0523	47.7935
Pcbp1	55.1405	51.174	32.514	46.2264	49.6336	54.9259	41.1191	31.8513	55.1074	45.5806	56.705	45.4847	61.9842	59.4044	47.6803	63.1236	78.9009	63.0063	42.577	36.3224	27.1126	56.3083	41.3716	45.9412
Pdia6	54.113	55.3818	34.0492	57.8446	55.5997	51.6786	33.7539	30.6923	48.8499	46.2746	46.2748	36.4025	65.889	58.2702	42.8689	61.5317	72.6983	55.7961	48.9908	40.847	32.416	51.8665	51.3186	55.5981
Glrx5	54.7974	49.6566	36.1217	40.7764	56.8632	67.1501	66.652	43.7114	23.044	32.8778	37.7272	40.039	67.8859	79.6072	79.3758	61.7908	64.0299	59.9512	33.6381	38.7205	35.0645	38.9859	35.3424	44.1874
Srp54b	43.4016	46.7703	38.084	58.631	29.7421	59.6677	41.635	48.397	62.9769	59.1056	54.7925	54.1002	78.6848	49.9357	42.3008	55.2518	39.6606	46.3917	46.9391	38.5934	33.0054	49.821	50.3231	55.8951
Mif	61.6625	51.9871	42.6462	52.7154	60.1133	49.7691	45.5547	34.6733	50.7727	37.5305	46.6662	38.5936	68.8109	50.7976	51.0312	87.9436	58.9643	80.2573	40.5749	29.1653	27.1166	44.3665	30.5845	37.541
Tomm5	45.2005	35.5248	49.9173	33.5824	43.4164	34.089	40.3775	42.8459	36.8554	49.2298	50.8118	48.349	63.3928	61.2667	59.6805	60.2363	72.2278	79.8967	45.9303	50.7114	52.7139	42.1437	37.458	43.9294
Arpc1b	58.132	45.6227	46.4123	60.4226	53.9492	48.9246	51.955	39.4589	51.0959	47.1558	47.327	43.524	50.2534	53.0373	45.0631	67.9261	66.475	57.334	40.4733	34.725	24.864	42.7373	39.5087	42.9741
Taf10	63.6215	61.9888	31.6977	19.5774	64.5526	58.5256	82.4691	28.3257	20.0531	15.1872	16.4661	24.1186	65.2412	70.9194	63.2815	48.4077	84.5064	84.3736	45.157	38.8001	30.6144	45.9855	42.4096	48.6585
1110008P14Rik	53.9844	46.1043	45.5124	56.3932	42.7928	54.8794	43.8042	34.6769	49.6086	36.8592	56.2146	46.4379	66.759	62.6033	50.6011	58.9448	67.3295	63.3783	36.7365	37.2707	26.4904	42.4894	32.5765	38.5206
Selk	56.6618	57.3149	54.0317	61.6577	55.0711	52.7801	25.6609	36.4222	43.639	43.9723	50.7919	44.1294	41.9715	47.2079	38.0571	44.9959	51.4755	59.9684	48.1305	50.1378	45.8006	46.8686	44.8018	48.9827
Nans	59.6097	54.1164	39.9402	58.6065	51.5939	41.9582	43.2528	36.3665	51.3543	41.6249	50.4337	49.4599	58.3903	61.8502	48.8071	55.7701	66.1245	56.1564	40.2054	33.1879	26.0755	43.1084	38.6741	37.6388
Aldoa	58.5188	45.5441	62.1577	46.5422	57.158	64.1972	43.0334	37.6089	51.7987	37.8385	38.5508	42.0944	64.3584	62.5276	59.127	56.4343	58.6919	59.4167	29.1406	32.1918	21.6307	38.2904	42.4657	34.3876
Polr2e	54.0757	38.6711	35.1577	49.2966	51.965	50.4983	59.2982	46.0902	58.6887	42.7098	40.3038	49.8104	68.6782	70.011	54.276	60.7274	53.674	63.0138	31.96	27.8339	25.6265	36.6311	34.5034	36.2936
Pdha1	43.2707	35.8801	43.32	51.6243	49.2778	54.5404	42.1752	44.0087	55.1426	65.0287	59.3589	58.2966	55.8698	49.8655	54.5159	57.9152	53.4873	46.2664	35.8673	31.4378	26.0106	38.9925	42.1274	43.6985
Mpc2	47.8703	39.2485	49.7107	62.2694	56.6326	46.0832	41.9948	32.9548	48.0982	28.3565	49.1935	56.2609	46.4638	55.7666	46.5916	53.6368	58.97	54.9563	45.7289	47.9596	39.4721	42.3251	39.0844	46.6527
Actb	53.5608	47.8428	68.5939	46.6114	49.523	39.921	33.0488	26.2499	38.4079	38.3297	48.1458	46.2918	59.8292	45.61	47.5318	65.692	79.9795	76.4038	42.8827	30.965	27.4949	46.9833	40.937	35.2184
Ppp1ca	59.7132	45.5399	48.4805	53.4064	50.9541	47.2009	43.8537	47.1957	49.463	50.9681	48.4355	46.531	61.1879	54.9528	50.7026	51.9375	50.679	51.7795	42.1798	33.8172	28.4279	42.3491	37.5742	38.6065
Imp3	46.3047	43.3598	48.0437	37.8188	49.3302	58.9802	67.9653	64.5981	26.5701	23.3999	25.6764	24.5846	65.6553	71.7573	60.8567	68.0904	69.6443	56.9157	32.0326	31.9052	29.0393	41.3199	47.7562	39.5791
Uqcr10	60.1076	41.099	51.8995	47.4434	65.2705	49.6967	39.1556	39.5059	53.6583	58.7953	48.1552	41.9456	54.4686	47.124	49.2676	60.4323	55.5548	50.4111	41.5759	35.3603	28.4566	36.3159	31.4882	39.2056
Rpn1	52.5368	56.3784	33.9559	48.8307	53.2562	61.3412	35.7417	36.5521	60.8052	47.552	44.8732	43.2712	68.2892	65.2637	48.0129	52.8238	57.0859	53.4839	37.2596	32.1557	20.7247	40.6758	36.0994	37.7376
Tmem59	57.6701	49.528	46.1445	59.285	51.7009	52.6569	43.301	43.399	55.9542	57.8257	42.1596	43.877	55.4835	41.5005	44.0806	47.1975	52.4514	37.9389	38.2415	37.235	27.8838	43.0751	46.4538	48.4434
Ddx5	43.4331	41.3335	52.7516	49.2848	51.5363	64.5384	44.276	44.2913	65.7032	42.4594	40.2643	43.9519	50.9891	44.0331	44.0251	51.8155	52.491	48.5206	42.7298	31.8824	29.6403	50.7429	44.0461	47.1251
Ndufb7	56.387	49.843	36.7078	60.517	48.9806	48.1929	53.9951	32.6869	45.6529	39.4682	43.3079	44.6213	61.1527	86.1029	55.0063	45.3136	63.2027	68.8541	34.7883	26.3194	22.1699	35.4727	28.2042	34.3189
Nme1	48.3685	55.0847	31.9836	55.4122	44.9881	37.2093	43.7382	34.3631	48.8052	41.7918	32.5219	29.9563	62.5954	58.8954	45.1476	61.3666	69.4322	61.7178	47.0547	44.9793	33.822	46.4681	41.3654	43.8252
Npm1	45.8148	48.3646	54.2571	45.3665	47.1924	49.717	36.4296	51.5205	54.4752	67.2594	57.1396	65.887	58.0014	41.103	43.9967	40.9974	36.8509	33.2529	56.4559	33.7353	30.727	37.7763	42.8241	40.8814
Shfm1	43.3414	58.6576	43.607	47.0508	45.672	41.7562	47.7928	38.2124	41.8288	52.3098	56.4149	46.9704	53.9728	45.8523	60.2447	44.9492	57.5207	49.5897	43.8823	33.4176	34.8868	42.3577	34.5088	50.0129
Hnrnpa3	58.5443	59.4895	45.2114	53.0514	52.74	64.5567	39.867	38.6897	71.8009	41.2507	36.2848	37.8545	45.3098	40.8009	29.0635	40.3547	40.5056	39.4479	53.2363	34.3118	28.3785	63.4376	42.6764	55.2584
Rpl22	34.5721	42.2634	49.0979	58.1709	43.6798	39.0447	51.4509	49.0724	46.3096	46.9679	50.7137	59.3224	55.9654	51.4904	51.6888	43.2861	41.5495	42.7681	50.5007	42.5278	48.5656	40.1857	36.2009	35.7151
Cnn3	48.8349	41.7731	46.9969	54.6218	53.639	57.4146	43.3254	40.3677	56.2833	47.994	49.0934	53.2521	58.2282	55.551	43.5196	49.0635	62.0068	40.5201	30.7711	29.484	23.5062	44.0871	39.4976	38.218
Atp6v0b	44.7939	42.8762	49.6656	43.7636	46.3742	46.6112	48.4546	43.9545	38.9995	41.5052	44.034	48.9634	57.1981	58.2485	62.5517	57.2782	47.1463	60.9387	36.7132	33.5767	31.1775	40.534	44.3844	38.1145
Ctnnb1	52.5032	49.6841	41.4702	51.8539	49.794	52.4915	42.895	38.5933	49.9714	45.8434	42.9423	34.3476	52.9816	49.5928	42.34	59.6523	56.0704	46.0698	41.3435	33.7417	25.1568	50.5589	44.4818	49.451
Cfl1	53.6052	50.9568	47.0799	44.5458	50.7422	55.332	34.7776	33.9568	47.1365	42.9722	31.9732	39.5656	62.4789	59.604	43.7759	57.3276	62.6516	53.0508	42.0824	37.7661	29.399	43.9609	38.3052	39.4697
Rnasek	64.8251	52.6903	38.5774	46.9524	47.8913	53.421	44.8454	32.319	60.6549	34.6073	37.1111	35.533	66.4145	61.9497	53.0276	44.1857	62.9122	46.5208	34.8067	38.5624	27.981	42.377	35.8433	38.4725
Ndufa2	47.1332	50.729	36.793	44.8919	56.4321	41.8862	47.8063	25.9721	34.487	42.2583	29.1414	31.9248	55.5559	71.1997	56.9635	57.4129	67.8285	56.859	40.0928	44.2128	40.4749	39.351	38.3038	37.6694
Uqcrc1	51.628	46.6281	39.4569	49.2214	49.2148	46.6764	58.5534	40.1941	45.0252	50.3697	43.4899	37.5728	58.4915	61.9623	56.4325	51.5491	62.8765	55.8296	32.2773	26.775	23.8959	35.3934	32.9263	37.6013
Gm6086	43.5983	34.8049	46.1104	48.3244	53.9694	58.8131	47.9956	44.573	55.4934	46.5839	50.8408	47.2892	44.4102	54.2923	51.7867	58.4768	49.6284	43.5554	31.9771	31.7219	24.1697	39.5932	46.9226	38.2128
Tpi1	51.6526	52.1069	34.5868	46.8285	48.3968	48.1327	38.4407	36.5524	52.8466	46.7526	38.64	38.1133	60.4567	74.9079	43.4923	55.921	75.2384	49.5924	36.233	29.6506	22.886	47.0294	31.1132	32.6326
Ndufs6	49.7134	43.7889	37.762	42.2817	59.3253	40.7311	44.5102	35.454	42.5216	44.4355	43.1536	48.301	57.4857	64.141	48.0145	54.3471	61.8133	48.544	40.3754	38.1059	35.5419	42.7608	31.0067	37.5641
Creld2	48.4472	54.2437	31.9358	65.8303	55.9471	53.386	30.5128	30.7857	35.1879	35.3287	36.8923	28.8845	50.078	48.8816	37.999	64.111	78.5821	71.662	45.7942	36.4095	26.5267	42.318	41.3761	40.2316
Cd9	55.9077	50.1982	38.0924	56.6798	58.4042	64.2526	36.7728	47.5953	53.9368	47.1984	36.4062	44.7416	62.7729	54.1189	36.6743	41.9211	49.0998	35.5246	40.1488	31.1555	24.5141	45.9984	38.2619	39.7304
Hibadh	43.3846	48.5398	40.2367	52.789	47.9661	45.664	36.5136	40.447	46.7333	55.8627	41.2674	45.9964	47.2382	44.9431	49.0632	56.9151	56.5159	46.8061	38.3525	38.8976	30.9563	44.9616	45.8454	40.6786
Mrpl12	42.6848	54.9415	49.0134	47.7683	46.7312	33.772	54.1202	45.6606	43.5186	42.0143	45.7284	59.7421	57.4176	53.8338	53.5127	50.4614	51.6326	53.917	34.6019	34.1177	25.6753	36.6818	32.7554	34.5893
Cnpy2	49.9261	51.7562	39.9284	49.289	45.2521	50.9783	40.053	43.4861	51.1451	56.7632	49.026	48.1885	55.1809	48.1057	47.6181	53.2292	54.2028	41.6374	34.3254	35.3465	24.7692	38.0567	36.8287	39.2986
Asns	32.549	34.5303	20.1149	34.6085	39.3408	32.1631	42.9663	25.7322	73.0999	70.324	49.3526	75.9224	113.659	57.0678	71.9972	49.4859	53.6808	44.865	25.749	23.4645	19.0143	32.9554	30.213	28.4774
Iscu	47.773	47.8652	44.5318	44.2274	54.7144	47.8225	45.424	35.7578	36.2417	32.817	31.749	35.7507	53.2029	58.5729	51.3508	66.1947	59.4615	57.6857	37.1373	35.5847	31.9107	45.5151	37.6303	37.4308
Arfgap3	42.6394	42.8663	39.0589	44.4544	45.0657	57.6995	45.3245	40.7816	52.6973	51.2019	44.6144	46.9824	56.8645	54.0776	49.6945	55.5116	48.6104	49.6023	34.2258	33.2746	29.3208	38.7859	36.4965	36.2749
Uba5	40.5674	45.4807	33.8111	45.367	47.5855	52.4885	42.2115	37.3817	44.7035	41.3455	33.4426	39.6056	60.8865	49.9282	49.6951	55.476	61.1981	53.0344	41.9611	38.7437	32.0337	42.32	40.6801	44.1792
Carkd	43.3206	40.4377	39.5636	52.9684	54.5125	56.6774	52.3092	36.567	44.8361	40.046	40.9068	47.2359	52.261	64.3034	59.2022	57.982	53.6971	47.0503	31.2074	31.498	24.7362	32.849	33.22	32.8813
Ndufb4	57.5642	43.7503	46.3478	63.3667	54.9234	44.1211	39.0097	39.3586	44.746	39.3317	44.7426	45.5069	52.5967	51.4964	50.7398	44.0264	44.97	50.5221	34.4531	39.1758	36.3176	36.5008	30.3059	31.1838
1110008F13Rik	55.6461	53.44	41.4861	28.2288	47.4957	54.0893	51.0228	36.1631	29.3399	25.16	23.7426	16.702	67.6181	65.5612	37.8945	51.9529	72.5916	52.0914	36.5022	37.3968	31.4933	49.2534	49.6242	48.4444
Clec2d	29.9844	39.4717	59.2961	59.2431	58.8621	62.8941	48.5066	58.8759	72.4514	41.1043	42.5915	37.9942	51.3044	43.1525	49.5942	24.0108	35.3166	24.1259	41.3838	43.9002	49.4978	40.5842	24.556	21.8788
Gorasp2	47.7202	40.8808	27.7907	45.9751	47.16	52.2737	39.3921	31.292	48.2605	46.1846	49.6231	44.2944	65.1522	55.4262	53.0076	53.1417	57.3971	52.7043	33.2781	29.2709	21.3515	40.923	36.4651	37.0213
Paip2b	40.266	41.9034	38.0928	44.8475	45.2108	41.4033	38.3618	42.1992	46.4744	54.3089	52.6384	44.4476	49.3273	49.3648	44.8098	52.4905	49.444	47.3476	38.8297	33.3667	30.8093	43.8646	38.2881	43.647
Eif3k	56.6219	45.2392	32.0489	40.1781	50.9406	42.9389	38.4389	51.2316	37.8046	46.1431	39.0904	41.7127	53.2379	57.5413	49.3802	54.451	62.0004	47.2772	38.6371	31.011	26.8029	38.9797	30.5862	37.4653
Oat	50.4145	45.3938	35.9734	59.062	54.8257	50.1937	36.5713	27.7775	41.8507	39.6145	29.5635	23.8562	46.6902	37.1675	34.8623	59.9021	60.9491	66.1543	42.829	39.7262	27.6291	50.7316	41.7366	44.8244
Cox5a	49.3657	44.1313	48.0116	53.5409	58.2825	54.147	53.7454	43.8974	36.4537	15.5533	14.6771	31.9386	59.0819	52.5548	58.2554	51.1494	65.3993	49.464	46.5545	31.8561	28.0628	38.7332	27.0627	31.5029
Cenpb	48.6554	42.5654	43.3664	51.2054	52.896	49.1388	45.8364	35.0948	39.5011	33.9438	39.8277	42.0674	57.461	52.768	44.109	52.8928	48.3428	48.7085	34.0348	32.9684	26.7002	40.1346	41.811	37.485
Hnrnpf	40.1145	43.5073	33.1658	48.5102	37.8587	48.2571	41.5703	35.0724	47.1593	47.3185	45.0265	41.9996	55.3438	45.3802	43.5402	55.6121	52.4662	47.1265	42.5082	31.7313	25.3562	46.1793	42.3798	43.6554
Manf	47.9797	56.0494	27.2767	46.0387	45.1376	37.7097	30.3068	30.9829	47.0562	37.5898	43.9479	31.1455	48.2447	63.5885	37.4976	47.3801	62.7793	49.5884	47.0041	41.2776	32.6376	43.6097	39.2702	43.7881
Lap3	37.3015	33.4038	31.5908	41.5313	42.1514	40.5412	34.9599	30.5433	43.1312	56.1084	41.5435	46.4149	63.9498	55.0022	55.4257	63.5554	71.4468	58.8388	36.8748	28.9788	23.6781	37.285	32.8187	29.4566
Nars	37.8704	34.5177	24.2664	35.4044	43.3708	47.0961	32.2828	32.0653	61.1439	62.6544	42.9047	52.0038	80.4406	53.3216	50.7324	52.5437	52.0629	46.7926	35.1423	27.2792	23.8087	39.2013	33.6421	35.7829
Glul	28.7291	18.9286	33.2727	28.7278	33.8636	42.1449	35.6479	25.6224	40.4804	59.9545	54.11	49.4675	72.2962	67.2486	69.4761	78.9218	88.2503	55.8167	28.8215	26.5721	19.0904	26.5067	23.1012	25.2628
[truncated: 17,698 more rows]
