# Supplementary material for: High-Fat Nutritional Challenge Reshapes Circadian Signatures in Murine Extraorbital Lacrimal Glands
Source: Invest Ophthalmol Vis Sci. 2022 May 19;63(5):23. doi: 10.1167/iovs.63.5.23 (PMC9123521; doi:10.1167/iovs.63.5.23)
Supplement: Supplement 7 [file iovs-63-5-23_s007.xlsx]

## Sheet: Unique cycling for NC-1037
Gene.Symbol
Dcdc2a
Sp100
Vstm4
Ift20
1810011O10Rik
Chpt1
Denr
Wfdc12
Myo1b
Fam210b
Dram2
Adam19
Anxa1
Pycard
Col5a2
Smpdl3a
Gbas
Dynlt3
Snap91
Arg1
Csprs
Fech
Mapk9
R3hcc1
Rnft1
Sgk1
Vimp
Tmem154
Ids
Ccdc3
2410006H16Rik
Arrdc5
Otub2
Trmt1
Asah2
Gm10790
Arhgef28
Twf1
Dhdh
Kctd12
Hhat
Ercc6l
Ndufa6
Papss2
2310001H17Rik
Hadh
Acat2
Aqp1
Mmp14
Aptx
A530013C23Rik
Rpl11
Gdf5
Surf1
Trp53i11
Cln5
Golm1
Far1
Zswim4
Rpl23a
Rpl15
Atp5j2
Tpd52
BC004004
Epb4.1l5
Tab2
Usp3
Tead3
Fcrls
Fam187b
Oxsm
Jam2
Dnajc19
Txndc17
9430038I01Rik
Mpzl1
Ano6
Rnls
Mpp6
Akap7
Hivep3
Slc12a7
Scgb2b2
Phyh
Nupr1
Rps26
Rpl10a
Rps27rt
G0s2
Mars
Fam132a
Trnau1ap
Spag7
Chmp3
Pcmtd2
Tgm2
Ugdh
Crat
Gm6682
Marcks
Cenpw
Sorbs1
Rad51d
Creg2
Rpl6
Rpl5
Slc15a2
Tpd52l1
Crcp
Cpeb4
Etl4
Nudt11
4831440E17Rik
Fst
Hnrnpk
Ctsh
Gpd1l
Col3a1
Pex3
1700086O06Rik
Mthfr
Lsp1
Cbx5
Dusp11
Ccne2
Scn1b
Cadm1
Kndc1
Kcnn1
9330102E08Rik
Ddias
Rpl21
P2rx4
Csrp2
Vopp1
Proc
Igfbp5
Rasef
3830406C13Rik
Slc16a10
Hist1h2bq
Atrnl1
Maged2
Amotl1
Kif15
Rps7
Rpl22l1
Spcs2
Ddx3x
Rab4a
Bcl2l2
Spc25
Gm7609
Gas6
Ankrd33b
Mtpn
2010111I01Rik
Kctd20
Stxbp3a
Kit
4921506M07Rik
Zbtb16
Adh7
Cep68
Slc44a3
Fbn1
Rpl26
Mcfd2
Ndufv3
AI463170
Dnajc7
Gnptg
Stk19
Atg3
Ccdc12
Inpp5k
Zfp810
Blcap
Cmbl
Wdr13
Thbd
Mbtd1
Rita1
Elfn1
Jrkl
Hook3
Tspan33
Dst
Gulp1
Gm10432
Unc5b
Tcea3
Aunip
6030419C18Rik
Gm16861
Rpl12
Rpl3
Tubb5
2310039H08Rik
Cbr1
Mpst
Pex11a
Clec3b
Setd8
Tmem97
Pak1ip1
Emb
P2ry1
Acadsb
Mrps9
Folh1
Mad2l1
Galnt18
Fmr1
Syngr1
Gm13157
Kif3b
Rab39b
Cutal
Rps6
Atp5c1
Ifrd1
Ndufs3
Dhrs3
Samm50
Slc7a1
Osbpl5
Fam46b
Atl2
Sorl1
Il34
Loxl1
Cklf
Msrb3
Ddit4l
Creb1
Nes
Znrf3
Tet2
Il17rd
Acsbg1
Bard1
Dcn
Slc1a5
Tpm1
Isca1
5730508B09Rik
Vps4b
Vps41
Jdp2
Atp13a4
Vps33b
Dis3l2
Chst7
9930014A18Rik
Prex1
Ifngr2
Samhd1
Gm37013
Gas1
Chl1
Phf21a
Dennd3
C130021I20Rik
Grk5
Blm
Col6a3
Zfp945
Aph1c
Hist1h2ae
Donson
Mirlet7bhg
Cep72
Chml
Scgb1b24
Eef1a1
Rpl29
Lrrc26
Trabd
Hexb
Mt1
Esp3
Asl
H2-Ab1
Ddit4
Srp14
Csnk1a1
Coro1b
Chmp1a
Etnk1
Anxa5
Pes1
Naga
Sepp1
Zmat5
Tmpo
Itga2b
Tmem9
Mfsd1
2700029M09Rik
Add3
Miip
Man2b2
Col1a1
C1s1
Ppfibp1
Rabgap1
Trib3
2021-09-09
Gm2a
Gpr39
Dusp8
Lims1
Kat6b
Fancg
Eln
Srgap3
Ntrk2
Entpd1
Setbp1
Thbs3
Csf2rb2
Gm9994
Tmbim4
Cct4
H2-Eb1
Man1c1
Tmem50a
Mat2b
Tk1
Dusp4
Rassf3
Mta3
Mecr
Dsc2
Ptprk
Mdp1
Vcpkmt
Erlin2
Fkbp9
Pla2g16
Socs2
Eml1
Antxr1
Dgkg
1810034E14Rik
Npcd
Slc25a47
Fam83g
A530054K11Rik
Mark1
Dach1
Cd200r1
Nubpl
Cd48
Cd300ld
Map1lc3b
Eef1b2
Ndufa7
Srsf5
Ech1
Fastk
Gstt2
Rmnd5a
Hddc2
Efna1
Cxcl17
Phlda3
Smo
Serping1
Ltbp4
Mphosph6
Hmga1
Zc3h7b
Sema4a
Cdc6
Fam13a
Rcn3
Map4k4
Strbp
Car2
Xiap
Col15a1
Hcls1
Cnot6l
Gsta2
Klhl5
Zfp872
Zfp516
Wdr35
Btrc
Zfp870
Polq
Cyp26b1
Rad54b
Ampd3
Igsf10
Rpl41
Rpl4
Syf2
Srp19
Bloc1s1
Trappc2l
Mbd1
Sf3b6
Clk1
Kcmf1
BC005624
Snx2
Cldn8
Npepl1
Itfg1
Tmprss4
Cr1l
Uxt
Pde8b
Smox
Tmem39b
Cep44
Erlin1
Tulp4
Abcb1a
Mgat4a
Lyn
1110059E24Rik
Fam101b
Irf8
Tubgcp3
Ttc4
Slc35b3
Ncoa2
Pms2
Yes1
Smc2
Gfod1
Endov
Oasl2
Zfp68
Wbscr27
Slc38a6
Nsmaf
Nckap5
Tln2
Zc3h12c
Hist1h3b
Rsph9
Palb2
Gpr157
Esp15
Pnliprp1
Rpl36
Rpl36a
Scgb2b12
Cdo1
Lap3
Gltscr2
Arfgap3
Chmp2a
Alg5
Paip2b
Coq9
D10Jhu81e
Ewsr1
Emc4
Tcf19
Wwc1
Chrac1
Wdr74
Hadhb
Aagab
Rabggtb
Atg4d
Mtfr1l
Cdkn2c
Tmem184a
Stk24
Jade1
Polr3gl
Iars2
Lad1
Pstk
Nrm
Ankrd22
Mtfr1
Slfn9
Src
Crtc3
Pigk
9130011E15Rik
Pi16
Phc3
Enpp2
Tmem86a
Angpt1
Nkg7
Bace1
Zfhx3
4930579G24Rik
Abl2
Tmem37
Chd9
Akr1c14
Gm16938
Sfmbt2
Rmi2
Gnb4
Klf5
Dnajc18
Esp6
A630073D07Rik
Rpl7
Rpl31
Mrpl52
Swi5
Ifi27
Cd164
Use1
Aurkaip1
Slc25a11
Tuba1b
Fam195b
Fam63a
1700017B05Rik
Rbpms
Poldip2
Snhg6
Dusp7
Hdac2
Maz
Dek
0610009O20Rik
Rtkn
Plcb4
Slc7a6os
Slc17a5
Adprh
Il1r1
Isoc1
Rbm4
Cog2
Hiatl1
Mcf2l
Dnmt1
Srek1ip1
Shcbp1
Tgif2
Snx4
Actr5
Alox12
Emp1
Fes
Fnbp1
Sbf2
Tfap4
Hivep1
Etaa1
Kifap3
Mest
2310015A10Rik
Pcdhgc3
Nicn1
Prkd2
Slc22a1
Mblac2
Tctn1
Usp37
Dynlt1a
Mfsd4
Abat
Tbc1d12
A730020E08Rik
Lama5
Rpgrip1l
Matn4
Ptpn22
Ttk
Ift57
5530601H04Rik
Tgfb2
Rpl7a
Uqcrb
Ndufb3
Ndufs5
Stra13
Slc36a1os
Tmed4
Ndufv2
Serpinb6a
Gorasp1
Pax6
Rsph3b
Scyl1
Mrps5
Rab27a
Acad8
Casp6
Slc41a1
Golga5
Lmnb1
Trappc2
Idi1
Arrb1
Cox16
Sri
Reep3
Hirip3
Nphp1
Pbx1
Dlgap4
2010107G23Rik
Rala
Ncapg2
Fer
Ikbkb
Tmco3
Ddah2
Map2k4
2700062C07Rik
Fam172a
Suv420h1
Mmp2
Mbip
Rreb1
Pdik1l
Tspan9
Itgam
Casc4
E030024N20Rik
Phf19
Ndc80
Fbxo5
Prr11
Sfrp2
Loxl4
Pip
Rpl35
Chst1
Rps24
D17H6S56E-5
Atp5j
Sdhb
Cd74
Fis1
Gm6086
Pigyl
Ctage5
Tax1bp1
Psma5
Hars
Klf9
Ccpg1
Pmpcb
Crabp1
Smg5
Ccbl2
Tor1a
Ccna2
Dut
Becn1
Gm20257
Glod4
Gsr
Wls
4930452B06Rik
Smarce1
Lum
Hdac5
Dnal4
A130077B15Rik
Mzt1
Wdr48
Prpf38b
Tpst1
Pik3r2
Etv1
Igfbp3
H2-T24
H2-DMb1
Fbxw9
Slain2
Egfl7
Elac1
Psmc3ip
Rnf138
Ctdp1
Galnt2
Lclat1
Zscan25
Ankrd11
Tbc1d23
Gabpa
5033406O09Rik
Atg9b
Gsg2
Afap1
Zbtb43
Abhd6
Parp8
Snai3
Ddhd2
Lnpep
Gpr126
Nanos1
Nup62-il4i1
Zfp704
Fads6
Kif4
BC030867
Klhl3
Abhd11os
Uqcrh
Pecr
Npm1
Tmem223
Cstb
Bola1
Sytl1
Zfyve21
Slc35f5
Hopx
Oxr1
Cds2
Brms1
Ccdc47
Rrm1
Tmem167b
Morn2
Rnf44
Fam134b
Acads
Mapkap1
Pcbp4
Adck3
Dyrk2
Dock7
Nt5c3b
C3
Tbc1d22a
Snx13
Spns2
Mpeg1
Alg10b
Mff
Slc25a26
Nusap1
Abcc10
Itm2a
Fam222b
Ppil3
1700096K18Rik
Sepsecs
Prune
Map4k3
Fam3c
Scara5
Atf2
Hmbox1
E2f8
Unk
Zfp143
Apbb3
Epb4.1l2
Pvrl3
Stxbp5
Tmx4
Dsel
Agbl5
Msc
Arsk
Ino80
Plxdc2
Atp6v0c-ps2
Sema3d
Scn8a
Ttc26
Zfp788
Epha7
Asf1b
Cenph
Zwilch
Tesc
Spag5
1700112E06Rik
Gen1
D8Ertd82e
Tcf24
Dach2
Rps12
Rpl28
Rexo2
Eif4h
Tmem176b
Klf15
Mrps28
B4galt1
Mfsd6
Fam195a
Ccbl1
Nfe2l1
Ptp4a2
Mzt2
Gdf15
Ssu72
Mycbp
Ap3s1
Mylip
Actr3
Slc25a12
Zranb2
Igsf5
Vps54
Spg21
Tob2
Acp5
Topbp1
Tmem126b
Top2a
Degs1
Vasn
Htra3
Dcaf13
Tbce
Ankrd39
Sppl2b
Pgm2
Srpx
Sesn2
Mms22l
Klhl17
Cfp
Fyco1
Cast
Fbxl20
Tnni3
Tap1
Mmp24
Rasgrp1
Nqo1
Zcchc14
Slc39a10
Col14a1
Gm608
Tmem164
D430042O09Rik
Dennd4b
Dpyd
Zmym3
Zfp39
Sgms2
Pcsk6
Rsbn1
Braf
Igsf3
Lrrn4cl
Gbp7
Hic2
Atxn1
Kif21b
Cenpp
Mtcp1
5430405H02Rik
Kif11
Hnf1b
Col27a1
Psmb6
Cdk5rap3
Atraid
Arl6ip4
Hsbp1
Hagh
H2-Aa
Man2a1
Triobp
Wdr83os
Rfc4
Immp1l
Eid1
Txnl1
Cpd
Cenpm
Gmnn
Tfap2b
Smim20
Ube2b
Fam149b
Fermt2
Vbp1
Zbtb42
Tom1l2
Ccz1
Micu1
Trafd1
D030056L22Rik
Mapkapk3
Exoc7
Cutc
Eps8
Pgm1
Usb1
Nfat5
Decr1
Scoc
Ppp2r5c
Socs6
Akap8
Rtn4
Retsat
Insr
Fignl1
Hist1h3c
Mcm8
Cc2d1a
Gabpb2
Bend5
Commd8
Arid1b
Arhgap12
Zfp758
Armc8
Ahi1
Cdk19
Plxna1
AY512931
Sema3f
Gla
Dip2c
Rom1
Igdcc4
Extl1
Adcy4
Lyst
Tnrc6b
Arhgef17
Plekhm3
Star
Erdr1
Esco2
Gm15421
Gm9958
Eps8l1
Bhlhe22
Pcsk4
Spp1
Ncoa7
Krt18
Ppapdc1b
Dohh
Ivns1abp
Mea1
Phpt1
Golph3
Selm
Vps28
Atpif1
Cfdp1
Tcta
Sumo3
Gyltl1b
Rbx1
Nudt16l1
1810044D09Rik
Ostf1
Tmem126a
Gprc5c
Ckap4
Chaf1b
Pcmtd1
Zfp367
Hk2
Lig1
Fbxo31
Gpt
Galns
Akr1c13
Rragd
Pkn1
Krt7
Fibp
Caap1
Lrrfip1
Tcp11l2
Firre
Tmtc4
Hs3st6
Ankrd40
Eda2r
Lyz1
Poc1a
Kifc1
Cep63
Sav1
Ccdc91
Chek2
Rad51ap1
Islr
Fam188a
Epc1
Capn5
Mplkip
Dkc1
Brwd1
Taf6l
A430105I19Rik
Ccdc90b
Noxo1
Fdxr
Cnp
Prkcz
Pusl1
Fastkd2
Prkaa1
Rabgap1l
Sipa1l2
Rnpc3
Arl15
Arid4b
Ypel2
Cdon
Lrp1
Tmigd1
5730507C01Rik
Rnf24
Fam49a
Jazf1
Shank3
Melk
Nuf2
Hist1h2ah
Fanca
Gm4890
Ncapg
Orc1
Parpbp
6530402F18Rik
Robo4
Rian
Hdgfrp3

## Sheet: Unique cycling for HFD-2147
Gene.Symbol
Tdrd5
Fam241a
Tchh
Cbs
Slc12a1
Zfp52
D630039A03Rik
Pkd2l2
Praf2
Plcxd1
Sval2
Lipo4
Nyx
Galntl5
Esrp2
Ppm1e
Pigo
Pde4a
Slc5a11
Muc20
Shc4
Ttc25
Lmcd1
Adam4
Tmcc2
Lrrn2
Amer1
Zfp976
Zbtb7b
Ttll2
C2cd4a
Gm8978
LOC108168313
Ccdc173
Efcab7
Gm14743
Gal3st4
Mrps31
Ankdd1a
Akap5
Gpr137c
Ankrd23
LOC100041057
Tomm34
Ppm1j
Cyp2s1
Pinx1
Styk1
Kcnip3
DXBay18
Arhgap24
Slc7a8
Smim5
LOC108167387
Dph5
Unc93a2
Rbm20
H1f0
Srcin1
E130311K13Rik
Retreg1
Fam221a
LOC102638047
Dzip1
LOC101055758
Hmgb3
Fam122b
AU041133
Cdk14
Zfp40
Cited2
Ggct
Dpf1
Zswim5
Dnase1l2
Zfp641
Wsb1
Echdc1
C2cd4d
Magix
Bfsp1
Ppfibp2
Afmid
Gorab
Prpmp5
Zc2hc1c
Zfp185
Xpa
9930012K11Rik
Dpy19l3
Fam204a
Lipg
Acot1
Ccno
Gm6821
Hnrnpll
Msrb2
A630001G21Rik
Clcn2
Rcor2
Klk1b11
Ypel5
Ripply3
Cnnm1
Emc2
Pcgf2
2010315B03Rik
Ankmy2
Fnip1
LOC100502592
Crip2
Ell3
Pramef12
LOC108168936
Bcap29
Lrrcc1
Zfand4
Slc37a1
Rpap3
Tex9
Bpifa2
Ephx2
Slc35d2
Nek1
Trmt9b
Parm1
Gm35315
Smc3
Tmem184c
Krt80
Ripor1
Dph7
Ccdc66
Foxo6
Ust
Ddx10
LOC100041708
Dclre1a
Smr3a
Cdkn1a
Taf9b
Gnpda2
Ccdc77
Cldn23
Fgfbp1
Gm40368
Nrip1
Dlg3
Exosc9
Smc5
LOC108167874
Zfp551
Dpysl3
Fam20a
Cdc25b
Dhtkd1
Omp
Zfp606
Bclaf3
Hmgn5
Ube2g1
Xlr4a
Serhl
Klhdc2
Alkbh2
Cd300lg
Fbxl21
Ccdc14
Phldb3
Lrig2
Cep290
Rasd1
Stc1
Lin28a
Gm973
Kif19a
Slc7a2
1700001O22Rik
Sucla2
Cyp46a1
Cct6b
Syp
Nt5dc1
Zfp14
Zcchc3
Sowaha
Gm34294
Tacc2
Smim19
Atxn10
Cpt1a
Crebrf
Slc16a2
Zfp119b
Kcnab3
Plekhn1
Slc25a20
Cep78
A630095N17Rik
Dgat2
Scd1
Ybx3
Plpp1
Med13
Ddx46
Mocs1
Zfp994
Ptch1
Zfp947
Rnf115
Ctns
Cwc22
2310022B05Rik
Sclt1
Adgrf5
Mfsd9
Zfp101
C2cd5
Plekhg5
Nsmce2
Zbtb22
Gtf2a1
Pih1d2
Zfp808
Fsbp
Brsk2
Ajm1
Tceal9
Cluap1
Rab17
Slc35f2
Rnf212b
Irf2bpl
Tppp
Smad7
Lcorl
Cwf19l2
Tfdp2
Zfp37
Zfp775
Accs
Il1a
Fam83f
Tmem82
Klhl13
Efr3b
Ssb
Cbx3
Zfp943
Lyrm2
Kctd9
Exph5
Ubxn8
Cox7a1
Tctn3
Gm38422
Gadd45a
Bcl7a
Ing2
Rabl3
Cep131
Pfn4
Zfp750
Upf2
Hnrnpr
Nudt7
Erich1
Ppargc1a
Adgrf2
LOC101055663
Slc44a2
Tmem161b
Hmgxb4
Frrs1
Hus1
Prb1
Vsig10l
Dnajc8
Nr2f2
Pias3
B4galnt3
Gabra4
Orc3
Smc6
Ift88
Mettl27
Fam178b
LOC546061
Pms1
Cops2
Pspc1
Rflnb
Haus1
Klhdc7a
Eid2b
Ccdc189
Spata21
Chia1
Pdk2
Rnf208
Lrig3
Gabpb1
Zfp930
Podxl2
Eri2
Gm5141
Grb7
Ola1
Micu2
Dusp22
LOC100503923
Gm32687
Zfp956
Cbx2
Rfx3
Pls1
Unc93a
Ccdc92b
Zc3h6
Cisd3b
Cyp3a57
Tgfbr3l
Mro
Slc39a2
Ccdc162
Gabrr2
Ccdc122
A930018P22Rik
Erbb4
C130074G19Rik
Hscb
Nmnat3
Als2cr12
Tubg2
Mtx3
Aqp9
Nmrk1
I830127L07Rik
Stx17
Vldlr
Hoga1
Gm4791
Atg10
Vamp1
Ccnjl
Mpig6b
Dnah11
Susd4
Fabp12
Caprin2
Zfp960
Ankrd24
Lrrc36
Coq8a
Sh3yl1
Cmc1
1810013L24Rik
Bcas3
Lcn3
Luc7l2
Fam135a
Gm14325
Otogl
Bche
Cdkl1
Slc2a13
Gm35060
Lrriq1
Otop1
Nqo2
Tarsl2
Cand2
Syngap1
Ppp3cc
Mfsd7a
LOC102634581
Rbmx
Dpy19l4
Ly6g
Lipo1
Ei24
1190007I07Rik
Tmem71
Ddo
Lyplal1
Gpld1
Cd46
Insig1
Oard1
1700037C18Rik
Grik5
Naaladl2
F8
Upf3b
S100pbp
Tmem220
Vstm5
Rpgrip1
Srebf1
Slc25a16
Coq10a
Slc16a11
Hbegf
Yeats4
Serpina1b
Wfdc5
Cryzl2
Ddb2
Gabbr2
Lrrc29
Hnrnpd
Adam28
Zscan30
Brdt
Mucl2
Calcoco1
Eif2a
Sat2
Diaph2
Zfp677
LOC102638888
Cwc27
P2rx6
Acrv1
Kcnu1
Slc23a1
Eif3a
Tmem203
Sirt5
Slc15a3
Pgap3
Il5ra
Pcp4l1
Ofd1
Cntln
Trim23
Prkdc
Gxylt1
Nhlrc3
Rab40b
Dbt
Tesk2
Haus7
1700029J07Rik
Kif9
Nkd1
Slc9a3r2
Ktn1
Fndc10
Mrpl1
Spata7
Nkx2-1
Tulp1
Tent2
Ppp1r14a
Zfp931
Htatsf1
Slc6a20a
Gm46731
Lcn11
Abcd3
Nipsnap2
Tns2
Ddx11
Guf1
Riok3
Car5b
Agl
Plekhh3
Rmdn1
Senp6
Fbxo11
Ttc8
Wnk4
Pclo
R3hdm2
Pfkm
Snrpb2
Gm14440
Malt1
Ddx52
Atp6v1g2
Mecom
Cmss1
Mfsd13b
Cc2d2a
Mei4
Ccdc27
Erg
Golgb1
Parl
Clybl
Slc1a3
Gcfc2
Sesn1
Zfp362
Rcor3
Cpeb3
Arsg
Bhlhb9
Zmat1
Liph
Abca6
HFD_44262
Wwox
Mid1ip1
Bckdha
Klhdc3
Gkap1
Myom1
Ppa2
Mapk12
Esp34
Mtmr12
BC107364
Azgp1
Clec9a
Ivd
Slc2a5
Tent5b
Ttll10
Upb1
Rbks
Thnsl2
Tmem219
Creg1
Bri3
Naip5
Fdx1
Gm14391
Catsperd
Slc25a27
Tbc1d30
Gtf2a2
Kcnv1
Tspan15
Kdm2b
Tmem191c
Lrriq3
Wdr54
Calcrl
Alpk1
Eif5
Narf
Ccdc116
Afap1l1
Ppcdc
Jph1
Doc2b
Smim8
Pik3ip1
Smyd3
Cyp2b19
Cd8a
Apip
Tmem117
Prkg1
Itm2c
Pcyt1b
Laptm4a
Hpca
Nop53
Flcn
Slc25a18
Uaca
Rtraf
Fbxo3
Akap8l
Mavs
Gm14305
Fra10ac1
Utp14a
Rgr
Ttc12
Ndp
Kxd1
Slc38a7
Aimp1
HFD_105247125
Atg16l1
Adarb1
Sult1a1
Mettl7a1
Adh1
Smarcd2
Dcakd
Sec14l1
Timm29
Slc27a2
Hsd17b10
Ncoa3
Adi1
Plk3
Paxx
Abcf3
Gna14
Rabl6
Slco4c1
Naa60
Slc25a23
Aoc2
Mthfd1l
Srm
Homer2
Lrrc24
Ucp2
Acsl1
Lactb2
Tmem185a
Gm5724
Esr2
Wnk2
Kif26b
Pcbp2
Gpr83
Cpeb1
Grhpr
Fut4
Rev1
Cuta
Rsad1
Rnf145
Max
Acad10
Vpreb3
Irx1
Banp
Arhgef18
Gsta4
Trim65
Mttp
Dnajc4
Angptl2
Ccdc62
Phyhd1
Bscl2
Stim2
Fmo1
Mknk2
Nploc4
Pdxk
Prkaa2
Rad23a
Cdk8
Maco1
Vipr1
Stk35
Ak4
Coro2a
Cyb561
Rassf10
0610030E20Rik
Gtpbp4
Abcc2
Vdac1
Gk
Surf2
Slc43a1
Tfg
Carm1
Aldh9a1
Mfsd10
Acaa2
Dnajb4
Slc25a37
C1qtnf12
Tm6sf2
Ttll3
Acox1
Fbf1
Luc7l
Rab3ip
Rps6kb1
Abhd16a
Fnbp4
Tfeb
Ccbe1
Rab3d
Ak3
Csnk2b
Tmem248
Fam107b
Proser2
Tmem52
Togaram1
Snx22
Ace
Gstm1
Faim2
Cops7a
Srprb
Cyr61
Oxnad1
Xntrpc
Igsf8
Cracr2a
Rgs9
Tmem150c
Sel1l
Rab3a
Smarca2
Tasp1
Fam3a
Dcst2
Snx17
Tmem192
Ptgds
Gstm4
Fkbp5
Rnf181
Mgst3
Arhgap21
Zdhhc1
1110038F14Rik
Plcxd2
Erich5
Slc50a1
Thap2
Glb1
Nrip2
Egr1
Fap
Serpine1
Smim14
Atp6v0a1
Dnajb9
Wbp2
Tle1
Gm46058
Cnbd2
Pir
Mllt11
Zfp963
Lancl1
1190002N15Rik
Esp31
Srp68
Actn1
Alkbh3
Atf6
Pknox1
Cntfr
Fchsd2
Pim2
Zkscan14
Agpat4
Ctdsp2
Anxa11
Senp5
Ncor2
Nudt14
Ropn1l
Scnn1a
Lactb
Hyou1
Gstm2
Entpd4b
Mospd3
Yipf2
Tra2b
Vamp2
Vegfb
Bnip3
Cygb
Prkca
Frg2f1
A4gnt
Epn1
Pgd
Dusp5
Sidt1
Sod2
Msmo1
Cd200
Tm7sf2
Bhlha15
Aes
Eif4ebp2
Ufc1
Gnl3
Kmt2e
Tbc1d19
Cxcr4
Fbxo36
Mipol1
Pqbp1
Ccar1
Smpdl3b
Rufy1
Xpnpep3
Gja4
Cyp27b1
Sec14l4
Nfic
Irs2
Gm40991
Zhx2
Fam76a
Ass1
Lss
Dtnb
Acss2
Tbp
Otud1
Zdhhc9
Ccdc117
Foxn3
Trmo
Rapgef4
Fgf11
Safb
Foxred1
Hmgcll1
F420015M19Rik
Srsf2
Baz1b
Tacr1
Vars
Stim1
Tut1
Gdap2
Entpd7
Ptprb
Anpep
Ephx1
Cox20
G6pc3
Dazap1
Pcx
Tacc1
Zfp651
Gnb5
Dpagt1
Safb2
Mis12
Unkl
Dync2h1
Gm436
Qdpr
Dvl3
Upf3a
Zbtb8a
Peli2
Ccdc13
Iffo1
Aph1b
Os9
Hmgn2
Osbpl1a
Thrsp
Rsph1
HFD_217615
Vgll4
Ptx3
Stip1
Ube2g2
Pnpo
4833439L19Rik
Arhgap8
Dusp14
Fkbp4
Suox
Dnajb2
Eif1b
Rbm14
Rusc1
Prdx6
Dnajb1
Macrod1
Bag3
Ccl7
Hspa2
Neu2
Hspe1
Ubtd1
Cnpy3
Atp10b
Galr2
Ahsa2
Mb
Klrb1b
Scgb2b21
Pop5
Trim8
Efhd2
Dok2
Ggt7
Abtb2
Hspa1a
Ulk4
Ubxn4
Pik3r5
Rpl24
Ptprcap
Spsb1
Entpd3
Napa
Acot7
Ubb
Pink1
Sertad1
Rtn4rl2
Rilp
Mreg
Pla2g12a
Arid5a
Cebpzos
Nrgn
Glt8d2
Lrmda
Il2rb
Arpc3
Marc2
Sdc3
2410015M20Rik
Msrb1
Cxcl10
Bmp4
Psma6
Irgm1
Dqx1
Rps27l
Slc35c1
Nudc
Cacybp
Id1
Klre1
Itgae
Trp53rkb
Ndufb10
Il1b
Amz1
Cd83
Zc3h8
Ifi205
Plekhb1
Gpr183
Shld1
Lfng
Traf1
Acap1
H2-T23
Atp6v0e
Adrm1
Psmc2
Crip1
Vps53
Psmb10
Snip1
Bcl7b
Tnip3
Gchfr
Irf9
Stx5a
Apol9a
Psmg3
Guca1b
Scgb2b19
Sh3bgrl3
Mlx
Isg15
Calhm6
Il12b
Gtf2ird2
Lepr
Noxred1
Gbp2
Gimap3
Apof
Htatip2
Ltb
Tagap
Khdc3
Bst2
Ctla2a
Ubd
Exoc3l2
Itk
Mrap
Stat1
Cyba
Alas2
Tnfrsf1b
Ovgp1
Dusp2
Phf11a
Slfn1
Exog
4931428F04Rik
Zbtb40
Hist2h3c2
Tuba4a
Tubb4b
Hnrnpc
Tubb2a
Tmem115
Spef1
Elf3
Kti12
Ppp2r5b
Thbs1
St13
Bysl
Myd88
Ces1e
Fos
Hivep2
Cryab
Ahsa1
Ubfd1
Txnrd1
Akr7a5
Krt8
Amd1
Tusc2
Nat14
Pdf
Narfl
Pcbp1
Chtf8
Pofut2
Rbm10
Ccdc86
Por
Ywhag
Rcan1
Tnfrsf12a
Tuba1c
Mgp
Serpinh1
Spata5l1
Uros
F2rl1
Crem
Tbx15
Cxcl2
Bcl3
Psd
Uspl1
C5ar1
Kcnk5
Mt2
Cltb
Nfe2l2
Bfar
Mat2a
Rpl7l1
Slc11a2
AW209491
Iffo2
Tnf
Lman2l
Alkbh4
Farp2
P4ha2
Mgat2
Csad
Sh3bp4
Trappc13
Higd1a
Mrpl38
Pgam1
Cxcl1
Pprc1
Tmem246
Timm10
Wdr36
Fam102a
Ampd2
Wnt4
Cx3cl1
Jagn1
Slc25a29
Znhit2
Tnfaip1
Foxq1
Utp20
Mdn1
Pvr
Usp10
Mettl16
Icmt
Cyb5a
Prelid1
Ptov1
Ezr
C2cd2l
Sfn
Mmaa
Coq5
Krt19
Cmtr2
Sumo1
Hspd1
Snx3
Serpina3n
Mogs
Kctd15
Zswim1
Zfp180
Maged1
Psmd7
Rrp7a
2310011J03Rik
Ccl12
Ndfip1
B4galnt1
Azin1
Mpnd
Cebpd
Elavl1
Gpn2
Pwp2
Fam120b
Clec4n
Urb1
Noct
Myl12b
Cct3
Irf3
Nop16
Tppp3
Mrps23
Aen
Tmem33
Nip7
Grcc10
Krt14
Elp5
Cd14
BC037034
Cbarp
Snx15
Zfhx2
Aup1
Bloc1s4
Ccdc92
Slc25a19
Hr
Arpc1a
Znfx1
Ppid
Hspa4l
Mtf1
Egr3
Tent5a
Krt5
Ppan
Nfya
Akirin1
Lman2
Ccl6
Ddx54
9130019O22Rik
Hist3h2a
Unc45a
Fmnl3
Foxa1
Pik3ap1
Snrnp35
Slc35b4
Alox12e
Aars2
Dram1
Cyp2b10
Fam174b
Cldn3
Ptbp1
Entr1
Rab20
Phc2
B3gat3
Impa1
Cdr2
Kctd21
Nfkbid
Esyt3
Eif2b5
Map2k3
Nedd4l
Actg1
Aldh3a2
Cebpb
Nfkb2
Tufm
Keap1
Hcar2
Clcn4
Fbxo33
Traf2
Myo1d
Trim47
Prpsap1
Txlna
Tcaf1
Lcmt2
Arc
Clcf1
Actb
Rabac1
Creld2
Serpina3k
Ubr4
Prcc
Dcun1d2
Ccdc71
Ncoa5
Kbtbd4
Junb
Szrd1
Pno1
Gm14288
Apba3
Wars
Galnt11
Zpr1
Dtx2
Ints2
Ccl17
Tmem158
Fzd3
Gpx1
Tmem214
Sod1
Tmem38a
Hsd17b11
Morf4l2
Relb
Tex2
Emp3
Aar2
Bco1
Ptges
Rhbdd2
Mkks
Umps
Leng9
Edn1
Tcte2
Itga10
Hps6
Prr7
Zfp511
Pcdh1
Pdgfb
Dand5
Exosc6
Det1
Fastkd5
Polrmt
Zfp952
Itprip
Itm2b
Sftpd
Lcn2
Cdk2ap1
Isoc2a
Actr1a
Lypla2
Itpkb
Ndel1
Pelo
Desi1
Dpp9
Irf6
Tmem119
Slc7a6
Col20a1
Ccdc166
Hspb8
Prkar1a
Hmox1
Cisd1
Ing1
Dbnl
Ccl2
Zfand2a
Ripk4
Fem1b
Rnf122
Gpr171
Gm12888
Kdelr2
Nadk
Ywhah
Ebp
Creb3
Atic
Tepsin
Rundc1
Heatr1
Oplah
Serpina3m
Nacc1
BC003965
Sac3d1
Cda
Mmp19
Abca7
Trmt12
Elovl6
Gpx4
Mlec
Galnt3
Arl1
Cldn7
Upf1
Mgat1
Caml
Usp38
Plac9a
Tubd1
D1Ertd622e
Spata5
Shisa7
Pef1
Wdr82
Zfp637
Fam136a
Capn15
Ring1
Snx11
Gtf3c4
Fhl3
Heatr6
Gne
St14
Anxa7
Puf60
Psmd4
Ap2b1
Flnb
Josd1
Tmem184b
Fam57a
Adamts1
Mup20
Map2k2
Klf6
Ifi35
Yif1a
Sh3gl1
Rbm15b
Tax1bp3
Tmem102
Ints5
Map3k10
Tjap1
Trim32
Rfx1
Zrsr1
Osmr
Tprn
Selp
Trim17
Npdc1
Fcgbp
Tpm4
Ccnl2
Bud31
Spr
Xpo1
Atg4b
Dhx8
Cln8
Ggta1
Acnat1
Shb
Wdr83
Rpl31-ps12
Prr15l
Tra2a
Emd
Rnpep
Zc3h12a
Phf23
Atp6v0a2
Zgpat
B3galt4
Pex6
Eya3
Cables2
Usp39
Tmem86b
Ccl22
Nsun5
Rab3il1
Nol10
Socs3
Rrp1b
Tubgcp4
Vcp
Pon2
Ap2m1
Lmna
Cct8
Hsf1
Atxn7l3
Ehd4
Ipo13
Tlnrd1
Sdhaf2
Clic6
Cyb561d2
Hey1
Adgrg5
Wdr72
Psmd2
Mfsd11
Bccip
Alkbh5
Foxc2
Bicd2
Cybc1
Zcchc9
Cops7b
B3galt6
Rack1
Ptges3
Pqlc1
Ddx24
Cox19
E130309D02Rik
Dhx30
Plod3
Gcnt2
St7l
Lrrk1
Lrit3
2310057M21Rik
Nr4a3
Fam129c
Polr2c
Phrf1
Elac2
Tmub1
Ifitm1
Polr3a
Ccr7
Gm35339
Gabarap
Txndc5
Eif3f
Saraf
Nfkbia
Brd2
Prdx2
Ifitm2
Nt5c
Senp3
Raph1
Sbno2
Eppk1
Dhdds
Taf5l
Lrrc8a
Kat14
Hist1h2br
Ubiad1
Shisa2
Map3k6
Chac2
Pcyox1l
Tmem132a
Rps25
Sec61a1
Aldh2
Atp6v0d1
Psmc5
Copz1
Marveld3
Slc25a51
Ogdh
U2af1
Ctbp1
Chp1
Bet1l
Gstt1
Ube2z
Znrf1
Siah2
Vcam1
Tmem189
Fam220a
1810055G02Rik
Snx19
Fam107a
Tinagl1
Rrs1
Ttpal
Prss53
Ncaph2
Ormdl2
Irf2bp1
Mafg
Opa3
Grb14
Sephs2
Nelfb
Ncdn
Mief1
Armc7
Adat1
Celsr1
Gabrp
Entpd5
Tpt1
Rpl32
Fth1
Rnf103
Ppp1ca
Rab1b
Gna11
Ralgds
Cds1
Abcf2
Map3k11
Drg2
Rbm45
Sdf2
Nob1
Pigq
Kdm5c
Zscan21
Hist1h4d
BC005561
Nhlrc1
Gpc1
Wdr78
Lamp2
Naxe
Klhl9
2510039O18Rik
Mrpl37
Lamb3
Mllt1
Icam1
Ciapin1
Mon1b
Fkrp
Mier2
Pde12
Rnf125
Lins1
Wnt10a
Col12a1
Yipf3
Tm2d3
Rab15
Ddr1
Stat3
Brk1
Ifi30
Sidt2
Tsc22d1
Csnk1d
Tm2d2
Ppp4c
Rbmxl1
Ier2
Nfkbib
Nipal2
E330009J07Rik
Lin37
B4galt3
Mterf4
Pik3c2b
Pank4
Stx11
Traf5
Slc25a39
Bpnt1
Ppp6r1
Arg2
Il6st
Stard3
Zfp251
Gcc1
Tsr1
Crkl
Slc37a3
Tnfaip3
Eif2b1
Zfp276
Zbed4
Tnfrsf23
Ado
H2-T10
Pde7a
Fam216a
Nrip3
LOC105244208
Ehf
Uqcrc1
Nmt1
Rela
Sar1a
Gsto1
Wdyhv1
E2f4
Dctn5
Arrdc3
Klhl25
Madd
Snx8
Zbtb9
Rnf215
Rrp8
Mettl3
Pla2g4b
Tox4
Pygo2
Palmd
Slc30a9
Usp43
Alg9
Lime1
Mfsd5
Dennd5a
Ctbp2
Etv3
Morc3
Ajuba
Tnfrsf25
Fxyd3
Qsox1
St6galnac2
Psmb2
Wdr1
Ap2s1
Pkm
Zfp62
Ube2n
Fam53a
Gm42078
Dtymk
Traf3
Ccm2
Aggf1
Arl4c
Zdhhc13
Map7d1
Rbm43
Ppp1r35
Fam118b
2700097O09Rik
Tbc1d25
Soga3
Csf2rb
Map3k14
Adal
Kif3a
Car13
Pramef8
S1pr3
Rslcan18
Tspo
Psmd11
Dnajc14
Nsa2
Pgs1
Pak1
Mob3a
Id3
Runx1
Irgq
Adra1a
Prdm15
Ms4a4a
Acot9
Cbx8
Fktn
Ier5l
Numbl
Ptger4
Synm
Cnnm4
Etv4
HFD_66598
Mrpl36
Pnp
Hspbp1
Scgb2b6
Xrra1
Tmem139
Gde1
Tubb2b
Bok
Ldha
Crlf1
Tmed3
Cxcl14
Josd2
Rps19bp1
Psmc4
Chid1
Mrpl34
Tysnd1
Bmyc
Hspb1
Bend3
Dynll1
Chpf
Nectin3
Psmb3
Srsf3
Polr2l
Hp
Tuba1a
Grwd1
Gpn1
Nudt19
Bcl2l14
Klhdc4
Slc45a3
Nudt5
Metrnl
H2afj
Tmem208
Aimp2
Dtx4
Bud23
Pop7
Exo5
Hras
Hist1h2be
Wasf1
Snrpd3
Tmem125
Pde1c
Chst13
Polr1e
Rnase10
Hist1h1c
Dhrs7b
Fam110a
Rab5if
Snrpa
Zscan20
Alg8
Thap7
Ankrd35
Gmppb
Mmp12
Hyal2
Tubb6
Kcnq2
Lrrc73
Mrps18b
Nol12
Slc10a3
Ovca2
Gatb
Mydgf
Oat
Dmkn
Hddc3
Sgf29
Clba1
Stard10
LOC102635992
Psmb4
Eya2
Nectin2
Cystm1
Psmd14
Crybg1
Sh3pxd2b
Kdelr3
Emc6
Commd6
Ier5
Esp38
Clec2d
Rdh16
H2afy2
Med28
Ddx31
Mrpl12
Hist2h2aa1
Cdk2ap2
Bop1
Pigh
Polr2g
Timp1
Edf1
Txn1
Trir
Tst
Spon2
Krt17
Tab1
Pycr2
H6pd
Tpgs1
Prep
Tagln2
Fam20b
Phb
Mrps7
Nhp2
Nubp2
Tlr2
Dhcr24
Aqp5
Nme1
Txnl4a
Grhl2
Hsd17b12
Ccl20
Hpdl
Prdx1
Gps1
Nr4a2
G3bp1
Rgs19
Heatr3
Nop2
Armc6
Cfap97d2
Sys1
Arhgdig
Cndp2
Med11
Ak6
Rbbp8nl
Rbm19
Depdc7
Chchd2
Iscu
Mpv17l
Elof1
Pycrl
Sco2
Fxn
2310009B15Rik
Psg29
Med29
Lnx2
Grtp1
Gstcd
Has2
Eif5a
Tcim
Cox6c
Gucy2c
Clpp
Prmt5
Sphk1
Dnajc6
Igf2bp2
Ran
Mrpl46
Polr3d
Anxa6
Odc1
Coa3
Znrd1
Slc25a13
Xpnpep1
Mmachc
Hist1h4h
Gart
2410004B18Rik
Tac1
Eif4a1
Hs3st1
Eva1c
Rnft2
Xbp1
Ndufb11
Cox7a2
Tbc1d8
Lrg1
Tmprss13
Cib1
Snf8
Gnat2
Pus1
Snap47
2310033P09Rik
Ppie
Tshz3
Galnt14
Emg1
Hip1r
Il17rc
Cd209c
Ntmt1
Nrg2
Oaf
Lrrc14
Sec61b
Tomm40
Ykt6
Spryd4
Snrpa1
Polr1b
Gfod2
Foxs1
Ndrg3
Tmem147
Tmem160
Ccnd3
Dexi
Pxylp1
Itpa
Med21
Nlrx1
Btn2a2
Eef1g
Lrrc59
Ywhaq
Atp6v0b
Taf10
Snapc5
Cpne8
Palld
Atf3
Mrpl10
Imp4
Eef1akmt2
Hic1
Fam185a
Ephb3
Nkpd1
Pnrc1
Nme3
Eef1e1
Srxn1
Ints10
Yars2
Pxdc1
Tspyl4
Eif3i
Oaz1
Pdia6
Yrdc
Arpc4
Olfml3
A430005L14Rik
Lamtor5
Cck
Timm50
Exoc6b
Msantd4
Mal2
Rhov
Nanog
Pth1r
Psmd13
Tbrg4
Timm9
Tacr3
Atp1b3
Ndufa1
Ndufab1
Rex1bd
Mrpl53
Atf6b
F11r
Grrp1
Msl3l2
Gm5785
Dpm3
Farsa
2310009A05Rik
Ppp1r11
D2hgdh
Rpf2
Yju2
Rfesd
Cdh3
Rpl18
Rps11
Rpl14
Atp5d
Arpc1b
Selenok
Cap2
Anxa3
Slc11a1
Wdr73
Lipt2
Rtn4ip1
Trub2
Dclk1
0610009B22Rik
Gpx2
Nbeal2
Rcc1l
Ripor2
Dph2
Mtrr
Ndufa4
Ndufs7
Guk1
Gfer
Fkbp1a
[truncated: 148 more rows]

## Sheet: Shared cycling-516
Gene.Symbol
Tef
Cyp2a5
Nr1d1
Per3
Per2
Pigr
Dbp
Arntl
Mmp3
Nr1d2
Slc43a2
Mapk8ip1
Slc31a2
Rbm3
Rorc
Pllp
Npas2
Tomm5
Ablim1
Adamts5
Pdlim3
Clpx
Naca
Mgll
Acpp
Adamts15
Sema4g
Tspan4
Polb
Ncald
Rnf144b
Eif2s2
Chac1
Psph
Tsc22d3
Usp2
Hspa8
Hnrnpa2b1
Dusp1
Gstm7
Psat1
Asgr1
Wdtc1
Acadm
S100a10
Mtss1l
Abhd14b
Hibch
Adm2
Rab27b
Glb1l2
Mthfd2
Atf5
Tjp3
Shmt2
Slc6a9
Phf10
Man2a2
Hsbp1l1
Timp3
Fgl2
Pabpc1
Atf4
Gsta3
Gpd1
Calml3
Crot
C2cd4b
BC024139
Tmem44
Chd2
Col5a3
Cry2
Nmb
Npm3
Cish
Il1rap
Slc1a4
Ciart
Cbr2
Ces1d
Gpt2
Bhlhe40
Serpinb6b
Esp36
Hsp90aa1
Pacsin2
Thra
Rfx5
Phgdh
Pdcd4
Tspan12
Sphk2
Dapk1
Fhit
Bhlhe41
Serpinb9
Reln
Slc22a15
Glul
Alas1
Urod
Timm8b
Kcnq1
Cyp39a1
Hyal1
Rhoj
Sh3pxd2a
Ptpru
Rpl30
Rps3a1
Pdha1
Fus
Nfil3
Per1
Vegfa
Abhd17c
Atp13a5
Rrp12
Neil2
Pard3b
Asns
Lcp1
Iars
Cry1
Deptor
Slc16a6
Enpep
Aldh1a1
Osbp2
Rpl18a
Cadm4
Rars
Rhoc
Dcaf8
Pdxdc1
Cth
Hsph1
Irak2
Nostrin
Rapgefl1
Rpl17
Herpud1
Plin3
Pdhb
Gusb
Yars
Dnaja2
Dnaja1
Wee1
Vav2
Lonrf1
Klhdc8a
Zdhhc20
Lpl
Slc7a5
Eif4ebp1
Dhrs7
Ctsl
Gars
Aars
Cirbp
Pex16
Slc23a2
Stk39
Arhgap29
Adhfe1
Rpl27a
Pim3
Rpl23
Gal3st2
Cox7a2l
Coq10b
Rhbdd1
Ufl1
Crbn
Ctnnbip1
Tet3
Trp53inp1
Stk40
Rnf170
Grb10
Zfp618
Rpl27
Fgg
Txnip
Eif4b
Prlr
Dazap2
Stat5b
Phf14
Hnmt
Clock
Cxcl5
Cidea
Rpl22
Llph
Tecpr1
Slc25a35
Hnrnpdl
Bckdhb
Mettl23
Pafah2
Eci2
Ormdl1
Fcamr
Ppig
Nexn
Spata6
A430078G23Rik
P4ha1
Tars
Mpc1
Rhbdd3
Gpr155
Mpped2
Mertk
Aldh1a7
Rps10
Eif4a2
Mrpl30
Mansc1
Dpp4
Metap1d
Tnrc6a
Chmp2b
1810010H24Rik
Sccpdh
Ngef
Nav3
Pm20d1
B4galt5
Aldh1a2
Cldn10
Dcxr
Hnrnpa1
Btf3
Lima1
Ubxn1
Pck2
Hdac11
Jmjd6
Tpd52l2
Tmem150a
4833423E24Rik
Impa2
Tc2n
Asph
Pyroxd2
Cd209f
Arhgap23
Slc13a2
Prss8
Sars
Cars
Dnajb6
Btf3l4
Mta1
Slitrk6
Sdr42e1
Pdk1
Adcy2
Zfp386
Rps14
Fau
Cd82
Lmo4
Sin3b
Ly6g6d
Limd2
Ccl9
Fam214a
Fuz
Ctgf
Thg1l
Dlg2
Pde3b
Angpt2
Gnmt
Oit1
Lasp1
Stard5
Hnrnpl
Echs1
Anxa2
Kcns1
Fam114a1
Svip
Taf1b
Fbxo10
Atl1
Slc7a11
Dnase1
Rps18
Eif1
Tmem205
Ndufc2
Ildr1
Lpin1
Pmvk
Slc38a2
Cgrrf1
Mks1
Ttc7b
Jmy
Aldh3a1
Kiz
Taok3
Npy1r
Ldb3
Cdc14b
Ccl8
Cd209g
Rpl10
Rpl34
Pfdn5
Lamtor2
Osgin1
Osbpl2
Rps15a
Tnks1bp1
Pds5a
Arl4d
Khk
Trpt1
Slc6a6
Ppp1r3c
Camk2d
Mvd
Cys1
Rps16
Hsp90ab1
Eif3h
Sdc4
Acot13
Tnk2
H1fx
Cyp27a1
Fndc5
Jun
Inha
Psen2
Aldh1l1
Stc2
Inpp5b
Hist1h1e
Cryl1
Cldnd1
Rai14
Akr1c12
Klhl24
Dixdc1
Zfp954
Nadk2
Rhobtb1
Sec31b
Il1f5
Qars
Acss1
Eif3e
Cycs
Litaf
Ubr2
Slc25a17
Ube2f
Zfand1
Trim2
Megf9
Esrrg
Cmpk2
Zc3h12d
Rap2a
Wfdc18
Eef2
Rplp2
Rpsa
Nars
Aldh18a1
Slc46a3
Egf
Aamdc
Abracl
Aldh1l2
Bnip3l
Gpam
Psme1
Hacd2
Khdrbs3
Trib1
Mon1a
Slc16a13
Dnaja4
Cldn12
Trim68
B4galt7
Arfrp1
Trim62
Il17d
Cd2ap
Fzd6
Klf13
Rbpms2
Ago4
Trdmt1
Cxcl13
Arhgap6
Ccdc57
Cldn4
Rpl19
Hist1h2bc
Eif3g
Deaf1
Rnf149
Clk3
Selenbp1
Mc5r
Igbp1
Trmt61a
Tank
Prr13
Chordc1
Cipc
Osbpl6
Pbxip1
Ahctf1
Fzd10
Trak2
Rab13
Pfkfb3
Zfp760
Lrrc49
Rps9
Slc3a2
Ndufb9
Ndufb8
Ppp1r14b
Dctn6
Clk4
Pde8a
Auh
Ly6f
Mfap3l
Ier3
Erlec1
Asf1a
Stx8
Lmnb2
Rwdd3
Tshz2
Atg16l2
Tgm5
Sik1
Cxxc4
Rassf6
Rps5
Cox4i1
Rps27a
Rps13
H3f3b
Gorasp2
D8Ertd738e
Prdx5
Ceacam1
Krt23
Exosc5
Pnrc2
Inmt
Sbds
Sugp1
Ddx39
Mettl5
Tulp2
Ebag9
Id4
Tmem101
Nrg4
Zfp623
Atp5s
5730409E04Rik
Pgf
Ccdc137
Zfp335
Rbm15
Slc7a7
Jarid2
Sstr3
Tango6
Cyp2f2
Cope
Ltf
Rpl37
Hnrnpa3
Pycr1
Timm23
Gadd45g
Rab25
Btg2
Thrap3
Rap1gap2
1110032A03Rik
Mocs2
Nt5c3
Ube2e2
Eef2k
Hspa1b
Tnfrsf19
Hspb6
Ppp1r3b
Trim72
Leo1
Zfp946
Phykpl
Clp1
Tmem62
Acrbp
Hlf
