# Supplementary material for: High-Fat Nutritional Challenge Reshapes Circadian Signatures in Murine Extraorbital Lacrimal Glands
Source: Invest Ophthalmol Vis Sci. 2022 May 19;63(5):23. doi: 10.1167/iovs.63.5.23 (PMC9123521; doi:10.1167/iovs.63.5.23)
Supplement: Supplement 8 [file iovs-63-5-23_s008.xlsx]

## Sheet: NC-q<0.05
KEGG	Set N	Kuiper q-value	Vector-average value (zeitgeber time)
Tight junction	12	0	4.81027
Valine leucine and isoleucine degradation	12	0	7.0582
MAPK signaling pathway	26	0	7.7694
Huntingtons disease	24	0	8.31
Alzheimers disease	24	0	8.49371
Oxidative phosphorylation	18	0	9.07279
Parkinsons disease	18	0	9.25689
Ribosome	48	0	10.9035
Aminoacyl trna biosynthesis	15	0	10.9202
Chemokine signaling pathway	17	0.00113333	3.80096
Cell cycle	14	0.001275	19.7105
Endocytosis	15	0.00442	6.93692
Wnt signaling pathway	14	0.0102	5.22118
Axon guidance	13	0.0104429	6.22494
Insulin signaling pathway	19	0.0104429	7.45166
Lysosome	15	0.0145444	5.60941
Peroxisome	13	0.0145444	8.29345
GnRH signaling pathway	12	0.01564	4.89414
ErbB signaling pathway	12	0.0440455	5.79829
