# Supplementary material for: High-Fat Nutritional Challenge Reshapes Circadian Signatures in Murine Extraorbital Lacrimal Glands
Source: Invest Ophthalmol Vis Sci. 2022 May 19;63(5):23. doi: 10.1167/iovs.63.5.23 (PMC9123521; doi:10.1167/iovs.63.5.23)
Supplement: Supplement 9 [file iovs-63-5-23_s009.xlsx]

## Sheet: HFD-q<0.05
KEGG	Set N	Kuiper q-value	Vector-average value (zeitgeber time)
Antigen processing and presentation	11	0	16.527
Proteasome	15	0	17.8735
Gap junction	16	0	18.6785
Pathogenic escherichia coli infection	19	0	19.3265
Toll like receptor signaling pathway	20	0	17.707
Pyrimidine metabolism	23	0	19.0147
Parkinsons disease	24	0	17.8987
Regulation of actin cytoskeleton	26	0	18.2799
Purine metabolism	30	0	19.8709
Chemokine signaling pathway	31	0	18.9932
Huntingtons disease	34	0	18.3478
Ribosome	36	0	17.2126
Cytokine cytokine receptor interaction	39	0	18.2349
MAPK signaling pathway	46	0	17.3105
Pathways in cancer	47	0	18.1197
Endocytosis	23	0.0018	17.2848
Oxidative phosphorylation	24	0.0018	18.137
NOD like receptor signaling pathway	15	0.0027	17.9288
Leukocyte transendothelial migration	21	0.00432	17.6448
Focal adhesion	25	0.00432	16.9373
Alzheimers disease	28	0.00432	19.2643
JAK STAT signaling pathway	19	0.0045	17.1159
Glycine serine and threonine metabolism	10	0.00462857	11.7475
Chronic myeloid leukemia	13	0.00462857	19.129
Cell adhesion molecules cams	15	0.00462857	19.4831
Vibrio cholerae infection	14	0.004725	17.2993
Leishmania infection	15	0.0048	17.5116
Spliceosome	28	0.00486	18.1451
Systemic lupus erythematosus	17	0.00490909	21.1795
Apoptosis	17	0.0054	20.4137
Drug metabolism cytochrome p450	10	0.0054	13.1958
Tight junction	17	0.0054	19.3039
Prostate cancer	12	0.00576	17.5681
Arginine and proline metabolism	17	0.00675	17.2246
Small cell lung cancer	12	0.0099	17.8817
Neurotrophin signaling pathway	19	0.0099	18.8697
Epithelial cell signaling in helicobacter pylori infection	14	0.01161	17.3395
Aminoacyl trna biosynthesis	16	0.01161	12.5671
Valine leucine and isoleucine degradation	13	0.0128571	9.96905
Glutathione metabolism	18	0.0147273	14.9721
RIG I like receptor signaling pathway	15	0.0171391	17.1645
Metabolism of xenobiotics by cytochrome p450	11	0.01728	12.7752
Natural killer cell mediated cytotoxicity	11	0.01728	19.9863
T cell receptor signaling pathway	17	0.01728	17.3762
Adipocytokine signaling pathway	15	0.0195231	16.0386
B cell receptor signaling pathway	13	0.022	18.4294
Ubiquitin mediated proteolysis	18	0.0235286	21.0248
Fc gamma R mediated phagocytosis	14	0.0266276	18.2612
