# Supplementary material for: High-Fat Nutritional Challenge Reshapes Circadian Signatures in Murine Extraorbital Lacrimal Glands
Source: Invest Ophthalmol Vis Sci. 2022 May 19;63(5):23. doi: 10.1167/iovs.63.5.23 (PMC9123521; doi:10.1167/iovs.63.5.23)
Supplement: Supplement 10 [file iovs-63-5-23_s010.xlsx]

## Sheet: NC-Cluster 1
KEGG Pathway Term Desc	KEGG Pathway Term Level1	KEGG Pathway Term Level2	P value
Protein digestion and absorption	Organismal Systems	Digestive system	9.30274e-07
Phagosome	Cellular Processes	Transport and catabolism	0.0026698
Antigen processing and presentation	Organismal Systems	Immune system	0.000547827
Relaxin signaling pathway	Organismal Systems	Endocrine system	0.000843889
Cell adhesion molecules (CAMs)	Environmental Information Processing	Signaling molecules and interaction	0.00712225
Focal adhesion	Cellular Processes	Cellular community - eukaryotes	0.00910538
Hematopoietic cell lineage	Organismal Systems	Immune system	0.00144313
Th17 cell differentiation	Organismal Systems	Immune system	0.00179491
Chemokine signaling pathway	Organismal Systems	Immune system	0.0285671
Th1 and Th2 cell differentiation	Organismal Systems	Immune system	0.00453651
Complement and coagulation cascades	Organismal Systems	Immune system	0.0053481
Parathyroid hormone synthesis, secretion and action	Organismal Systems	Endocrine system	0.00996039
Lysosome	Cellular Processes	Transport and catabolism	0.0231015
Axon guidance	Organismal Systems	Development	0.0478441
Intestinal immune network for IgA production	Organismal Systems	Immune system	0.00320163
GnRH signaling pathway	Organismal Systems	Endocrine system	0.0217138
NF-kappa B signaling pathway	Environmental Information Processing	Signal transduction	0.0421383
Circadian rhythm	Organismal Systems	Environmental adaptation	0.0486746
Biotin metabolism	Metabolism	Metabolism of cofactors & vitamins	0.0423244

## Sheet: NC-Cluster 2
KEGG Pathway Term Desc	KEGG Pathway Term Level1	KEGG Pathway Term Level2	P value
Cell cycle	Cellular Processes	Cell growth and death	4.19931e-08
Fanconi anemia pathway	Genetic Information Processing	Replication and repair	3.50458e-07
Homologous recombination	Genetic Information Processing	Replication and repair	0.000106493
Mismatch repair	Genetic Information Processing	Replication and repair	0.000280909
Fatty acid degradation	Metabolism	Lipid metabolism	0.0035824
Drug metabolism	Metabolism	Xenobiotics biodegradation and metabolism	0.0172826
Pyrimidine metabolism	Metabolism	Nucleotide metabolism	0.0211273
Oocyte meiosis	Cellular Processes	Cell growth and death	0.0295052
Terpenoid backbone biosynthesis	Metabolism	Metabolism of terpenoids and polyketides	0.00930274
DNA replication	Genetic Information Processing	Replication and repair	0.0170547
Nucleotide excision repair	Genetic Information Processing	Replication and repair	0.0267496
Fatty acid metabolism	Metabolism	Global and overview maps	0.0484077
Cutin, suberine and wax biosynthesis	Metabolism	Lipid metabolism	0.0108381
Benzoate degradation	Metabolism	Xenobiotics biodegradation and metabolism	0.0215613
Phosphonate & phosphinate metabolism	Metabolism	Metabolism of other amino acids	0.0321707

## Sheet: NC-Cluster 3
KEGG Pathway Term Desc	KEGG Pathway Term Level1	KEGG Pathway Term Level2	P value
Ribosome	Genetic Information Processing	Translation	8.52086e-19
Thermogenesis	Organismal Systems	Environmental adaptation	0.00634104
Oxidative phosphorylation	Metabolism	Energy metabolism	0.000822794
Autophagy	Cellular Processes	Transport and catabolism	0.0524619
Arginine biosynthesis	Metabolism	Amino acid metabolism	0.00446493
Protein export	Genetic Information Processing	Folding, sorting and degradation	0.00617535
N-Glycan biosynthesis	Metabolism	Glycan biosynthesis and metabolism	0.031392
Aminoacyl-tRNA biosynthesis	Genetic Information Processing	Translation	0.031392
Arginine and proline metabolism	Metabolism	Amino acid metabolism	0.0597326
Glycosaminoglycan biosynthesis	Metabolism	Glycan biosynthesis and metabolism	0.0148444
Selenocompound metabolism	Metabolism	Metabolism of other amino acids	0.0216081

## Sheet: NC-Cluster 4
KEGG Pathway Term Desc	KEGG Pathway Term Level1	KEGG Pathway Term Level2	P value
Metabolic pathways	Metabolism	Global and overview maps	0.0012753
Biosynthesis of secondary metabolites	Metabolism	Global and overview maps	0.0167204
MAPK signaling pathway	Environmental Information Processing	Signal transduction	0.0153313
Thermogenesis	Organismal Systems	Environmental adaptation	0.00563145
Ras signaling pathway	Environmental Information Processing	Signal transduction	0.0173109
Rap1 signaling pathway	Environmental Information Processing	Signal transduction	0.00869342
Sphingolipid signaling pathway	Environmental Information Processing	Signal transduction	0.00166581
Phospholipase D signaling pathway	Environmental Information Processing	Signal transduction	0.0186289
Retrograde endocannabinoid signaling	Organismal Systems	Nervous system	0.011398
Insulin signaling pathway	Organismal Systems	Endocrine system	0.0125646
Relaxin signaling pathway	Organismal Systems	Endocrine system	0.00723477
Platelet activation	Organismal Systems	Immune system	0.0194935
Lysosome	Cellular Processes	Transport and catabolism	0.0316013
Glycerophospholipid metabolism	Metabolism	Lipid metabolism	0.0335791
Fatty acid degradation	Metabolism	Lipid metabolism	0.0121372
Valine, leucine & isoleucine degradation	Metabolism	Amino acid metabolism	0.0136532
Fatty acid metabolism	Metabolism	Global and overview maps	0.0189042
Toll and Imd signaling pathway	Organismal Systems	Immune system	0.00448766
Cortisol synthesis and secretion	Organismal Systems	Endocrine system	0.0288621
Bile secretion	Organismal Systems	Digestive system	0.0341216
Glycosylphosphatidylinositol (GPI)	Metabolism	Glycan biosynthesis and metabolism	0.00934367
Hedgehog signaling pathway	Environmental Information Processing	Signal transduction	0.0333851
Glycosphingolipid biosynthesis	Metabolism	Glycan biosynthesis and metabolism	0.0286004
Chlorocyclohexane degradation	Metabolism	Xenobiotics biodegradation and metabolism	0.0157225
Fluorobenzoate degradation	Metabolism	Xenobiotics biodegradation and metabolism	0.0157225
Toluene degradation	Metabolism	Xenobiotics biodegradation and metabolism	0.0157225
Monobactam biosynthesis	Metabolism	Biosynthesis of other secondary metabolites	0.0311997
Geraniol degradation	Metabolism	Metabolism of terpenoids and polyketides	0.0464352
