# Supplementary material for: High-Fat Nutritional Challenge Reshapes Circadian Signatures in Murine Extraorbital Lacrimal Glands
Source: Invest Ophthalmol Vis Sci. 2022 May 19;63(5):23. doi: 10.1167/iovs.63.5.23 (PMC9123521; doi:10.1167/iovs.63.5.23)
Supplement: Supplement 11 [file iovs-63-5-23_s011.xlsx]

## Sheet: HFD-Cluster 1
KEGG Pathway Term Desc	KEGG Pathway Term Level1	KEGG Pathway Term Level2	P value
Cell cycle	Cellular Processes	Cell growth and death	0.0108999
p53 signaling pathway	Cellular Processes	Cell growth and death	0.0238296
Salivary secretion	Organismal Systems	Digestive system	0.0289056
Propanoate metabolism	Metabolism	Carbohydrate metabolism	0.011522
Basal transcription factors	Genetic Information Processing	Transcription	0.0254056

## Sheet: HFD-Cluster 2
KEGG Pathway Term Desc	KEGG Pathway Term Level1	KEGG Pathway Term Level2	P value
TNF signaling pathway	Environmental Information Processing	Signal transduction	3.16323e-12
Cytokine-cytokine receptor interaction	Environmental Information Processing	Signaling molecules and interaction	0.00368034
MAPK signaling pathway	Environmental Information Processing	Signal transduction	0.0213008
Protein processing in endoplasmic reticulum	Genetic Information Processing	Folding, sorting and degradation	4.80726e-05
IL-17 signaling pathway	Organismal Systems	Immune system	1.54005e-08
NOD-like receptor signaling pathway	Organismal Systems	Immune system	0.000303798
Phagosome	Cellular Processes	Transport and catabolism	0.0010137
Chemokine signaling pathway	Organismal Systems	Immune system	0.00168922
Ribosome	Genetic Information Processing	Translation	0.00554271
NF-kappa B signaling pathway	Environmental Information Processing	Signal transduction	1.12765e-05
Thermogenesis	Organismal Systems	Environmental adaptation	0.0302912
C-type lectin receptor signaling pathway	Organismal Systems	Immune system	4.38632e-05
Toll-like receptor signaling pathway	Organismal Systems	Immune system	3.44351e-05
Oxidative phosphorylation	Metabolism	Energy metabolism	0.00118521
Apoptosis	Cellular Processes	Cell growth and death	0.00201857
Spliceosome	Genetic Information Processing	Transcription	0.016738
Osteoclast differentiation	Organismal Systems	Development	0.00526209
Proteasome	Genetic Information Processing	Folding, sorting and degradation	3.00681e-06
Ribosome biogenesis in eukaryotes	Genetic Information Processing	Translation	0.000271962
RIG-I-like receptor signaling pathway	Organismal Systems	Immune system	0.000936672
Adipocytokine signaling pathway	Organismal Systems	Endocrine system	0.00172032
Gap junction	Cellular Processes	Cellular community - eukaryotes	0.0152571
T cell receptor signaling pathway	Organismal Systems	Immune system	0.0400044
Synaptic vesicle cycle	Organismal Systems	Nervous system	0.00646012
Cytosolic DNA-sensing pathway	Organismal Systems	Immune system	0.01955
Mineral absorption	Organismal Systems	Digestive system	0.0415904

## Sheet: HFD-Cluster 3
KEGG Pathway Term Desc	KEGG Pathway Term Level1	KEGG Pathway Term Level2	P value
Metabolic pathways	Metabolism	Global and overview maps	0.000192188
Biosynthesis of secondary metabolites	Metabolism	Global and overview maps	0.000947845
Purine metabolism	Metabolism	Nucleotide metabolism	0.000197844
Biosynthesis of antibiotics	Metabolism	Global and overview maps	0.0132034
Pyrimidine metabolism	Metabolism	Nucleotide metabolism	9.34365e-05
Ribosome biogenesis in eukaryotes	Genetic Information Processing	Translation	0.00246014
Arginine and proline metabolism	Metabolism	Amino acid metabolism	0.0025502
RNA polymerase	Genetic Information Processing	Transcription	0.000574109
ErbB signaling pathway	Environmental Information Processing	Signal transduction	0.0496475
Glycosaminoglycan biosynthesis	Metabolism	Glycan biosynthesis and metabolism	0.00921901
Biosynthesis of unsaturated fatty acids	Metabolism	Lipid metabolism	0.0203993
Fatty acid elongation	Metabolism	Lipid metabolism	0.051291
Sulfur metabolism	Metabolism	Energy metabolism	0.0143816
Lipoic acid metabolism	Metabolism	Metabolism of cofactors and vitamins	0.0618096
Limonene and pinene degradation	Metabolism	Metabolism of terpenoids and polyketides	0.0618096
Insect hormone biosynthesis	Metabolism	Metabolism of terpenoids and polyketides	0.0618096

## Sheet: HFD-Cluster 4
KEGG Pathway Term Desc	KEGG Pathway Term Level1	KEGG Pathway Term Level2	P value
Metabolic pathways	Metabolism	Global and overview maps	1.49231e-05
Biosynthesis of secondary metabolites	Metabolism	Global and overview maps	0.00246922
Biosynthesis of antibiotics	Metabolism	Global and overview maps	0.00153904
Glutathione metabolism	Metabolism	Metabolism of other amino acids	1.69065e-05
Metabolism of xenobiotics by cytochrome P450	Metabolism	Xenobiotics biodegradation and metabolism	0.000489116
Drug metabolism	Metabolism	Xenobiotics biodegradation and metabolism	0.00243013
Valine, leucine and isoleucine degradation	Metabolism	Amino acid metabolism	0.000684294
Peroxisome	Cellular Processes	Transport and catabolism	0.00733779
FoxO signaling pathway	Environmental Information Processing	Signal transduction	0.0455264
Fatty acid degradation	Metabolism	Lipid metabolism	0.00371857
Mitophagy	Cellular Processes	Transport and catabolism	0.0111767
Longevity regulating pathway - multiple species	Organismal Systems	Aging	0.0145472
Glycolysis / Gluconeogenesis	Metabolism	Carbohydrate metabolism	0.0242132
Arachidonic acid metabolism	Metabolism	Lipid metabolism	0.0308998
Steroid biosynthesis	Metabolism	Lipid metabolism	0.000335335
beta-Alanine metabolism	Metabolism	Metabolism of other amino acids	0.0040049
Pyruvate metabolism	Metabolism	Carbohydrate metabolism	0.00824688
Synaptic vesicle cycle	Organismal Systems	Nervous system	0.0337935
Glyoxylate and dicarboxylate metabolism	Metabolism	Carbohydrate metabolism	0.0255316
Galactose metabolism	Metabolism	Carbohydrate metabolism	0.0338253
Pentose phosphate pathway	Metabolism	Carbohydrate metabolism	0.0360917
Glycine, serine and threonine metabolism	Metabolism	Amino acid metabolism	0.0485572
Carbon fixation pathways in prokaryotes	Metabolism	Energy metabolism	0.0336428
Pantothenate and CoA biosynthesis	Metabolism	Metabolism of cofactors and vitamins	0.0418907
