# Supplementary material for: High-Fat Nutritional Challenge Reshapes Circadian Signatures in Murine Extraorbital Lacrimal Glands
Source: Invest Ophthalmol Vis Sci. 2022 May 19;63(5):23. doi: 10.1167/iovs.63.5.23 (PMC9123521; doi:10.1167/iovs.63.5.23)
Supplement: Supplement 12 [file iovs-63-5-23_s012.xlsx]

## Sheet: Sheet1
Gene Symbol-lipid
B4galt6
Cyp4a12b
Hmgcll1
Pcyt1b
Ptgds
Soat2
Sgms2
Scd3
Pla2g2c
Mboat1
Pnpla3
Ugt1a7c
Scd1
Alox12e
Cyp2b10
Kdsr
Cpt1b
Alox8
Dgkg
Tmem86b
Lipg
Phospho1
Lpcat2
Gdpd1
Cers3
Acer2
Cers6
Pla2g2d
Hmgcs2
Degs2
Hacd4
Lpin3
Pla2g16
Hpgds
Cyp27a1
Ptges
Gdpd3
Lipa
Acox1
Pla2g7
Neu3
Acaa1b
Dgka
Aldh3a2
Degs1
Cyp2j9
Them4
Lpl
Ugcg
Sgpp2
Smpd2
Tecr
Cyp2e1
Ugt1a6a
Agpat4
Dgki
Tmc4
Alox12
Agps
Fasn
Akr1b8
Pld4
Glb1
Pisd
Cyp2d22
Cyp27b1
Cyp4f18
Acacb
Agpat1
Acox3
Oxsm
Cbr1
Adh1
Abhd17a
Acaa1a
Acat2
Elovl7
Cyp2b19
Aldh1b1
Sqle
Dhcr24
Fdft1
Akr1c18
Acot1
Cds2
Adh7
Pnliprp1
