# Supplementary material for: High-Fat Nutritional Challenge Reshapes Circadian Signatures in Murine Extraorbital Lacrimal Glands
Source: Invest Ophthalmol Vis Sci. 2022 May 19;63(5):23. doi: 10.1167/iovs.63.5.23 (PMC9123521; doi:10.1167/iovs.63.5.23)
Supplement: Supplement 13 [file iovs-63-5-23_s013.xlsx]

## Sheet: lipid
KEGG Pathway Term Desc	KEGG Pathway Term Level1	KEGG Pathway Term Level2	Term Candidate Gene Num	P value	Q value
Metabolic pathways	Metabolism	Global and overview maps	68	1.01343e-35	8.41149e-34
Biosynthesis of secondary metabolites	Metabolism	Global and overview maps	35	3.81094e-22	1.58154e-20
Glycerophospholipid metabolism	Metabolism	Lipid metabolism	17	7.39649e-16	1.88428e-14
Arachidonic acid metabolism	Metabolism	Lipid metabolism	16	9.08089e-16	1.88428e-14
Glycerolipid metabolism	Metabolism	Lipid metabolism	14	1.8489e-14	2.55765e-13
Sphingolipid metabolism	Metabolism	Lipid metabolism	13	1.96925e-15	3.26895e-14
Fatty acid metabolism	Metabolism	Global and overview maps	12	1.28202e-12	1.52011e-11
Fatty acid degradation	Metabolism	Lipid metabolism	11	7.04797e-12	6.4998e-11
PPAR signaling pathway	Organismal Systems	Endocrine system	10	3.14625e-08	2.00876e-07
Biosynthesis of antibiotics	Metabolism	Global and overview maps	10	0.000412976	0.00114257
Ether lipid metabolism	Metabolism	Lipid metabolism	10	6.99385e-11	5.80489e-10
Biosynthesis of unsaturated fatty acids	Metabolism	Lipid metabolism	9	4.07786e-12	4.23079e-11
Sphingolipid signaling pathway	Environmental Information Processing	Signal transduction	8	8.0688e-05	0.000352479
alpha-Linolenic acid metabolism	Metabolism	Lipid metabolism	7	8.13311e-09	6.1368e-08
Valine, leucine and isoleucine degradation	Metabolism	Amino acid metabolism	7	1.8217e-06	1.08001e-05
Metabolism of xenobiotics by cytochrome P450	Metabolism	Xenobiotics biodegradation and metabolism	7	1.10962e-05	5.75615e-05
Steroid hormone biosynthesis	Metabolism	Lipid metabolism	7	5.04013e-05	0.000246077
Retinol metabolism	Metabolism	Metabolism of cofactors and vitamins	7	5.74691e-05	0.000264996
Steroid biosynthesis	Metabolism	Lipid metabolism	6	2.12439e-08	1.46937e-07
Fatty acid elongation	Metabolism	Lipid metabolism	6	2.53789e-06	1.4043e-05
Drug metabolism - cytochrome P450	Metabolism	Xenobiotics biodegradation and metabolism	6	9.32107e-05	0.000386825
Peroxisome	Cellular Processes	Transport and catabolism	6	0.000349011	0.00103457
Cholesterol metabolism	Organismal Systems	Digestive system	5	0.000164263	0.000592774
Linoleic acid metabolism	Metabolism	Lipid metabolism	5	0.000254413	0.000844652
Serotonergic synapse	Organismal Systems	Nervous system	5	0.0132357	0.0289096
AMPK signaling pathway	Environmental Information Processing	Signal transduction	5	0.0136163	0.0289782
Ascorbate and aldarate metabolism	Metabolism	Carbohydrate metabolism	4	0.000140416	0.000529753
Fat digestion and absorption	Organismal Systems	Digestive system	4	0.000873591	0.00233897
Pyruvate metabolism	Metabolism	Carbohydrate metabolism	4	0.000953639	0.00246627
Glycolysis / Gluconeogenesis	Metabolism	Carbohydrate metabolism	4	0.0126605	0.0284006
Synthesis and degradation of ketone bodies	Metabolism	Lipid metabolism	3	0.0002025	0.000700313
Fatty acid biosynthesis	Metabolism	Lipid metabolism	3	0.000409756	0.00114257
Butanoate metabolism	Metabolism	Carbohydrate metabolism	3	0.00297274	0.00725699
Pentose and glucuronate interconversions	Metabolism	Carbohydrate metabolism	3	0.00850342	0.0201652
Tryptophan metabolism	Metabolism	Amino acid metabolism	3	0.0122708	0.0282911
Sesquiterpenoid and triterpenoid biosynthesis	Metabolism	Metabolism of terpenoids and polyketides	2	0.000100008	0.00039527
Limonene and pinene degradation	Metabolism	Metabolism of terpenoids and polyketides	2	0.000298059	0.000916254
Insect hormone biosynthesis	Metabolism	Metabolism of terpenoids and polyketides	2	0.000298059	0.000916254
Chloroalkane and chloroalkene degradation	Metabolism	Xenobiotics biodegradation and metabolism	2	0.000980566	0.00246627
Other glycan degradation	Metabolism	Glycan biosynthesis and metabolism	2	0.0185512	0.0384938
