# Supplementary material for: High-Fat Nutritional Challenge Reshapes Circadian Signatures in Murine Extraorbital Lacrimal Glands
Source: Invest Ophthalmol Vis Sci. 2022 May 19;63(5):23. doi: 10.1167/iovs.63.5.23 (PMC9123521; doi:10.1167/iovs.63.5.23)
Supplement: Supplement 14 [file iovs-63-5-23_s014.xlsx]

## Sheet: Sheet1
Gene Symbol-Immu
Ccl8
Csf2ra
Relb
Pik3ap1
B2m
Nfkb2
Birc3
Oas1a
Lcn2
Tgfb1
Cxcl1
F5
Marcksl1
Ctsb
Maf
Lsp1
Clu
Clec7a
Rorc
Gbp2
Ccl5
Cxcl16
Ube2n
C3
Hspa1b
Ifih1
Fcer1g
Stat1
Actb
Ddx58
Cx3cl1
Ptk2b
Rps6kb2
Rac2
Ube2d1
Fcgr2b
Ppp3cc
Rara
Rela
Cybb
Calr
Tnfsf13
Ifngr2
Tank
Ifi205
Nfkbib
Adar
Casp8
Stat2
Stim1
Rock1
H2-T24
Itgb2
Tapbp
Msn
Cfl2
Mylk
Tap2
Cd48
Malt1
Gsk3b
Lgmn
Irf5
Rras
Rac1
Cd74
H2-Q4
Prkacb
Rfxank
Brcc3
Rcor3
Ctss
Ticam1
Gnai2
Nlrx1
H2-DMa
C1qa
Il1r2
Cd72
Sos1
Serping1
H2-DMb1
Cxcl12
Gsk3a
Ifi30
Ppp3ca
Ifnar1
Tiam1
Ikbke
Col1a1
Irf1
Orai1
Prkcd
Hsp90ab1
Anpep
Il15ra
Actg1
Marcks
H2-Aa
Ccl6
Rnf31
Ctnnd1
Ppp1r12a
Wasf2
Card6
Adcy6
Tap1
Traf3ip2
Notch2
Irf7
C1ra
Hif1a
Myl12a
Rps6kb1
Tab2
Thy1
Nfkb1
Rock2
Polr3gl
Sharpin
Col1a2
Arpc3
Serpina1d
Cldn8
Pin1
Serpina1a
Pycard
Adcy2
Pdpk1
Raet1e
Masp2
Mmp9
Rora
Calml3
H2-Q8
Gm13304
Gm7030
Tnfsfm13
C1rb
Gm13305
H2-Ea-ps
