# Supplementary material for: High-Fat Nutritional Challenge Reshapes Circadian Signatures in Murine Extraorbital Lacrimal Glands
Source: Invest Ophthalmol Vis Sci. 2022 May 19;63(5):23. doi: 10.1167/iovs.63.5.23 (PMC9123521; doi:10.1167/iovs.63.5.23)
Supplement: Supplement 15 [file iovs-63-5-23_s015.xlsx]

## Sheet: immu
KEGG Pathway Term Desc	KEGG Pathway Term Level1	KEGG Pathway Term Level2	Term Candidate Gene Num	P value	Q value
NOD-like receptor signaling pathway	Organismal Systems	Immune system	29	6.81948e-20	9.68366e-18
Chemokine signaling pathway	Organismal Systems	Immune system	26	5.25303e-16	3.72965e-14
Phagosome	Cellular Processes	Transport and catabolism	22	6.97104e-12	1.64981e-10
Antigen processing and presentation	Organismal Systems	Immune system	21	1.72656e-15	8.17237e-14
C-type lectin receptor signaling pathway	Organismal Systems	Immune system	19	5.46795e-14	1.94112e-12
Regulation of actin cytoskeleton	Cellular Processes	Cell motility	18	2.06665e-08	2.66785e-07
Th17 cell differentiation	Organismal Systems	Immune system	17	6.20502e-12	1.64981e-10
Leukocyte transendothelial migration	Organismal Systems	Immune system	17	3.80953e-11	7.7279e-10
Platelet activation	Organismal Systems	Immune system	16	4.19005e-10	7.43734e-09
Cytokine-cytokine receptor interaction	Environmental Information Processing	Signaling molecules and interaction	16	5.41637e-05	0.000256375
cAMP signaling pathway	Environmental Information Processing	Signal transduction	15	1.28815e-06	8.31444e-06
Focal adhesion	Cellular Processes	Cellular community - eukaryotes	15	2.3174e-06	1.37113e-05
Osteoclast differentiation	Organismal Systems	Development	14	4.59017e-08	5.01388e-07
MAPK signaling pathway	Environmental Information Processing	Signal transduction	14	0.00093705	0.00302411
B cell receptor signaling pathway	Organismal Systems	Immune system	13	6.99661e-10	1.10391e-08
Th1 and Th2 cell differentiation	Organismal Systems	Immune system	13	7.2183e-09	1.025e-07
Oxytocin signaling pathway	Organismal Systems	Endocrine system	13	2.1188e-06	1.30813e-05
Necroptosis	Cellular Processes	Cell growth and death	13	3.01876e-05	0.000153094
PI3K-Akt signaling pathway	Environmental Information Processing	Signal transduction	13	0.0134207	0.0307376
Toll-like receptor signaling pathway	Organismal Systems	Immune system	12	1.34138e-07	1.26984e-06
IL-17 signaling pathway	Organismal Systems	Immune system	12	1.48838e-07	1.32094e-06
NF-kappa B signaling pathway	Environmental Information Processing	Signal transduction	12	5.71129e-07	4.26844e-06
Natural killer cell mediated cytotoxicity	Organismal Systems	Immune system	12	6.24202e-07	4.43184e-06
Cellular senescence	Cellular Processes	Cell growth and death	12	0.00025527	0.00106613
Rap1 signaling pathway	Environmental Information Processing	Signal transduction	12	0.000266027	0.00107931
RIG-I-like receptor signaling pathway	Organismal Systems	Immune system	11	2.35476e-08	2.78646e-07
Fc gamma R-mediated phagocytosis	Organismal Systems	Immune system	11	5.03127e-07	3.96911e-06
Complement and coagulation cascades	Organismal Systems	Immune system	11	9.15534e-07	6.19075e-06
TNF signaling pathway	Environmental Information Processing	Signal transduction	11	1.64551e-05	9.34648e-05
Relaxin signaling pathway	Organismal Systems	Endocrine system	11	1.87982e-05	0.000102667
Estrogen signaling pathway	Organismal Systems	Endocrine system	11	3.75744e-05	0.000183985
Axon guidance	Organismal Systems	Development	11	0.000187181	0.000805445
Cytosolic DNA-sensing pathway	Organismal Systems	Immune system	10	8.70825e-08	8.83266e-07
cGMP-PKG signaling pathway	Environmental Information Processing	Signal transduction	10	0.000717348	0.00248447
Tight junction	Cellular Processes	Cellular community - eukaryotes	10	0.000921488	0.00302411
Cell adhesion molecules (CAMs)	Environmental Information Processing	Signaling molecules and interaction	10	0.0020441	0.00558197
Intestinal immune network for IgA production	Organismal Systems	Immune system	9	2.74009e-07	2.28878e-06
T cell receptor signaling pathway	Organismal Systems	Immune system	9	6.84626e-05	0.000303803
Neurotrophin signaling pathway	Organismal Systems	Nervous system	9	0.000293107	0.00115614
Vascular smooth muscle contraction	Organismal Systems	Circulatory system	9	0.000327597	0.00125726
Sphingolipid signaling pathway	Environmental Information Processing	Signal transduction	9	0.000451779	0.00168823
Apelin signaling pathway	Environmental Information Processing	Signal transduction	9	0.000554347	0.00196793
Apoptosis	Cellular Processes	Cell growth and death	9	0.000896496	0.00302411
Calcium signaling pathway	Environmental Information Processing	Signal transduction	9	0.00543085	0.0140215
Ras signaling pathway	Environmental Information Processing	Signal transduction	9	0.0205171	0.0428446
Renin secretion	Organismal Systems	Endocrine system	8	2.6077e-05	0.000137146
Hematopoietic cell lineage	Organismal Systems	Immune system	8	0.000531421	0.00193492
Thyroid hormone signaling pathway	Organismal Systems	Endocrine system	8	0.00102387	0.00323089
Autophagy - animal	Cellular Processes	Transport and catabolism	8	0.00294476	0.00788973
Jak-STAT signaling pathway	Environmental Information Processing	Signal transduction	8	0.00694295	0.0172965
GnRH signaling pathway	Organismal Systems	Endocrine system	7	0.0010793	0.00333176
Longevity regulating pathway	Organismal Systems	Aging	7	0.00152295	0.00441344
HIF-1 signaling pathway	Environmental Information Processing	Signal transduction	7	0.00426959	0.0112274
Dopaminergic synapse	Organismal Systems	Nervous system	7	0.0115781	0.0283463
Wnt signaling pathway	Environmental Information Processing	Signal transduction	7	0.0119737	0.0288181
Insulin signaling pathway	Organismal Systems	Endocrine system	7	0.0145557	0.0319723
Toll and Imd signaling pathway	Organismal Systems	Immune system	6	6.01368e-05	0.000275465
Adherens junction	Cellular Processes	Cellular community - eukaryotes	6	0.00130055	0.00392932
Gastric acid secretion	Organismal Systems	Digestive system	6	0.00139354	0.00412254
Prolactin signaling pathway	Organismal Systems	Endocrine system	6	0.00159466	0.00452883
Longevity regulating pathway - multiple species	Organismal Systems	Aging	6	0.00170314	0.00474208
Melanogenesis	Organismal Systems	Endocrine system	6	0.006393	0.0162108
Glutamatergic synapse	Organismal Systems	Nervous system	6	0.0146352	0.0319723
Oocyte meiosis	Cellular Processes	Cell growth and death	6	0.0151806	0.0326613
Fc epsilon RI signaling pathway	Organismal Systems	Immune system	5	0.0126351	0.0294129
Gap junction	Cellular Processes	Cellular community - eukaryotes	5	0.0172475	0.0365543
Progesterone-mediated oocyte maturation	Organismal Systems	Endocrine system	5	0.0219946	0.0452642
Regulation of lipolysis in adipocytes	Organismal Systems	Endocrine system	4	0.0142009	0.0319723
Plant-pathogen interaction	Organismal Systems	Environmental adaptation	2	0.0237919	0.0482636
