# Supplementary material for: High-Fat Nutritional Challenge Reshapes Circadian Signatures in Murine Extraorbital Lacrimal Glands
Source: Invest Ophthalmol Vis Sci. 2022 May 19;63(5):23. doi: 10.1167/iovs.63.5.23 (PMC9123521; doi:10.1167/iovs.63.5.23)
Supplement: Supplement 16 [file iovs-63-5-23_s016.xlsx]

## Sheet: nev
KEGG Pathway Term Desc	KEGG Pathway Term Level1	KEGG Pathway Term Level2	Term Candidate Gene Num	P value	Q value
Neurotrophin signaling pathway	Organismal Systems	Nervous system	28	2.96763e-31	4.09532e-29
Retrograde endocannabinoid signaling	Organismal Systems	Nervous system	27	1.21126e-27	8.3577e-26
Dopaminergic synapse	Organismal Systems	Nervous system	24	1.61386e-23	7.42378e-22
Thermogenesis	Organismal Systems	Environmental adaptation	24	2.33853e-18	6.45433e-17
Relaxin signaling pathway	Organismal Systems	Endocrine system	21	6.71355e-20	2.31618e-18
cAMP signaling pathway	Environmental Information Processing	Signal transduction	21	2.0428e-16	4.53895e-15
Metabolic pathways	Metabolism	Global and overview maps	21	0.0367875	0.0497714
Adrenergic signaling in cardiomyocytes	Organismal Systems	Circulatory system	19	2.30237e-16	4.53895e-15
Chemokine signaling pathway	Organismal Systems	Immune system	19	7.93867e-14	1.09554e-12
Oxidative phosphorylation	Metabolism	Energy metabolism	18	1.12739e-15	1.94476e-14
Sphingolipid signaling pathway	Environmental Information Processing	Signal transduction	17	1.00292e-14	1.53782e-13
MAPK signaling pathway	Environmental Information Processing	Signal transduction	17	9.46215e-09	3.52913e-08
PI3K-Akt signaling pathway	Environmental Information Processing	Signal transduction	16	9.02072e-07	2.14631e-06
Glutamatergic synapse	Organismal Systems	Nervous system	15	3.69028e-13	4.24382e-12
Rap1 signaling pathway	Environmental Information Processing	Signal transduction	15	2.11877e-09	1.08293e-08
GnRH signaling pathway	Organismal Systems	Endocrine system	14	2.9892e-13	3.75009e-12
T cell receptor signaling pathway	Organismal Systems	Immune system	14	1.33176e-12	1.41372e-11
C-type lectin receptor signaling pathway	Organismal Systems	Immune system	14	5.67007e-12	5.21647e-11
Oocyte meiosis	Cellular Processes	Cell growth and death	14	7.1062e-12	6.1291e-11
Estrogen signaling pathway	Organismal Systems	Endocrine system	14	1.37567e-10	9.99173e-10
Oxytocin signaling pathway	Organismal Systems	Endocrine system	14	2.94947e-10	1.93822e-09
Cholinergic synapse	Organismal Systems	Nervous system	13	6.5322e-11	5.30261e-10
Platelet activation	Organismal Systems	Immune system	13	3.24555e-10	2.03585e-09
Inflammatory mediator regulation of TRP channels	Organismal Systems	Sensory system	13	3.90571e-10	2.34343e-09
Osteoclast differentiation	Organismal Systems	Development	13	4.68589e-10	2.69439e-09
cGMP-PKG signaling pathway	Environmental Information Processing	Signal transduction	13	1.29694e-08	4.58919e-08
NOD-like receptor signaling pathway	Organismal Systems	Immune system	13	4.79577e-08	1.4707e-07
Ras signaling pathway	Environmental Information Processing	Signal transduction	13	5.68749e-07	1.44359e-06
Long-term potentiation	Organismal Systems	Nervous system	12	3.13692e-12	3.09211e-11
Progesterone-mediated oocyte maturation	Organismal Systems	Endocrine system	12	1.09431e-10	8.38974e-10
Melanogenesis	Organismal Systems	Endocrine system	12	1.75643e-10	1.21194e-09
Parathyroid hormone synthesis, secretion and action	Organismal Systems	Endocrine system	12	1.29162e-09	6.85554e-09
Serotonergic synapse	Organismal Systems	Nervous system	12	6.32924e-09	2.72948e-08
TNF signaling pathway	Environmental Information Processing	Signal transduction	12	6.86586e-09	2.78673e-08
Calcium signaling pathway	Environmental Information Processing	Signal transduction	12	3.74879e-07	1.03466e-06
GABAergic synapse	Organismal Systems	Nervous system	11	1.02068e-09	5.63417e-09
Th1 and Th2 cell differentiation	Organismal Systems	Immune system	11	2.22802e-09	1.09809e-08
Circadian entrainment	Organismal Systems	Environmental adaptation	11	2.75377e-09	1.31041e-08
Toll-like receptor signaling pathway	Organismal Systems	Immune system	11	4.14988e-09	1.90894e-08
Glucagon signaling pathway	Organismal Systems	Endocrine system	11	6.76647e-09	2.78673e-08
Th17 cell differentiation	Organismal Systems	Immune system	11	1.40827e-08	4.7512e-08
Phospholipase D signaling pathway	Environmental Information Processing	Signal transduction	11	5.75345e-07	1.44359e-06
B cell receptor signaling pathway	Organismal Systems	Immune system	10	5.2293e-09	2.32788e-08
Insulin secretion	Organismal Systems	Endocrine system	10	9.2705e-09	3.52913e-08
Aldosterone synthesis and secretion	Organismal Systems	Endocrine system	10	5.58381e-08	1.67514e-07
Vascular smooth muscle contraction	Organismal Systems	Circulatory system	10	5.0535e-07	1.31582e-06
FoxO signaling pathway	Environmental Information Processing	Signal transduction	10	8.07963e-07	1.95612e-06
Apelin signaling pathway	Environmental Information Processing	Signal transduction	10	9.79967e-07	2.25393e-06
Wnt signaling pathway	Environmental Information Processing	Signal transduction	10	1.60418e-06	3.40581e-06
Insulin signaling pathway	Organismal Systems	Endocrine system	10	2.27728e-06	4.76159e-06
Synaptic vesicle cycle	Organismal Systems	Nervous system	9	1.08142e-08	3.92725e-08
VEGF signaling pathway	Environmental Information Processing	Signal transduction	9	1.41159e-08	4.7512e-08
Renin secretion	Organismal Systems	Endocrine system	9	2.9881e-08	9.81806e-08
Gastric acid secretion	Organismal Systems	Digestive system	9	3.36368e-08	1.07951e-07
Prolactin signaling pathway	Organismal Systems	Endocrine system	9	4.24035e-08	1.32993e-07
Gap junction	Cellular Processes	Cellular community - eukaryotes	9	1.99413e-07	5.73312e-07
ErbB signaling pathway	Environmental Information Processing	Signal transduction	9	2.39908e-07	6.7566e-07
Apoptosis	Cellular Processes	Cell growth and death	9	1.44914e-05	2.89827e-05
Axon guidance	Organismal Systems	Development	9	5.64335e-05	0.000105241
Focal adhesion	Cellular Processes	Cellular community - eukaryotes	9	0.000213691	0.000364067
Cellular senescence	Cellular Processes	Cell growth and death	9	0.000244652	0.000411732
Vasopressin-regulated water reabsorption	Organismal Systems	Excretory system	8	8.97789e-09	3.52913e-08
RIG-I-like receptor signaling pathway	Organismal Systems	Immune system	8	4.18669e-07	1.11108e-06
Cortisol synthesis and secretion	Organismal Systems	Endocrine system	8	4.18669e-07	1.11108e-06
Thyroid hormone synthesis	Organismal Systems	Endocrine system	8	6.97548e-07	1.71896e-06
Fc epsilon RI signaling pathway	Organismal Systems	Immune system	8	1.3448e-06	2.94576e-06
Salivary secretion	Organismal Systems	Digestive system	8	1.3448e-06	2.94576e-06
Longevity regulating pathway	Organismal Systems	Aging	8	6.11163e-06	1.25881e-05
IL-17 signaling pathway	Organismal Systems	Immune system	8	7.54144e-06	1.53047e-05
Thyroid hormone signaling pathway	Organismal Systems	Endocrine system	8	2.48344e-05	4.82697e-05
AMPK signaling pathway	Environmental Information Processing	Signal transduction	8	5.27001e-05	9.96249e-05
mTOR signaling pathway	Environmental Information Processing	Signal transduction	8	0.000203319	0.000350725
Toll and Imd signaling pathway	Organismal Systems	Immune system	7	1.29843e-07	3.8124e-07
Endocrine and other factor-regulated calcium reabsorption	Organismal Systems	Excretory system	7	1.08076e-06	2.445e-06
Pancreatic secretion	Organismal Systems	Digestive system	7	8.15798e-05	0.000150107
Natural killer cell mediated cytotoxicity	Organismal Systems	Immune system	7	0.000155739	0.000279116
Leukocyte transendothelial migration	Organismal Systems	Immune system	7	0.000264744	0.000440176
Autophagy - animal	Cellular Processes	Transport and catabolism	7	0.000525412	0.000853022
Regulation of actin cytoskeleton	Cellular Processes	Cell motility	7	0.0054679	0.00830255
Regulation of lipolysis in adipocytes	Organismal Systems	Endocrine system	6	1.64772e-05	3.24836e-05
Long-term depression	Organismal Systems	Nervous system	6	3.48235e-05	6.6745e-05
Adipocytokine signaling pathway	Organismal Systems	Endocrine system	6	0.000103648	0.000188203
Tight junction	Cellular Processes	Cellular community - eukaryotes	6	0.00869102	0.0124933
Cytosolic DNA-sensing pathway	Organismal Systems	Immune system	5	0.000384666	0.000631951
HIF-1 signaling pathway	Environmental Information Processing	Signal transduction	5	0.00675968	0.00981933
Collecting duct acid secretion	Organismal Systems	Excretory system	4	0.000170416	0.000297688
Meiosis - yeast	Cellular Processes	Cell growth and death	4	0.0024448	0.00392305
Ovarian steroidogenesis	Organismal Systems	Endocrine system	4	0.00259772	0.0040737
Mitophagy - animal	Cellular Processes	Transport and catabolism	4	0.00521995	0.00809385
Adherens junction	Cellular Processes	Cellular community - eukaryotes	4	0.00547487	0.00830255
Bile secretion	Organismal Systems	Digestive system	4	0.00628933	0.009434
Longevity regulating pathway - multiple species	Organismal Systems	Aging	4	0.00657776	0.00976055
Longevity regulating pathway - worm	Organismal Systems	Aging	4	0.010744	0.0152853
Phosphatidylinositol signaling system	Environmental Information Processing	Signal transduction	4	0.0221524	0.0308791
mRNA surveillance pathway	Genetic Information Processing	Translation	4	0.0276265	0.0381246
NF-kappa B signaling pathway	Environmental Information Processing	Signal transduction	4	0.0283627	0.038753
Aldosterone-regulated sodium reabsorption	Organismal Systems	Excretory system	3	0.00675422	0.00981933
